# Supplementary material for: Proteomic Analysis of Resistance of Gram-Negative Bacteria to Chlorhexidine and Impacts on Susceptibility to Colistin, Antimicrobial Peptides, and Ceragenins
Source: Front Microbiol. 2019 Feb 18;10:210. doi: 10.3389/fmicb.2019.00210 (PMC6388577; doi:10.3389/fmicb.2019.00210)
Supplement: TABLE S1 — Proteomic data analysis: peptides and proteins. [file Table_1.XLSX]

## Sheet: Protein
Protein Group	Protein ID	clean accession	Accession	Significance	Coverage (%)	#Peptides	#Unique	PTM	P10_1 Area	P10_2 Area	P10_3 Area	PA10x_1 Area	PA10x_2 Area	PA10x_3 Area	Sample Profile (Ratio)	P10 Area	PA Area	Group Profile (Ratio)	corrected P10 Fold Change	Avg. Mass	Description
18	113	Q9I4Z4	Q9I4Z4|PAL_PSEAE	62.11	67	22	22	Carbamidomethylation; Oxidation (M); Acetylation (N-term); Deamidation (NQ); Sodium adduct; 10 more	562000000	442000000	344000000	56400	58600	0	9600.97:7552.92:5873.29:0.96:1.00:0	449000000	38300	11733.44:1.00	117334	17925	Peptidoglycan-associated lipoprotein OS=Pseudomonas aeruginosa (strain ATCC 15692 / DSM 22644 / CIP 104116 / JCM 14847 / LMG 12228 / 1C / PRS 101 / PAO1) OX=208964 GN=pal PE=3 SV=1
25	63	Q9HTD7	Q9HTD7|ASPA_PSEAE	56.51	42	18	18	Carbamidomethylation; Pyro-glu from Q; Deamidation (NQ); Methylation(KR); Carbamylation; 6 more	83800000	127000000	113000000	0	246000	0	340.66:515.50:460.55:0:1.00:0	108000000	82000	1316.71:1.00	13167.1	51070	Aspartate ammonia-lyase OS=Pseudomonas aeruginosa (strain ATCC 15692 / DSM 22644 / CIP 104116 / JCM 14847 / LMG 12228 / 1C / PRS 101 / PAO1) OX=208964 GN=aspA PE=3 SV=1
14	23	Q51567	Q51567|SUCD_PSEAE	55.43	62	21	21	Carbamidomethylation; Oxidation (M); Pyro-glu from Q; Sodium adduct; Methylation(KR); 3 more	195000000	330000000	277000000	711000	636000	459000	306.09:518.24:435.57:1.12:1.00:0.72	267000000	602000	443.73:1.00	4437.3	30266	Succinate--CoA ligase [ADP-forming] subunit alpha OS=Pseudomonas aeruginosa (strain ATCC 15692 / DSM 22644 / CIP 104116 / JCM 14847 / LMG 12228 / 1C / PRS 101 / PAO1) OX=208964 GN=sucD PE=1 SV=2
169	78	Q9I5U3	Q9I5U3|SURA_PSEAE	55.33	24	9	9		3810000	6720000	8880000	244000000	219000000	171000000	0.02:0.03:0.04:1.11:1.00:0.78	6470000	211000000	0.03:1.00	0.3	46953	Chaperone SurA OS=Pseudomonas aeruginosa (strain ATCC 15692 / DSM 22644 / CIP 104116 / JCM 14847 / LMG 12228 / 1C / PRS 101 / PAO1) OX=208964 GN=surA PE=3 SV=2
10	1	Q9I2V5	Q9I2V5|ACNB_PSEAE	54.52	44	36	36	Carbamidomethylation; Methylation(KR); Carbamylation; Ubiquitin; Carboxymethyl (KW X@N-term); Dethiomethyl	140000000	198000000	159000000	1550000	1400000	1310000	99.91:141.14:113.24:1.11:1.00:0.93	165000000	1420000	116.62:1.00	1166.2	93628	Aconitate hydratase B OS=Pseudomonas aeruginosa (strain ATCC 15692 / DSM 22644 / CIP 104116 / JCM 14847 / LMG 12228 / 1C / PRS 101 / PAO1) OX=208964 GN=acnB PE=3 SV=1
44	179	P05384	P05384|DBHB_PSEAE	53.54	97	11	11	Oxidation (M); Methylation(KR); Carbamylation; Ubiquitin	153000000	113000000	109000000	0	1580000	1120000	96.81:71.17:68.65:0:1.00:0.71	125000000	900000	138.62:1.00	1386.2	9087	DNA-binding protein HU-beta OS=Pseudomonas aeruginosa (strain ATCC 15692 / DSM 22644 / CIP 104116 / JCM 14847 / LMG 12228 / 1C / PRS 101 / PAO1) OX=208964 GN=hupB PE=1 SV=3
48	17	Q9I3C5	Q9I3C5|HTPG_PSEAE	52.73	46	23	23	Pyro-glu from Q; Methylation(KR); Carbamylation; Dehydration; Nucleophilic addtion to cytopiloyne; Dethiomethyl	67600000	80200000	46900000	0	0	0	1.00:1.19:0.69:0:0:0	64900000	0	1.00:0	Large increase	71668	Chaperone protein HtpG OS=Pseudomonas aeruginosa (strain ATCC 15692 / DSM 22644 / CIP 104116 / JCM 14847 / LMG 12228 / 1C / PRS 101 / PAO1) OX=208964 GN=htpG PE=3 SV=1
4	195	P11221	P11221|OPRI_PSEAE	51.85	54	20	20	Acetylation (N-term); Formylation; Deamidation (NQ); Amidation; Methylation(KR); 7 more	1950000000	804000000	546000000	8410000	7960000	17700000	245.21:101.07:68.57:1.06:1.00:2.22	1100000000	11300000	96.99:1.00	969.9	8835	Major outer membrane lipoprotein OS=Pseudomonas aeruginosa (strain ATCC 15692 / DSM 22644 / CIP 104116 / JCM 14847 / LMG 12228 / 1C / PRS 101 / PAO1) OX=208964 GN=oprI PE=3 SV=1
132	198	Q9HUM9	Q9HUM9|RS6_PSEAE	51.4	42	7	7		22800000	23900000	28000000	-	0	0	1.00:1.05:1.23:-:0:0	24900000	0	1.00:0	Large increase	16165	30S ribosomal protein S6 OS=Pseudomonas aeruginosa (strain ATCC 15692 / DSM 22644 / CIP 104116 / JCM 14847 / LMG 12228 / 1C / PRS 101 / PAO1) OX=208964 GN=rpsF PE=3 SV=1
7	2	P72151	P72151|FLICB_PSEAE	51.37	67	34	34	Deamidation (NQ); Carboxylation (DKW); Sodium adduct; Phosphorylation (STY); Methylation(KR); 7 more	108000000	143000000	149000000	5460000	6470000	5830000	16.67:22.13:23.06:0.84:1.00:0.90	133000000	5920000	22.53:1.00	225.3	49242	B-type flagellin OS=Pseudomonas aeruginosa (strain ATCC 15692 / DSM 22644 / CIP 104116 / JCM 14847 / LMG 12228 / 1C / PRS 101 / PAO1) OX=208964 GN=fliC PE=1 SV=2
98	77	P08308	P08308|OTCC_PSEAE	50.23	36	11	11	Carbamidomethylation; Methylation(KR); Carbamylation	60700000	71800000	46200000	0	0	2750000	1.00:1.18:0.76:0:0:0.05	59600000	916000	65.01:1.00	650.1	38109	Ornithine carbamoyltransferase catabolic OS=Pseudomonas aeruginosa (strain ATCC 15692 / DSM 22644 / CIP 104116 / JCM 14847 / LMG 12228 / 1C / PRS 101 / PAO1) OX=208964 GN=arcB PE=1 SV=3
154	60	Q9HVF1	Q9HVF1|MQO2_PSEAE	49.55	25	12	12	Carbamidomethylation	20200000	24000000	17500000	0	669000	0	30.19:35.88:26.18:0:1.00:0	20600000	223000	92.25:1.00	922.5	55498	Probable malate:quinone oxidoreductase 2 OS=Pseudomonas aeruginosa (strain ATCC 15692 / DSM 22644 / CIP 104116 / JCM 14847 / LMG 12228 / 1C / PRS 101 / PAO1) OX=208964 GN=mqo2 PE=3 SV=1
102	191	Q9HVC5	Q9HVC5|KPRS_PSEAE	49.51	35	8	8	Carbamidomethylation; Dethiomethyl; Biotin polyethyleneoxide amine	15300000	23800000	15400000	408000	457000	591000	33.52:52.13:33.66:0.89:1.00:1.30	18200000	485000	37.43:1.00	374.3	34040	Ribose-phosphate pyrophosphokinase OS=Pseudomonas aeruginosa (strain ATCC 15692 / DSM 22644 / CIP 104116 / JCM 14847 / LMG 12228 / 1C / PRS 101 / PAO1) OX=208964 GN=prs PE=3 SV=1
122	151	Q9HV44	Q9HV44|DNAJ_PSEAE	49.04	7	2	2	Carbamidomethylation; Acetylation (N-term); Deamidation (NQ); Methylation(KR); Carbamylation; 2 more	3020000	4130000	3460000	0	0	0	1.00:1.37:1.15:0:0:0	3540000	0	1.00:0	Large increase	40260	Chaperone protein DnaJ OS=Pseudomonas aeruginosa (strain ATCC 15692 / DSM 22644 / CIP 104116 / JCM 14847 / LMG 12228 / 1C / PRS 101 / PAO1) OX=208964 GN=dnaJ PE=3 SV=1
158	316	Q9HXP9	Q9HXP9|RS16_PSEAE	48.61	58	4	4		58500000	56600000	64100000	1820000	2990000	469000	19.56:18.93:21.42:0.61:1.00:0.16	59800000	1760000	33.94:1.00	339.4	9204	30S ribosomal protein S16 OS=Pseudomonas aeruginosa (strain ATCC 15692 / DSM 22644 / CIP 104116 / JCM 14847 / LMG 12228 / 1C / PRS 101 / PAO1) OX=208964 GN=rpsP PE=3 SV=1
78	66	Q9HWD8	Q9HWD8|RL2_PSEAE	48	45	10	10	Carbamidomethylation; Methylation(KR); Carbamylation; 3-sulfanylpropanoyl	76200000	89600000	77500000	2610000	1670000	1080000	45.55:53.54:46.33:1.56:1.00:0.64	81100000	1790000	45.41:1.00	454.1	29579	50S ribosomal protein L2 OS=Pseudomonas aeruginosa (strain ATCC 15692 / DSM 22644 / CIP 104116 / JCM 14847 / LMG 12228 / 1C / PRS 101 / PAO1) OX=208964 GN=rplB PE=3 SV=1
175	119	Q9HWF0	Q9HWF0|RL6_PSEAE	47.93	40	7	7	Methylation(KR); Carbamylation	35300000	31400000	36700000	0	0	0	1.00:0.89:1.04:0:0:0	34500000	0	1.00:0	Large increase	19099	50S ribosomal protein L6 OS=Pseudomonas aeruginosa (strain ATCC 15692 / DSM 22644 / CIP 104116 / JCM 14847 / LMG 12228 / 1C / PRS 101 / PAO1) OX=208964 GN=rplF PE=3 SV=1
335	296	Q9HVY2	Q9HVY2|RL13_PSEAE	47.92	23	3	3		18100000	21500000	22700000	0	0	105000	1.00:1.19:1.26:0:0:0.01	20800000	35000	593.10:1.00	5931	16029	50S ribosomal protein L13 OS=Pseudomonas aeruginosa (strain ATCC 15692 / DSM 22644 / CIP 104116 / JCM 14847 / LMG 12228 / 1C / PRS 101 / PAO1) OX=208964 GN=rplM PE=3 SV=1
22	11	Q9I137	Q9I137|GCSP1_PSEAE	47.8	31	23	23	Carbamidomethylation; Oxidation (M); Pyro-glu from Q; Phosphorylation (STY); Methylation(KR); 4 more	72800000	123000000	58100000	2580000	1360000	1300000	53.38:89.95:42.61:1.90:1.00:0.96	84500000	1820000	46.35:1.00	463.5	103919	Glycine dehydrogenase (decarboxylating) 1 OS=Pseudomonas aeruginosa (strain ATCC 15692 / DSM 22644 / CIP 104116 / JCM 14847 / LMG 12228 / 1C / PRS 101 / PAO1) OX=208964 GN=gcvP1 PE=3 SV=1
104	107	P15276	P15276|ALGP_PSEAE	47.57	32	12	12	Methylation(KR); Carbamylation	17800000	28100000	27100000	309000	168000	0	105.91:167.41:161.18:1.84:1.00:0	24300000	159000	153.05:1.00	1530.5	34491	Transcriptional regulatory protein AlgP OS=Pseudomonas aeruginosa (strain ATCC 15692 / DSM 22644 / CIP 104116 / JCM 14847 / LMG 12228 / 1C / PRS 101 / PAO1) OX=208964 GN=algP PE=4 SV=2
17	32	Q9I2A8	Q9I2A8|ATOB_PSEAE	47.5	60	23	23	Carbamidomethylation; Acetylation (N-term); Deamidation (NQ); Methylation(KR); Carbamylation; 3 more	98300000	72000000	78100000	1570000	4410000	189000	22.29:16.34:17.71:0.36:1.00:0.04	82800000	2060000	40.25:1.00	402.5	40405	Acetyl-CoA acetyltransferase OS=Pseudomonas aeruginosa (strain ATCC 15692 / DSM 22644 / CIP 104116 / JCM 14847 / LMG 12228 / 1C / PRS 101 / PAO1) OX=208964 GN=atoB PE=3 SV=1
11	10	Q9HWC9	Q9HWC9|RPOC_PSEAE	47.31	37	51	51	Carbamidomethylation; Oxidation (M); Pyro-glu from Q; Acetylation (N-term); Deamidation (NQ); 3 more	2410000	2700000	152000	148000000	219000000	159000000	0.01:0.01:0.00:0.67:1.00:0.73	2480000	175000000	0.01:1.00	0.1	154383	DNA-directed RNA polymerase subunit beta' OS=Pseudomonas aeruginosa (strain ATCC 15692 / DSM 22644 / CIP 104116 / JCM 14847 / LMG 12228 / 1C / PRS 101 / PAO1) OX=208964 GN=rpoC PE=3 SV=1
173	202	Q9HVC4	Q9HVC4|RL25_PSEAE	47.26	33	4	4	Carbamidomethylation; Ubiquitin	27400000	23800000	23200000	680000	451000	368000	60.77:52.74:51.45:1.51:1.00:0.81	24800000	499000	49.68:1.00	496.8	21962	50S ribosomal protein L25 OS=Pseudomonas aeruginosa (strain ATCC 15692 / DSM 22644 / CIP 104116 / JCM 14847 / LMG 12228 / 1C / PRS 101 / PAO1) OX=208964 GN=rplY PE=3 SV=1
277	250	Q9I099	Q9I099|SYT_PSEAE	47.04	6	3	3	Carbamidomethylation	645000	-	0	12300000	11700000	5350000	0.06:-:0:1.06:1.00:0.46	236000	9790000	0.02:1.00	0.2	73080	Threonine--tRNA ligase OS=Pseudomonas aeruginosa (strain ATCC 15692 / DSM 22644 / CIP 104116 / JCM 14847 / LMG 12228 / 1C / PRS 101 / PAO1) OX=208964 GN=thrS PE=3 SV=1
77	110	Q9HU65	Q9HU65|GLN1B_PSEAE	47.04	23	9	9	Carbamidomethylation; Deamidation (NQ); Methylation(KR); Carbamylation; Ubiquitin; 2 more	35800000	46200000	36000000	307000	435000	25600	82.28:106.15:82.82:0.71:1.00:0.06	39300000	256000	153.62:1.00	1536.2	51945	Glutamine synthetase OS=Pseudomonas aeruginosa (strain ATCC 15692 / DSM 22644 / CIP 104116 / JCM 14847 / LMG 12228 / 1C / PRS 101 / PAO1) OX=208964 GN=glnA PE=1 SV=1
125	86	Q9I5Y4	Q9I5Y4|PGK_PSEAE	47.02	26	8	8		9070000	14000000	9130000	0	0	0	1.00:1.55:1.01:0:0:0	10700000	0	1.00:0	Large increase	40405	Phosphoglycerate kinase OS=Pseudomonas aeruginosa (strain ATCC 15692 / DSM 22644 / CIP 104116 / JCM 14847 / LMG 12228 / 1C / PRS 101 / PAO1) OX=208964 GN=pgk PE=3 SV=1
203	143	P13982	P13982|ARCC_PSEAE	46.9	16	4	4		17300000	28500000	28100000	740000	921000	884000	18.79:30.96:30.51:0.80:1.00:0.96	24600000	848000	29.05:1.00	290.5	33080	Carbamate kinase OS=Pseudomonas aeruginosa (strain ATCC 15692 / DSM 22644 / CIP 104116 / JCM 14847 / LMG 12228 / 1C / PRS 101 / PAO1) OX=208964 GN=arcC PE=3 SV=1
101	97	P37798	P37798|ACCC_PSEAE	46.71	22	9	9	Methylation(KR); Carbamylation	25200000	60500000	42200000	903000	198000	0	127.20:305.59:212.99:4.56:1.00:0	42600000	367000	116.17:1.00	1161.7	48888	Biotin carboxylase OS=Pseudomonas aeruginosa (strain ATCC 15692 / DSM 22644 / CIP 104116 / JCM 14847 / LMG 12228 / 1C / PRS 101 / PAO1) OX=208964 GN=accC PE=1 SV=1
88	31	P34750	P34750|PILQ_PSEAE	46.7	27	16	16	Deamidation (NQ); Methylation(KR); Carbamylation	14200000	26300000	26100000	0	0	0	1.00:1.85:1.83:0:0:0	22200000	0	1.00:0	Large increase	77379	Fimbrial assembly protein PilQ OS=Pseudomonas aeruginosa (strain ATCC 15692 / DSM 22644 / CIP 104116 / JCM 14847 / LMG 12228 / 1C / PRS 101 / PAO1) OX=208964 GN=pilQ PE=3 SV=2
166	227	Q9HWE0	Q9HWE0|RL22_PSEAE	46.69	49	6	6		19100000	14700000	19500000	0	0	0	1.00:0.77:1.02:0:0:0	17800000	0	1.00:0	Large increase	11911	50S ribosomal protein L22 OS=Pseudomonas aeruginosa (strain ATCC 15692 / DSM 22644 / CIP 104116 / JCM 14847 / LMG 12228 / 1C / PRS 101 / PAO1) OX=208964 GN=rplV PE=3 SV=1
5	12	P53593	P53593|SUCC_PSEAE	46.12	73	39	39	Carbamidomethylation; Oxidation (M); Pyro-glu from Q; Deamidation (NQ); Sodium adduct; 9 more	213000000	293000000	220000000	855000	1550000	2360000	136.84:188.49:141.71:0.55:1.00:1.52	242000000	1590000	152.32:1.00	1523.2	41543	Succinate--CoA ligase [ADP-forming] subunit beta OS=Pseudomonas aeruginosa (strain ATCC 15692 / DSM 22644 / CIP 104116 / JCM 14847 / LMG 12228 / 1C / PRS 101 / PAO1) OX=208964 GN=sucC PE=1 SV=2
117	101	O68822	O68822|AMPA_PSEAE	45.55	18	9	9	Carbamidomethylation	13500000	18600000	13000000	84500	53900	0	250.25:345.38:240.15:1.57:1.00:0	15000000	46200	325.52:1.00	3255.2	52332	Cytosol aminopeptidase OS=Pseudomonas aeruginosa (strain ATCC 15692 / DSM 22644 / CIP 104116 / JCM 14847 / LMG 12228 / 1C / PRS 101 / PAO1) OX=208964 GN=pepA PE=3 SV=1
40	50	P42257	P42257|PILJ_PSEAE	45.52	31	16	16	Pyro-glu from Q; Methylation(KR); Carbamylation; Ubiquitin; Alpha-amino adipic acid; Dethiomethyl	36200000	46600000	37700000	2750000	2200000	1650000	16.44:21.16:17.11:1.25:1.00:0.75	40200000	2200000	18.24:1.00	182.4	72528	Protein PilJ OS=Pseudomonas aeruginosa (strain ATCC 15692 / DSM 22644 / CIP 104116 / JCM 14847 / LMG 12228 / 1C / PRS 101 / PAO1) OX=208964 GN=pilJ PE=4 SV=1
96	259	P30720	P30720|CH10_PSEAE	45.47	61	8	8	Deamidation (NQ)	146000000	123000000	96300000	6410000	0	0	1.00:0.85:0.66:0.04:0:0	123000000	2140000	57.68:1.00	576.8	10267	10 kDa chaperonin OS=Pseudomonas aeruginosa (strain ATCC 15692 / DSM 22644 / CIP 104116 / JCM 14847 / LMG 12228 / 1C / PRS 101 / PAO1) OX=208964 GN=groS PE=3 SV=1
217	172	Q9HX20	Q9HX20|PROA_PSEAE	45.41	16	4	4	Carbamidomethylation	5060000	8140000	7890000	0	0	0	1.00:1.61:1.56:0:0:0	7030000	0	1.00:0	Large increase	45044	Gamma-glutamyl phosphate reductase OS=Pseudomonas aeruginosa (strain ATCC 15692 / DSM 22644 / CIP 104116 / JCM 14847 / LMG 12228 / 1C / PRS 101 / PAO1) OX=208964 GN=proA PE=3 SV=1
91	161	Q9HZJ3	Q9HZJ3|FADA_PSEAE	45.27	27	7	7	Carbamidomethylation; Methylation(KR); Carbamylation	13600000	19400000	12400000	0	0	0	1.00:1.43:0.92:0:0:0	15100000	0	1.00:0	Large increase	41643	3-ketoacyl-CoA thiolase OS=Pseudomonas aeruginosa (strain ATCC 15692 / DSM 22644 / CIP 104116 / JCM 14847 / LMG 12228 / 1C / PRS 101 / PAO1) OX=208964 GN=fadA PE=3 SV=1
258	275	Q9I0K9	Q9I0K9|PUR8_PSEAE	45.18	10	4	4	Methylation(KR); Carbamylation	11900000	8630000	5160000	0	0	325000	1.00:0.73:0.44:0:0:0.03	8550000	108000	78.85:1.00	788.5	50501	Adenylosuccinate lyase OS=Pseudomonas aeruginosa (strain ATCC 15692 / DSM 22644 / CIP 104116 / JCM 14847 / LMG 12228 / 1C / PRS 101 / PAO1) OX=208964 GN=purB PE=3 SV=1
162	174	Q9HXH0	Q9HXH0|SYV_PSEAE	45.14	5	5	5	Carbamidomethylation; Methylation(KR); Carbamylation	9430000	11500000	7160000	194000	258000	0	36.54:44.54:27.75:0.75:1.00:0	9360000	151000	62.18:1.00	621.8	107707	Valine--tRNA ligase OS=Pseudomonas aeruginosa (strain ATCC 15692 / DSM 22644 / CIP 104116 / JCM 14847 / LMG 12228 / 1C / PRS 101 / PAO1) OX=208964 GN=valS PE=1 SV=1
190	178	Q9I0A0	Q9I0A0|IF3_PSEAE	45.07	39	5	5	Carbamidomethylation	7830000	10500000	10500000	262000	122000	0	64.12:85.75:85.69:2.15:1.00:0	9580000	128000	74.79:1.00	747.9	20882	Translation initiation factor IF-3 OS=Pseudomonas aeruginosa (strain ATCC 15692 / DSM 22644 / CIP 104116 / JCM 14847 / LMG 12228 / 1C / PRS 101 / PAO1) OX=208964 GN=infC PE=3 SV=1
211	244	Q9I0J4	Q9I0J4|NUOI_PSEAE	44.98	32	4	4	Carbamidomethylation	21900000	29500000	20400000	203000	286000	427000	76.55:102.98:71.39:0.71:1.00:1.49	23900000	305000	78.37:1.00	783.7	20610	NADH-quinone oxidoreductase subunit I OS=Pseudomonas aeruginosa (strain ATCC 15692 / DSM 22644 / CIP 104116 / JCM 14847 / LMG 12228 / 1C / PRS 101 / PAO1) OX=208964 GN=nuoI PE=3 SV=1
141	168	Q9I6J1	Q9I6J1|SPUD_PSEAE	44.95	19	5	5		34800000	28200000	23700000	2000000	185000	988000	188.16:152.58:128.35:10.83:1.00:5.34	28900000	1220000	23.69:1.00	236.9	40630	Putrescine-binding periplasmic protein SpuD OS=Pseudomonas aeruginosa (strain ATCC 15692 / DSM 22644 / CIP 104116 / JCM 14847 / LMG 12228 / 1C / PRS 101 / PAO1) OX=208964 GN=spuD PE=1 SV=1
163	67	P26276	P26276|ALGC_PSEAE	44.85	27	10	10		10800000	19600000	21300000	950000	0	0	1.00:1.81:1.96:0.09:0:0	17200000	317000	54.44:1.00	544.4	50296	Phosphomannomutase/phosphoglucomutase OS=Pseudomonas aeruginosa (strain ATCC 15692 / DSM 22644 / CIP 104116 / JCM 14847 / LMG 12228 / 1C / PRS 101 / PAO1) OX=208964 GN=algC PE=1 SV=4
46	52	Q59643	Q59643|HEM2_PSEAE	44.71	41	15	15	Oxidation (M); Acetylation (N-term); Methylation(KR); Carbamylation; Ubiquitin; 3 more	58500000	57100000	48300000	5640000	3990000	975000	14.68:14.32:12.11:1.41:1.00:0.24	54600000	3530000	15.46:1.00	154.6	37037	Delta-aminolevulinic acid dehydratase OS=Pseudomonas aeruginosa (strain ATCC 15692 / DSM 22644 / CIP 104116 / JCM 14847 / LMG 12228 / 1C / PRS 101 / PAO1) OX=208964 GN=hemB PE=1 SV=1
270	240	Q9I690	Q9I690|Y423_PSEAE	44.68	18	3	3	Methylation(KR); Carbamylation	13200000	11600000	0	-	0	0	1.00:0.88:0:-:0:0	8270000	0	1.00:0	Large increase	20776	UPF0312 protein PA0423 OS=Pseudomonas aeruginosa (strain ATCC 15692 / DSM 22644 / CIP 104116 / JCM 14847 / LMG 12228 / 1C / PRS 101 / PAO1) OX=208964 GN=PA0423 PE=3 SV=1
327	297	Q9I406	Q9I406|GGT_PSEAE	44.56	6	2	2		1650000	2300000	741000	185000000	159000000	282000000	0.01:0.01:0.00:1.16:1.00:1.77	1560000	209000000	0.01:1.00	0.1	59874	Glutathione hydrolase proenzyme OS=Pseudomonas aeruginosa (strain ATCC 15692 / DSM 22644 / CIP 104116 / JCM 14847 / LMG 12228 / 1C / PRS 101 / PAO1) OX=208964 GN=ggt PE=3 SV=1
118	171	Q9HWF2	Q9HWF2|RS5_PSEAE	44.52	33	5	5	Carbamidomethylation; Acetylation (Protein N-term)	68600000	62300000	66800000	3860000	4040000	2890000	17.01:15.44:16.56:0.96:1.00:0.72	65900000	3600000	18.33:1.00	183.3	17625	30S ribosomal protein S5 OS=Pseudomonas aeruginosa (strain ATCC 15692 / DSM 22644 / CIP 104116 / JCM 14847 / LMG 12228 / 1C / PRS 101 / PAO1) OX=208964 GN=rpsE PE=3 SV=1
146	182	G3XD94	G3XD94|UGND_PSEAE	44.48	19	7	7	Carbamidomethylation; Deamidation (NQ)	19900000	48000000	34700000	1930000	1780000	2620000	11.16:26.94:19.45:1.08:1.00:1.47	34200000	2110000	16.22:1.00	162.2	48156	UDP-N-acetyl-D-glucosamine 6-dehydrogenase OS=Pseudomonas aeruginosa (strain ATCC 15692 / DSM 22644 / CIP 104116 / JCM 14847 / LMG 12228 / 1C / PRS 101 / PAO1) OX=208964 GN=wbpA PE=1 SV=1
148	158	P48372	P48372|GYRA_PSEAE	44.23	9	5	5	Methylation(KR); Carbamylation	14800000	16300000	13000000	0	160000	397000	92.25:101.76:80.89:0:1.00:2.48	14700000	186000	79.07:1.00	790.7	101135	DNA gyrase subunit A OS=Pseudomonas aeruginosa (strain ATCC 15692 / DSM 22644 / CIP 104116 / JCM 14847 / LMG 12228 / 1C / PRS 101 / PAO1) OX=208964 GN=gyrA PE=3 SV=1
131	184	Q9HZZ2	Q9HZZ2|EFP_PSEAE	44.16	38	7	7	Pyro-glu from Q; Deamidation (NQ); Ubiquitin; Ammonia-loss (N)	32000000	39400000	42600000	1390000	1560000	1840000	20.48:25.20:27.25:0.89:1.00:1.18	38000000	1600000	23.76:1.00	237.6	20985	Elongation factor P OS=Pseudomonas aeruginosa (strain ATCC 15692 / DSM 22644 / CIP 104116 / JCM 14847 / LMG 12228 / 1C / PRS 101 / PAO1) OX=208964 GN=efp PE=1 SV=1
304	270	P55218	P55218|METZ_PSEAE	44.11	11	3	3		13400000	12000000	8460000	0	0	0	1.00:0.89:0.63:0:0:0	11300000	0	1.00:0	Large increase	43185	O-succinylhomoserine sulfhydrylase OS=Pseudomonas aeruginosa (strain ATCC 15692 / DSM 22644 / CIP 104116 / JCM 14847 / LMG 12228 / 1C / PRS 101 / PAO1) OX=208964 GN=metZ PE=1 SV=1
334	472	O68562	O68562|BAME_PSEAE	44.07	12	1	1		2750000	3210000	2440000	0	0	0	1.00:1.17:0.89:0:0:0	2800000	0	1.00:0	Large increase	19395	Outer membrane protein assembly factor BamE OS=Pseudomonas aeruginosa (strain ATCC 15692 / DSM 22644 / CIP 104116 / JCM 14847 / LMG 12228 / 1C / PRS 101 / PAO1) OX=208964 GN=bamE PE=3 SV=1
282	271	P22008	P22008|P5CR_PSEAE	43.8	16	3	3		5320000	6130000	4920000	-	4610	25300	1153.86:1329.82:1066.64:-:1.00:5.48	5460000	15000	365.03:1.00	3650.3	28094	Pyrroline-5-carboxylate reductase OS=Pseudomonas aeruginosa (strain ATCC 15692 / DSM 22644 / CIP 104116 / JCM 14847 / LMG 12228 / 1C / PRS 101 / PAO1) OX=208964 GN=proC PE=1 SV=2
167	201	Q9I6G2	Q9I6G2|Y329_PSEAE	43.78	60	7	7	Deamidation (NQ); 2 3-dihydro-2 2-dimethyl-7-benzofuranol N-methyl carbamate	9780000	8260000	13900000	1320000	1180000	445000	8.29:7.01:11.79:1.12:1.00:0.38	10600000	982000	10.84:1.00	108.4	11773	UPF0339 protein PA0329 OS=Pseudomonas aeruginosa (strain ATCC 15692 / DSM 22644 / CIP 104116 / JCM 14847 / LMG 12228 / 1C / PRS 101 / PAO1) OX=208964 GN=PA0329 PE=3 SV=1
234	213	Q9HW04	Q9HW04|ARGJ_PSEAE	43.69	20	4	4	Carbamidomethylation	6800000	5160000	3520000	0	0	0	1.00:0.76:0.52:0:0:0	5160000	0	1.00:0	Large increase	41763	Arginine biosynthesis bifunctional protein ArgJ OS=Pseudomonas aeruginosa (strain ATCC 15692 / DSM 22644 / CIP 104116 / JCM 14847 / LMG 12228 / 1C / PRS 101 / PAO1) OX=208964 GN=argJ PE=3 SV=1
58	28	Q59637	Q59637|ODP1_PSEAE	43.13	24	22	22	Carbamidomethylation; Pyro-glu from Q; Methylation(KR); Carbamylation; Ubiquitin	119000000	79000000	51200000	265000	122000	439000	969.97:645.35:418.00:2.17:1.00:3.58	82900000	275000	301.20:1.00	3012	99564	Pyruvate dehydrogenase E1 component OS=Pseudomonas aeruginosa (strain ATCC 15692 / DSM 22644 / CIP 104116 / JCM 14847 / LMG 12228 / 1C / PRS 101 / PAO1) OX=208964 GN=aceE PE=3 SV=2
33	132	P04739	P04739|FMPO_PSEAE	42.97	68	10	10	Carbamidomethylation; Oxidation (M); Deamidation (NQ); Dehydration; Ubiquitin; 2 more	179000000	154000000	115000000	18800000	18500000	5150000	9.70:8.32:6.24:1.02:1.00:0.28	149000000	14100000	10.57:1.00	105.7	15512	Fimbrial protein OS=Pseudomonas aeruginosa (strain ATCC 15692 / DSM 22644 / CIP 104116 / JCM 14847 / LMG 12228 / 1C / PRS 101 / PAO1) OX=208964 GN=pilA PE=1 SV=1
75	64	Q9I138	Q9I138|GLYA2_PSEAE	42.28	28	12	5	Carbamidomethylation; Formylation; Methylation(KR); Carbamylation	18900000	22000000	11800000	1590000	2240000	161000	8.45:9.82:5.30:0.71:1.00:0.07	17600000	1330000	13.22:1.00	132.2	44974	Serine hydroxymethyltransferase 2 OS=Pseudomonas aeruginosa (strain ATCC 15692 / DSM 22644 / CIP 104116 / JCM 14847 / LMG 12228 / 1C / PRS 101 / PAO1) OX=208964 GN=glyA2 PE=3 SV=1
206	177	P38103	P38103|DAPB_PSEAE	42.22	35	6	6		15800000	17100000	28100000	79300	405000	0	39.02:42.18:69.31:0.20:1.00:0	20300000	161000	125.88:1.00	1258.8	28324	4-hydroxy-tetrahydrodipicolinate reductase OS=Pseudomonas aeruginosa (strain ATCC 15692 / DSM 22644 / CIP 104116 / JCM 14847 / LMG 12228 / 1C / PRS 101 / PAO1) OX=208964 GN=dapB PE=1 SV=2
70	141	Q9X2T1	Q9X2T1|THIO_PSEAE	42.16	74	8	8	Carbamidomethylation; Methylation(KR); Carbamylation; Ubiquitin	52000000	44200000	34300000	3960000	4220000	6930000	12.31:10.47:8.11:0.94:1.00:1.64	43500000	5040000	8.63:1.00	86.3	11870	Thioredoxin OS=Pseudomonas aeruginosa (strain ATCC 15692 / DSM 22644 / CIP 104116 / JCM 14847 / LMG 12228 / 1C / PRS 101 / PAO1) OX=208964 GN=trxA PE=3 SV=1
205	189	Q9HWD4	Q9HWD4|RS10_PSEAE	41.94	54	7	7		29100000	21900000	24000000	2780000	3560000	4560000	8.18:6.17:6.75:0.78:1.00:1.28	25000000	3630000	6.89:1.00	68.9	11767	30S ribosomal protein S10 OS=Pseudomonas aeruginosa (strain ATCC 15692 / DSM 22644 / CIP 104116 / JCM 14847 / LMG 12228 / 1C / PRS 101 / PAO1) OX=208964 GN=rpsJ PE=3 SV=1
35	37	P28810	P28810|MMSA_PSEAE	41.89	38	16	16	Carbamidomethylation; Deamidation (NQ); Phosphorylation (STY); Methylation(KR); Carbamylation; 5 more	114000000	85300000	44100000	2050000	3690000	9820000	30.92:23.10:11.94:0.55:1.00:2.66	81200000	5190000	15.65:1.00	156.5	53663	Methylmalonate-semialdehyde dehydrogenase [acylating] OS=Pseudomonas aeruginosa (strain ATCC 15692 / DSM 22644 / CIP 104116 / JCM 14847 / LMG 12228 / 1C / PRS 101 / PAO1) OX=208964 GN=mmsA PE=1 SV=2
285	192	Q9HZK0	Q9HZK0|NAGZ_PSEAE	41.87	11	4	4		3430000	2970000	3030000	0	0	100000	1.00:0.87:0.88:0:0:0.03	3140000	33400	94.13:1.00	941.3	36101	Beta-hexosaminidase OS=Pseudomonas aeruginosa (strain ATCC 15692 / DSM 22644 / CIP 104116 / JCM 14847 / LMG 12228 / 1C / PRS 101 / PAO1) OX=208964 GN=nagZ PE=1 SV=1
226	234	Q9I1Z9	Q9I1Z9|Y2116_PSEAE	41.79	17	4	4	Carbamidomethylation	21600000	18300000	11400000	546000	566000	157000	38.22:32.41:20.21:0.97:1.00:0.28	17100000	423000	40.50:1.00	405	29222	Putative hydro-lyase PA2116 OS=Pseudomonas aeruginosa (strain ATCC 15692 / DSM 22644 / CIP 104116 / JCM 14847 / LMG 12228 / 1C / PRS 101 / PAO1) OX=208964 GN=PA2116 PE=3 SV=1
59	117	O82850	O82850|RS2_PSEAE	41.57	47	10	10	Pyro-glu from Q; Sodium adduct; Methylation(KR); Carbamylation; Dehydration; Ubiquitin	36200000	31600000	37700000	3610000	1340000	4670000	26.94:23.53:28.04:2.69:1.00:3.47	35200000	3210000	10.96:1.00	109.6	27336	30S ribosomal protein S2 OS=Pseudomonas aeruginosa (strain ATCC 15692 / DSM 22644 / CIP 104116 / JCM 14847 / LMG 12228 / 1C / PRS 101 / PAO1) OX=208964 GN=rpsB PE=3 SV=2
74	56	Q9HTQ0	Q9HTQ0|DADA1_PSEAE	41.49	26	14	14	Carbamidomethylation; Deamidation (NQ); Methylation(KR); Carbamylation	48000000	59200000	42300000	4280000	3650000	1080000	13.14:16.22:11.59:1.17:1.00:0.30	49800000	3010000	16.57:1.00	165.7	47140	D-amino acid dehydrogenase 1 OS=Pseudomonas aeruginosa (strain ATCC 15692 / DSM 22644 / CIP 104116 / JCM 14847 / LMG 12228 / 1C / PRS 101 / PAO1) OX=208964 GN=dadA1 PE=1 SV=1
42	104	Q9HT16	Q9HT16|ATPF_PSEAE	41.43	62	17	17	Methylation(KR); Dimethylation(KR); Carbamylation; Dehydration; Ubiquitin	123000000	78400000	142000000	0	0	-	1.00:0.63:1.15:0:0:-	115000000	0	1.00:0	Large increase	16956	ATP synthase subunit b OS=Pseudomonas aeruginosa (strain ATCC 15692 / DSM 22644 / CIP 104116 / JCM 14847 / LMG 12228 / 1C / PRS 101 / PAO1) OX=208964 GN=atpF PE=3 SV=1
82	55	Q9I047	Q9I047|TAL_PSEAE	41.12	53	15	15	Carbamidomethylation; Pyro-glu from Q; Methylation(KR); Carbamylation	32000000	19900000	17400000	753000	3450000	672000	9.28:5.78:5.05:0.22:1.00:0.19	23100000	2020000	11.45:1.00	114.5	33946	Transaldolase OS=Pseudomonas aeruginosa (strain ATCC 15692 / DSM 22644 / CIP 104116 / JCM 14847 / LMG 12228 / 1C / PRS 101 / PAO1) OX=208964 GN=tal PE=3 SV=1
199	228	Q9I3I5	Q9I3I5|ZIPA_PSEAE	41.11	23	3	3		11300000	7260000	3470000	0	-	0	1.00:0.64:0.31:0:-:0	7360000	0	1.00:0	Large increase	32237	Cell division protein ZipA OS=Pseudomonas aeruginosa (strain ATCC 15692 / DSM 22644 / CIP 104116 / JCM 14847 / LMG 12228 / 1C / PRS 101 / PAO1) OX=208964 GN=zipA PE=3 SV=1
297	223	Q51342	Q51342|PUR1_PSEAE	40.4	9	3	3		8330000	7850000	6910000	842000	680000	570000	12.25:11.54:10.16:1.24:1.00:0.84	7700000	697000	11.04:1.00	110.4	55370	Amidophosphoribosyltransferase OS=Pseudomonas aeruginosa (strain ATCC 15692 / DSM 22644 / CIP 104116 / JCM 14847 / LMG 12228 / 1C / PRS 101 / PAO1) OX=208964 GN=purF PE=3 SV=3
212	153	P14165	P14165|CISY_PSEAE	40.25	17	5	5	Carbamidomethylation	11600000	29300000	18300000	510000	613000	1010000	19.00:47.81:29.83:0.83:1.00:1.65	22500000	712000	31.60:1.00	316	47695	Citrate synthase OS=Pseudomonas aeruginosa (strain ATCC 15692 / DSM 22644 / CIP 104116 / JCM 14847 / LMG 12228 / 1C / PRS 101 / PAO1) OX=208964 GN=gltA PE=1 SV=2
201	87	Q9HUC8	Q9HUC8|SYR_PSEAE	40.19	14	7	7	Carbamidomethylation	33300000	7530000	8810000	0	0	5450000	1.00:0.23:0.26:0:0:0.16	20900000	1820000	11.48:1.00	114.8	65199	Arginine--tRNA ligase OS=Pseudomonas aeruginosa (strain ATCC 15692 / DSM 22644 / CIP 104116 / JCM 14847 / LMG 12228 / 1C / PRS 101 / PAO1) OX=208964 GN=argS PE=3 SV=1
87	81	Q9HVW9	Q9HVW9|HISX_PSEAE	39.28	22	9	9	Carbamidomethylation	18700000	3160000	10500000	65800000	74600000	72000000	0.25:0.04:0.14:0.88:1.00:0.97	12500000	70800000	0.18:1.00	1.8	47179	Histidinol dehydrogenase OS=Pseudomonas aeruginosa (strain ATCC 15692 / DSM 22644 / CIP 104116 / JCM 14847 / LMG 12228 / 1C / PRS 101 / PAO1) OX=208964 GN=hisD PE=3 SV=1
177	165	Q59653	Q59653|PYRB_PSEAE	39.24	16	4	4		21500000	19300000	6710000	404000	702000	42300	30.58:27.55:9.56:0.58:1.00:0.06	15800000	383000	41.36:1.00	413.6	36629	Aspartate carbamoyltransferase OS=Pseudomonas aeruginosa (strain ATCC 15692 / DSM 22644 / CIP 104116 / JCM 14847 / LMG 12228 / 1C / PRS 101 / PAO1) OX=208964 GN=pyrB PE=3 SV=2
2	5	P30718	P30718|CH60_PSEAE	39.05	60	69	69	Carbamidomethylation; Oxidation (M); Pyro-glu from Q; Acetylation (N-term); Deamidation (NQ); 17 more	880000000	1400000000	1220000000	79100000	77400000	83200000	11.37:18.10:15.77:1.02:1.00:1.08	1170000000	79900000	14.61:1.00	146.1	57086	60 kDa chaperonin OS=Pseudomonas aeruginosa (strain ATCC 15692 / DSM 22644 / CIP 104116 / JCM 14847 / LMG 12228 / 1C / PRS 101 / PAO1) OX=208964 GN=groL PE=1 SV=3
52	94	Q9HUA6	Q9HUA6|OPGH_PSEAE	38.39	13	9	9	Acetylation (N-term); Methylation(KR); Carbamylation; Dihydroxy; Ubiquitin; 2 more	5220000	5110000	2040000	54400000	80600000	61300000	0.06:0.06:0.03:0.68:1.00:0.76	4120000	65500000	0.06:1.00	0.6	96995	Glucans biosynthesis glucosyltransferase H OS=Pseudomonas aeruginosa (strain ATCC 15692 / DSM 22644 / CIP 104116 / JCM 14847 / LMG 12228 / 1C / PRS 101 / PAO1) OX=208964 GN=opgH PE=3 SV=1
238	405	Q9HVD1	Q9HVD1|PAGL_PSEAE	37.79	14	2	2		24100000	17900000	12400000	0	0	0	1.00:0.74:0.51:0:0:0	18100000	0	1.00:0	Large increase	18394	Lipid A deacylase PagL OS=Pseudomonas aeruginosa (strain ATCC 15692 / DSM 22644 / CIP 104116 / JCM 14847 / LMG 12228 / 1C / PRS 101 / PAO1) OX=208964 GN=pagL PE=1 SV=1
43	27	G3XD24	G3XD24|PCTA_PSEAE	37.58	31	19	4	Carbamidomethylation; Pyro-glu from Q; Acetylation (N-term); Deamidation (NQ); Methylation(KR); 3 more	16100000	11400000	7450000	0	0	0	1.00:0.71:0.46:0:0:0	11700000	0	1.00:0	Large increase	68017	Methyl-accepting chemotaxis protein PctA OS=Pseudomonas aeruginosa (strain ATCC 15692 / DSM 22644 / CIP 104116 / JCM 14847 / LMG 12228 / 1C / PRS 101 / PAO1) OX=208964 GN=pctA PE=1 SV=1
235	328	Q9HWC8	Q9HWC8|RL7_PSEAE	37.57	28	5	5	Dimethylation(KR)	36000000	27400000	25800000	0	0	0	1.00:0.76:0.72:0:0:0	29800000	0	1.00:0	Large increase	12479	50S ribosomal protein L7/L12 OS=Pseudomonas aeruginosa (strain ATCC 15692 / DSM 22644 / CIP 104116 / JCM 14847 / LMG 12228 / 1C / PRS 101 / PAO1) OX=208964 GN=rplL PE=3 SV=1
254	258	Q9I1M1	Q9I1M1|ODBB_PSEAE	36.31	13	3	3	Carbamidomethylation	9840000	13500000	7280000	1130000	1130000	887000	8.68:11.88:6.43:1.00:1.00:0.78	10200000	1050000	9.72:1.00	97.2	38325	2-oxoisovalerate dehydrogenase subunit beta OS=Pseudomonas aeruginosa (strain ATCC 15692 / DSM 22644 / CIP 104116 / JCM 14847 / LMG 12228 / 1C / PRS 101 / PAO1) OX=208964 GN=bkdA2 PE=3 SV=1
252	363	Q9LCT3	Q9LCT3|SECA_PSEAE	35.4	5	3	3	Deoxy	1940000	0	1350000	16700000	19600000	3050000	0.10:0:0.07:0.85:1.00:0.16	1100000	13100000	0.08:1.00	0.8	103855	Protein translocase subunit SecA OS=Pseudomonas aeruginosa (strain ATCC 15692 / DSM 22644 / CIP 104116 / JCM 14847 / LMG 12228 / 1C / PRS 101 / PAO1) OX=208964 GN=secA PE=3 SV=1
181	134	Q9HUC5	Q9HUC5|HSLU_PSEAE	35.36	19	8	8	Carbamidomethylation	1850000	2820000	3140000	16800000	17300000	17600000	0.11:0.16:0.18:0.97:1.00:1.02	2600000	17300000	0.15:1.00	1.5	50083	ATP-dependent protease ATPase subunit HslU OS=Pseudomonas aeruginosa (strain ATCC 15692 / DSM 22644 / CIP 104116 / JCM 14847 / LMG 12228 / 1C / PRS 101 / PAO1) OX=208964 GN=hslU PE=3 SV=1
37	16	Q9I636	Q9I636|MASZ_PSEAE	35.29	32	18	18	Carbamidomethylation; Deamidation (NQ); Ubiquitin; Carboxymethyl (KW X@N-term)	45200000	73700000	53900000	8530000	9000000	7530000	5.03:8.19:5.99:0.95:1.00:0.84	57600000	8350000	6.90:1.00	69	78660	Malate synthase G OS=Pseudomonas aeruginosa (strain ATCC 15692 / DSM 22644 / CIP 104116 / JCM 14847 / LMG 12228 / 1C / PRS 101 / PAO1) OX=208964 GN=glcB PE=1 SV=1
136	274	Q9HU56	Q9HU56|SECB_PSEAE	34.84	34	5	5	Deamidation (NQ); Acetylation (Protein N-term); Ubiquitin	51300000	29600000	43500000	0	0	0	1.00:0.58:0.85:0:0:0	41400000	0	1.00:0	Large increase	18146	Protein-export protein SecB OS=Pseudomonas aeruginosa (strain ATCC 15692 / DSM 22644 / CIP 104116 / JCM 14847 / LMG 12228 / 1C / PRS 101 / PAO1) OX=208964 GN=secB PE=3 SV=1
418	636	Q03456	Q03456|FUR_PSEAE	34.82	10	1	1		2950000	2110000	2240000	0	607000	79600	4.86:3.47:3.70:0:1.00:0.13	2430000	229000	10.64:1.00	106.4	15234	Ferric uptake regulation protein OS=Pseudomonas aeruginosa (strain ATCC 15692 / DSM 22644 / CIP 104116 / JCM 14847 / LMG 12228 / 1C / PRS 101 / PAO1) OX=208964 GN=fur PE=1 SV=1
140	197	P38098	P38098|CARA_PSEAE	34.79	14	5	5	Carbamidomethylation; Ubiquitin; Carboxymethyl (KW X@N-term); 2 3-dihydro-2 2-dimethyl-7-benzofuranol N-methyl carbamate	16500000	19100000	17500000	6320000	30200	179000	547.38:634.84:579.98:209.53:1.00:5.94	17700000	2180000	8.14:1.00	81.4	40828	Carbamoyl-phosphate synthase small chain OS=Pseudomonas aeruginosa (strain ATCC 15692 / DSM 22644 / CIP 104116 / JCM 14847 / LMG 12228 / 1C / PRS 101 / PAO1) OX=208964 GN=carA PE=3 SV=1
90	175	Q9HWF8	Q9HWF8|RS11_PSEAE	34.56	53	10	10	Carbamidomethylation; Pyro-glu from Q; Methylation(KR); Carbamylation; Ubiquitin	58100000	64500000	64500000	0	0	10900000	1.00:1.11:1.11:0:0:0.19	62400000	3640000	17.15:1.00	171.5	13630	30S ribosomal protein S11 OS=Pseudomonas aeruginosa (strain ATCC 15692 / DSM 22644 / CIP 104116 / JCM 14847 / LMG 12228 / 1C / PRS 101 / PAO1) OX=208964 GN=rpsK PE=3 SV=1
151	72	Q9HXZ4	Q9HXZ4|PYRG_PSEAE	34.5	23	9	9	Carbamidomethylation	14400000	15200000	12400000	1470000	643000	816000	22.48:23.60:19.24:2.29:1.00:1.27	14000000	1170000	11.99:1.00	119.9	59618	CTP synthase OS=Pseudomonas aeruginosa (strain ATCC 15692 / DSM 22644 / CIP 104116 / JCM 14847 / LMG 12228 / 1C / PRS 101 / PAO1) OX=208964 GN=pyrG PE=3 SV=1
6	9	Q9HV43	Q9HV43|DNAK_PSEAE	33.62	65	45	45	Oxidation (M); Pyro-glu from Q; Acetylation (N-term); Methylation(KR); Carbamylation; 4 more	164000000	36800000	93100000	634000000	605000000	654000000	0.27:0.06:0.15:1.05:1.00:1.08	97800000	631000000	0.16:1.00	1.6	68403	Chaperone protein DnaK OS=Pseudomonas aeruginosa (strain ATCC 15692 / DSM 22644 / CIP 104116 / JCM 14847 / LMG 12228 / 1C / PRS 101 / PAO1) OX=208964 GN=dnaK PE=3 SV=1
294	278	Q9HWE8	Q9HWE8|RS14_PSEAE	32.97	33	3	3		36200000	37500000	35200000	0	0	0	1.00:1.03:0.97:0:0:0	36300000	0	1.00:0	Large increase	11565	30S ribosomal protein S14 OS=Pseudomonas aeruginosa (strain ATCC 15692 / DSM 22644 / CIP 104116 / JCM 14847 / LMG 12228 / 1C / PRS 101 / PAO1) OX=208964 GN=rpsN PE=3 SV=1
20	39	Q9HZP6	Q9HZP6|ETFB_PSEAE	32.35	73	21	21	Formylation; Deamidation (NQ); Methylation(KR); Dimethylation(KR); Acetylation (K); 3 more	126000000	145000000	128000000	32700000	19200000	13200000	6.55:7.54:6.66:1.70:1.00:0.69	133000000	21700000	6.13:1.00	61.3	26377	Electron transfer flavoprotein subunit beta OS=Pseudomonas aeruginosa (strain ATCC 15692 / DSM 22644 / CIP 104116 / JCM 14847 / LMG 12228 / 1C / PRS 101 / PAO1) OX=208964 GN=etfB PE=3 SV=1
204	155	Q9I587	Q9I587|FUMC1_PSEAE	32.3	20	5	5	Methylation(KR); Carbamylation	8160000	10800000	8380000	2380000	1040000	537000	7.84:10.33:8.05:2.28:1.00:0.52	9100000	1320000	6.90:1.00	69	49122	Fumarate hydratase class II 1 OS=Pseudomonas aeruginosa (strain ATCC 15692 / DSM 22644 / CIP 104116 / JCM 14847 / LMG 12228 / 1C / PRS 101 / PAO1) OX=208964 GN=fumC1 PE=3 SV=1
216	142	Q9I5Z0	Q9I5Z0|METK_PSEAE	31.96	16	4	4	Carbamidomethylation	6890000	17600000	7820000	24000	705000	23200	9.77:24.98:11.10:0.03:1.00:0.03	10800000	251000	42.98:1.00	429.8	42709	S-adenosylmethionine synthase OS=Pseudomonas aeruginosa (strain ATCC 15692 / DSM 22644 / CIP 104116 / JCM 14847 / LMG 12228 / 1C / PRS 101 / PAO1) OX=208964 GN=metK PE=3 SV=1
351	308	Q9HXV4	Q9HXV4|KAD_PSEAE	31.76	9	2	2		8220000	8250000	8740000	0	0	0	1.00:1.00:1.06:0:0:0	8400000	0	1.00:0	Large increase	23107	Adenylate kinase OS=Pseudomonas aeruginosa (strain ATCC 15692 / DSM 22644 / CIP 104116 / JCM 14847 / LMG 12228 / 1C / PRS 101 / PAO1) OX=208964 GN=adk PE=3 SV=1
63	41	O30508	O30508|ARUC_PSEAE	31.45	39	13	13	Carbamidomethylation; Deamidation (NQ); Methylation(KR); Carbamylation	18600000	13500000	12800000	90300000	92900000	65600000	0.20:0.15:0.14:0.97:1.00:0.71	15000000	82900000	0.18:1.00	1.8	43748	Succinylornithine transaminase/acetylornithine aminotransferase OS=Pseudomonas aeruginosa (strain ATCC 15692 / DSM 22644 / CIP 104116 / JCM 14847 / LMG 12228 / 1C / PRS 101 / PAO1) OX=208964 GN=aruC PE=1 SV=2
99	80	P47204	P47204|FTSZ_PSEAE	30.87	35	11	11	Carbamidomethylation; Deamidation (NQ); Methylation(KR); Carbamylation	16800000	21700000	19600000	97600000	142000000	83500000	0.12:0.15:0.14:0.69:1.00:0.59	19400000	108000000	0.18:1.00	1.8	41218	Cell division protein FtsZ OS=Pseudomonas aeruginosa (strain ATCC 15692 / DSM 22644 / CIP 104116 / JCM 14847 / LMG 12228 / 1C / PRS 101 / PAO1) OX=208964 GN=ftsZ PE=1 SV=2
306	325	Q9HZ76	Q9HZ76|WBPE_PSEAE	30.83	11	2	2	Carbamidomethylation	4340000	5280000	3780000	1020000	0	0	1.00:1.22:0.87:0.24:0:0	4470000	341000	13.08:1.00	130.8	38925	UDP-2-acetamido-2-deoxy-3-oxo-D-glucuronate aminotransferase OS=Pseudomonas aeruginosa (strain ATCC 15692 / DSM 22644 / CIP 104116 / JCM 14847 / LMG 12228 / 1C / PRS 101 / PAO1) OX=208964 GN=wbpE PE=1 SV=1
209	95	Q9HYF0	Q9HYF0|MNMC_PSEAE	30.81	11	6	6	Carbamidomethylation	4960000	8480000	9550000	0	520000	153000	9.54:16.30:18.36:0:1.00:0.29	7660000	224000	34.17:1.00	341.7	70518	tRNA 5-methylaminomethyl-2-thiouridine biosynthesis bifunctional protein MnmC OS=Pseudomonas aeruginosa (strain ATCC 15692 / DSM 22644 / CIP 104116 / JCM 14847 / LMG 12228 / 1C / PRS 101 / PAO1) OX=208964 GN=mnmC PE=3 SV=1
142	219	G3XDA3	G3XDA3|CTPH_PSEAE	30.45	10	4	3	Methylation(others)	3380000	8370000	5030000	0	259000	0	13.03:32.26:19.41:0:1.00:0	5690000	86500	65.86:1.00	658.6	61573	Methyl-accepting chemotaxis protein CtpH OS=Pseudomonas aeruginosa (strain ATCC 15692 / DSM 22644 / CIP 104116 / JCM 14847 / LMG 12228 / 1C / PRS 101 / PAO1) OX=208964 GN=ctpH PE=1 SV=1
340	1320	Q9HV52	Q9HV52|SECG_PSEAE	30.44	26	2	2		8060000	2710000	2040000	0	0	0	1.00:0.34:0.25:0:0:0	4270000	0	1.00:0	Large increase	13207	Protein-export membrane protein SecG OS=Pseudomonas aeruginosa (strain ATCC 15692 / DSM 22644 / CIP 104116 / JCM 14847 / LMG 12228 / 1C / PRS 101 / PAO1) OX=208964 GN=secG PE=3 SV=1
56	43	O82851	O82851|EFTS_PSEAE	30.41	48	15	15	Pyro-glu from Q; Deamidation (NQ); Methylation(KR); Carbamylation; Ubiquitin	77700000	139000000	100000000	19100000	16500000	24100000	4.72:8.42:6.08:1.16:1.00:1.46	106000000	19900000	5.31:1.00	53.1	30653	Elongation factor Ts OS=Pseudomonas aeruginosa (strain ATCC 15692 / DSM 22644 / CIP 104116 / JCM 14847 / LMG 12228 / 1C / PRS 101 / PAO1) OX=208964 GN=tsf PE=3 SV=1
45	45	O52759	O52759|RS4_PSEAE	30.19	70	18	18	Carbamidomethylation; Pyro-glu from Q; Deamidation (NQ); Methylation(KR); Methylation(others); 3 more	41500000	22500000	60900000	227000000	334000000	134000000	0.12:0.07:0.18:0.68:1.00:0.40	50800000	232000000	0.22:1.00	2.2	23278	30S ribosomal protein S4 OS=Pseudomonas aeruginosa (strain ATCC 15692 / DSM 22644 / CIP 104116 / JCM 14847 / LMG 12228 / 1C / PRS 101 / PAO1) OX=208964 GN=rpsD PE=3 SV=2
100	85	Q9I0J9	Q9I0J9|NUOCD_PSEAE	29.45	13	11	11	Carbamidomethylation; Pyro-glu from Q; Carboxymethyl (KW X@N-term)	45700000	29000000	20800000	-	0	1550000	1.00:0.63:0.45:-:0:0.03	31800000	515000	61.80:1.00	618	68323	NADH-quinone oxidoreductase subunit C/D OS=Pseudomonas aeruginosa (strain ATCC 15692 / DSM 22644 / CIP 104116 / JCM 14847 / LMG 12228 / 1C / PRS 101 / PAO1) OX=208964 GN=nuoC PE=3 SV=1
414	284	Q51547	Q51547|PHOU_PSEAE	29.41	17	3	3	Carbamidomethylation	6990000	3530000	5960000	0	0	22500	1.00:0.50:0.85:0:0:0.00	5490000	7510	731.27:1.00	7312.7	27487	Phosphate-specific transport system accessory protein PhoU homolog OS=Pseudomonas aeruginosa (strain ATCC 15692 / DSM 22644 / CIP 104116 / JCM 14847 / LMG 12228 / 1C / PRS 101 / PAO1) OX=208964 GN=phoU PE=1 SV=1
1	20	P13794	P13794|PORF_PSEAE	29.06	67	63	63	Carbamidomethylation; Pyro-glu from Q; Deamidation (NQ); Amidation; Sodium adduct; 16 more	924000000	1690000000	1330000000	207000000	182000000	241000000	5.07:9.27:7.29:1.14:1.00:1.32	1310000000	210000000	6.25:1.00	62.5	37640	Outer membrane porin F OS=Pseudomonas aeruginosa (strain ATCC 15692 / DSM 22644 / CIP 104116 / JCM 14847 / LMG 12228 / 1C / PRS 101 / PAO1) OX=208964 GN=oprF PE=1 SV=1
336	375	Q9I5R6	Q9I5R6|COQ7_PSEAE	28.82	18	2	2		8380000	6750000	7090000	385000	237000	680000	35.37:28.47:29.89:1.62:1.00:2.87	7410000	434000	17.07:1.00	170.7	23644	2-nonaprenyl-3-methyl-6-methoxy-1 4-benzoquinol hydroxylase OS=Pseudomonas aeruginosa (strain ATCC 15692 / DSM 22644 / CIP 104116 / JCM 14847 / LMG 12228 / 1C / PRS 101 / PAO1) OX=208964 GN=coq7 PE=1 SV=1
114	84	O52760	O52760|RPOA_PSEAE	28.2	26	9	9	Carbamidomethylation; Methylation(KR); Carbamylation	24200000	46200000	19600000	0	95900	0	252.65:481.86:204.48:0:1.00:0	30000000	32000	938.99:1.00	9389.9	36650	DNA-directed RNA polymerase subunit alpha OS=Pseudomonas aeruginosa (strain ATCC 15692 / DSM 22644 / CIP 104116 / JCM 14847 / LMG 12228 / 1C / PRS 101 / PAO1) OX=208964 GN=rpoA PE=3 SV=2
55	102	Q9I244	Q9I244|EFG2_PSEAE	28.14	12	9	3	Carbamidomethylation; Pyro-glu from Q; Methylation(KR); 2-amino-3-oxo-butanoic_acid; Carbamylation; Dehydration	7170000	5840000	38900000	87400000	111000000	63800000	0.06:0.05:0.35:0.79:1.00:0.58	17300000	87400000	0.20:1.00	2	77574	Elongation factor G 2 OS=Pseudomonas aeruginosa (strain ATCC 15692 / DSM 22644 / CIP 104116 / JCM 14847 / LMG 12228 / 1C / PRS 101 / PAO1) OX=208964 GN=fusB PE=3 SV=1
27	131	Q59636	Q59636|NDK_PSEAE	27.89	62	11	11	Carbamidomethylation; Deamidation (NQ); Carboxylation (DKW); Methylation(KR); Carbamylation; 2 more	79600000	109000000	65700000	1890000	607000	0	131.07:179.40:108.21:3.12:1.00:0	84800000	833000	101.71:1.00	1017.1	15592	Nucleoside diphosphate kinase OS=Pseudomonas aeruginosa (strain ATCC 15692 / DSM 22644 / CIP 104116 / JCM 14847 / LMG 12228 / 1C / PRS 101 / PAO1) OX=208964 GN=ndk PE=1 SV=2
159	69	Q9I5A5	Q9I5A5|PTA_PSEAE	27.89	17	7	7	Carbamidomethylation	9440000	14900000	12100000	666000	0	1210000	1.00:1.58:1.28:0.07:0:0.13	12100000	625000	19.44:1.00	194.4	75697	Phosphate acetyltransferase OS=Pseudomonas aeruginosa (strain ATCC 15692 / DSM 22644 / CIP 104116 / JCM 14847 / LMG 12228 / 1C / PRS 101 / PAO1) OX=208964 GN=pta PE=1 SV=1
273	337	O52761	O52761|RL17_PSEAE	27.6	16	2	2		8540000	10800000	14100000	0	0	0	1.00:1.26:1.65:0:0:0	11100000	0	1.00:0	Large increase	14504	50S ribosomal protein L17 OS=Pseudomonas aeruginosa (strain ATCC 15692 / DSM 22644 / CIP 104116 / JCM 14847 / LMG 12228 / 1C / PRS 101 / PAO1) OX=208964 GN=rplQ PE=3 SV=1
315	398	Q9HUA5	Q9HUA5|OPGG_PSEAE	27.26	7	3	3		403000	8670000	6110000	879000	666000	302000	0.61:13.02:9.17:1.32:1.00:0.45	5060000	616000	8.22:1.00	82.2	59476	Glucans biosynthesis protein G OS=Pseudomonas aeruginosa (strain ATCC 15692 / DSM 22644 / CIP 104116 / JCM 14847 / LMG 12228 / 1C / PRS 101 / PAO1) OX=208964 GN=opgG PE=3 SV=1
312	231	Q9HVW0	Q9HVW0|KDSD_PSEAE	27.02	10	3	3		3010000	3400000	1590000	0	0	318000	1.00:1.13:0.53:0:0:0.11	2660000	106000	25.11:1.00	251.1	34198	Arabinose 5-phosphate isomerase KdsD OS=Pseudomonas aeruginosa (strain ATCC 15692 / DSM 22644 / CIP 104116 / JCM 14847 / LMG 12228 / 1C / PRS 101 / PAO1) OX=208964 GN=kdsD PE=1 SV=1
404	295	Q9XCL6	Q9XCL6|SYE_PSEAE	26.92	6	3	3	Pyro-glu from Q	10100000	7410000	6030000	1090000	778000	252000	13.04:9.51:7.75:1.40:1.00:0.32	7860000	767000	10.25:1.00	102.5	56749	Glutamate--tRNA ligase OS=Pseudomonas aeruginosa (strain ATCC 15692 / DSM 22644 / CIP 104116 / JCM 14847 / LMG 12228 / 1C / PRS 101 / PAO1) OX=208964 GN=gltX PE=1 SV=2
12	53	Q9I3D2	Q9I3D2|ODO2_PSEAE	26.16	41	22	22	Deamidation (NQ); Methylation(KR); Carbamylation; Ubiquitin; Carboxymethyl (KW X@N-term)	116000000	130000000	110000000	440000	246000	1720000	473.46:527.94:446.48:1.79:1.00:6.98	119000000	801000	148.22:1.00	1482.2	42887	Dihydrolipoyllysine-residue succinyltransferase component of 2-oxoglutarate dehydrogenase complex OS=Pseudomonas aeruginosa (strain ATCC 15692 / DSM 22644 / CIP 104116 / JCM 14847 / LMG 12228 / 1C / PRS 101 / PAO1) OX=208964 GN=sucB ...
8	7	Q51561	Q51561|RPOB_PSEAE	25.9	27	33	33	Carbamidomethylation; Oxidation (M); Methylation(KR); Methylation(others); Carbamylation; 4 more	26900000	32700000	26300000	299000000	278000000	414000000	0.10:0.12:0.09:1.08:1.00:1.49	28600000	330000000	0.09:1.00	0.9	150838	DNA-directed RNA polymerase subunit beta OS=Pseudomonas aeruginosa (strain ATCC 15692 / DSM 22644 / CIP 104116 / JCM 14847 / LMG 12228 / 1C / PRS 101 / PAO1) OX=208964 GN=rpoB PE=3 SV=2
116	150	P48247	P48247|GSA_PSEAE	25.82	26	8	8	Carbamidomethylation; Methylation(KR); Ubiquitin	16100000	18300000	11100000	1040000	0	85000	1.00:1.13:0.69:0.06:0:0.01	15200000	375000	40.46:1.00	404.6	45398	Glutamate-1-semialdehyde 2 1-aminomutase OS=Pseudomonas aeruginosa (strain ATCC 15692 / DSM 22644 / CIP 104116 / JCM 14847 / LMG 12228 / 1C / PRS 101 / PAO1) OX=208964 GN=hemL PE=1 SV=2
264	379	Q9I3S1	Q9I3S1|BDLA_PSEAE	25.72	9	3	2	Methylation(KR)	12000000	18500000	2150000	2140000	1980000	672000	6.06:9.35:1.09:1.08:1.00:0.34	10900000	1600000	6.81:1.00	68.1	46923	Biofilm dispersion protein BdlA OS=Pseudomonas aeruginosa (strain ATCC 15692 / DSM 22644 / CIP 104116 / JCM 14847 / LMG 12228 / 1C / PRS 101 / PAO1) OX=208964 GN=bdlA PE=1 SV=1
283	221	Q9HVV4	Q9HVV4|PTSN_PSEAE	25.59	36	4	4		12800000	9250000	10300000	135000	721000	997000	17.83:12.84:14.29:0.19:1.00:1.38	10800000	617000	17.49:1.00	174.9	16730	Nitrogen regulatory protein OS=Pseudomonas aeruginosa (strain ATCC 15692 / DSM 22644 / CIP 104116 / JCM 14847 / LMG 12228 / 1C / PRS 101 / PAO1) OX=208964 GN=ptsN PE=3 SV=1
103	103	P21175	P21175|BRAC_PSEAE	25.53	26	6	6	Carbamidomethylation; Pyro-glu from Q	8540000	12900000	13800000	834000	2150000	262000	3.97:6.00:6.41:0.39:1.00:0.12	11800000	1080000	10.85:1.00	108.5	39769	Leucine- isoleucine- valine- threonine- and alanine-binding protein OS=Pseudomonas aeruginosa (strain ATCC 15692 / DSM 22644 / CIP 104116 / JCM 14847 / LMG 12228 / 1C / PRS 101 / PAO1) OX=208964 GN=braC PE=1 SV=2
189	173	Q9HZP8	Q9HZP8|FABV_PSEAE	25.25	16	6	6		10300000	17800000	14600000	1520000	1730000	1670000	5.98:10.33:8.48:0.88:1.00:0.97	14300000	1640000	8.70:1.00	87	43528	Enoyl-[acyl-carrier-protein] reductase [NADH] OS=Pseudomonas aeruginosa (strain ATCC 15692 / DSM 22644 / CIP 104116 / JCM 14847 / LMG 12228 / 1C / PRS 101 / PAO1) OX=208964 GN=fabV PE=1 SV=1
260	222	Q9HTQ2	Q9HTQ2|ALR2_PSEAE	25.24	17	4	4	Carbamidomethylation	5960000	14200000	108000	0	0	0	1.00:2.39:0.02:0:0:0	6770000	0	1.00:0	Large increase	38915	Alanine racemase catabolic OS=Pseudomonas aeruginosa (strain ATCC 15692 / DSM 22644 / CIP 104116 / JCM 14847 / LMG 12228 / 1C / PRS 101 / PAO1) OX=208964 GN=dadX PE=1 SV=1
123	166	Q9HT19	Q9HT19|ATPG_PSEAE	25.05	17	3	3	Carbamidomethylation; Pyro-glu from Q; Deamidation (NQ); 2 3-dihydro-2 2-dimethyl-7-benzofuranol N-methyl carbamate	39200000	25700000	21600000	152000000	190000000	236000000	0.21:0.14:0.11:0.80:1.00:1.24	28800000	193000000	0.15:1.00	1.5	31553	ATP synthase gamma chain OS=Pseudomonas aeruginosa (strain ATCC 15692 / DSM 22644 / CIP 104116 / JCM 14847 / LMG 12228 / 1C / PRS 101 / PAO1) OX=208964 GN=atpG PE=3 SV=1
320	453	P55222	P55222|VFR_PSEAE	24.82	13	2	2	Carbamidomethylation	3970000	7340000	3720000	0	0	0	1.00:1.85:0.94:0:0:0	5010000	0	1.00:0	Large increase	24225	Cyclic AMP receptor-like protein OS=Pseudomonas aeruginosa (strain ATCC 15692 / DSM 22644 / CIP 104116 / JCM 14847 / LMG 12228 / 1C / PRS 101 / PAO1) OX=208964 GN=vfr PE=1 SV=1
16	3	Q9HWD2	Q9HWD2|EFG1_PSEAE	24.76	52	38	32	Carbamidomethylation; Pyro-glu from Q; Deamidation (NQ); Amidation; Methylation(KR); 6 more	41100000	56300000	59700000	7880000	19800000	6010000	2.07:2.84:3.01:0.40:1.00:0.30	52300000	11200000	4.66:1.00	46.6	77785	Elongation factor G 1 OS=Pseudomonas aeruginosa (strain ATCC 15692 / DSM 22644 / CIP 104116 / JCM 14847 / LMG 12228 / 1C / PRS 101 / PAO1) OX=208964 GN=fusA PE=1 SV=1
80	92	O54438	O54438|FABG_PSEAE	24.4	39	9	9	Dethiomethyl; Levuglandinyl-lysine anhyropyrrole adduct	60800000	37000000	24900000	4700000	7120000	7430000	8.54:5.19:3.50:0.66:1.00:1.04	40900000	6420000	6.37:1.00	63.7	25585	3-oxoacyl-[acyl-carrier-protein] reductase FabG OS=Pseudomonas aeruginosa (strain ATCC 15692 / DSM 22644 / CIP 104116 / JCM 14847 / LMG 12228 / 1C / PRS 101 / PAO1) OX=208964 GN=fabG PE=1 SV=1
152	251	Q9HWC7	Q9HWC7|RL10_PSEAE	24.35	22	5	5	Ubiquitin	65300000	65200000	59000000	0	0	0	1.00:1.00:0.90:0:0:0	63200000	0	1.00:0	Large increase	17634	50S ribosomal protein L10 OS=Pseudomonas aeruginosa (strain ATCC 15692 / DSM 22644 / CIP 104116 / JCM 14847 / LMG 12228 / 1C / PRS 101 / PAO1) OX=208964 GN=rplJ PE=3 SV=1
280	214	Q51344	Q51344|DHAS_PSEAE	24.12	13	4	4	Carbamidomethylation	112000000	22800000	17000000	865000	0	846000	1.00:0.20:0.15:0.01:0:0.01	50600000	570000	88.73:1.00	887.3	40495	Aspartate-semialdehyde dehydrogenase OS=Pseudomonas aeruginosa (strain ATCC 15692 / DSM 22644 / CIP 104116 / JCM 14847 / LMG 12228 / 1C / PRS 101 / PAO1) OX=208964 GN=asd PE=1 SV=2
9	18	Q9HT20	Q9HT20|ATPB_PSEAE	24.07	62	33	33	Carbamidomethylation; Oxidation (M); Pyro-glu from Q; Deamidation (NQ); Sodium adduct; 7 more	145000000	147000000	105000000	13600000	13600000	8610000	10.67:10.79:7.70:1.00:1.00:0.63	132000000	12000000	11.08:1.00	110.8	49500	ATP synthase subunit beta OS=Pseudomonas aeruginosa (strain ATCC 15692 / DSM 22644 / CIP 104116 / JCM 14847 / LMG 12228 / 1C / PRS 101 / PAO1) OX=208964 GN=atpD PE=3 SV=1
218	185	Q9HWE1	Q9HWE1|RS3_PSEAE	23.9	18	4	4	Pyro-glu from Q	25600000	14800000	8170000	1030000	2000000	1240000	12.77:7.41:4.08:0.51:1.00:0.62	16200000	1430000	11.36:1.00	113.6	25838	30S ribosomal protein S3 OS=Pseudomonas aeruginosa (strain ATCC 15692 / DSM 22644 / CIP 104116 / JCM 14847 / LMG 12228 / 1C / PRS 101 / PAO1) OX=208964 GN=rpsC PE=3 SV=1
255	376	G3XD76	G3XD76|DAPD_PSEAE	23.87	7	2	2		10400000	7230000	5440000	1590000	1400000	1250000	7.44:5.18:3.89:1.14:1.00:0.90	7690000	1410000	5.44:1.00	54.4	35973	2 3 4 5-tetrahydropyridine-2 6-dicarboxylate N-succinyltransferase OS=Pseudomonas aeruginosa (strain ATCC 15692 / DSM 22644 / CIP 104116 / JCM 14847 / LMG 12228 / 1C / PRS 101 / PAO1) OX=208964 GN=dapD PE=1 SV=1
144	160	Q9HWD6	Q9HWD6|RL4_PSEAE	23.82	32	7	7		28200000	17800000	11800000	4560000	3860000	2950000	7.31:4.60:3.05:1.18:1.00:0.76	19300000	3790000	5.08:1.00	50.8	21640	50S ribosomal protein L4 OS=Pseudomonas aeruginosa (strain ATCC 15692 / DSM 22644 / CIP 104116 / JCM 14847 / LMG 12228 / 1C / PRS 101 / PAO1) OX=208964 GN=rplD PE=3 SV=1
81	48	Q9I7B8	Q9I7B8|SYGB_PSEAE	23.58	30	13	13	Carbamidomethylation; Pyro-glu from Q; Acetylation (N-term); Deamidation (NQ); Methylation(KR); 2 more	10600000	19900000	10500000	1960000	3450000	2160000	3.06:5.77:3.04:0.57:1.00:0.63	14600000	2520000	5.79:1.00	57.9	73974	Glycine--tRNA ligase beta subunit OS=Pseudomonas aeruginosa (strain ATCC 15692 / DSM 22644 / CIP 104116 / JCM 14847 / LMG 12228 / 1C / PRS 101 / PAO1) OX=208964 GN=glyS PE=3 SV=1
296	299	P29248	P29248|FLIA_PSEAE	23.56	17	3	3	Carbamidomethylation	1840000	2080000	1900000	0	-	0	1.00:1.13:1.03:0:-:0	1940000	0	1.00:0	Large increase	27522	RNA polymerase sigma factor FliA OS=Pseudomonas aeruginosa (strain ATCC 15692 / DSM 22644 / CIP 104116 / JCM 14847 / LMG 12228 / 1C / PRS 101 / PAO1) OX=208964 GN=fliA PE=3 SV=1
157	169	Q9I4S5	Q9I4S5|PDXH_PSEAE	23.32	39	7	7	Carbamidomethylation; Ubiquitin	15700000	17500000	15200000	0	0	0	1.00:1.11:0.97:0:0:0	16100000	0	1.00:0	Large increase	24860	Pyridoxine/pyridoxamine 5'-phosphate oxidase OS=Pseudomonas aeruginosa (strain ATCC 15692 / DSM 22644 / CIP 104116 / JCM 14847 / LMG 12228 / 1C / PRS 101 / PAO1) OX=208964 GN=pdxH PE=3 SV=1
215	269	Q9HT95	Q9HT95|ATSE4_PSEAE	23.32	16	2	2	Carbamidomethylation	13400000	13000000	15800000	1290000	3070000	3110000	4.37:4.22:5.15:0.42:1.00:1.01	14100000	2490000	5.65:1.00	56.5	21001	Acetyltransferase PA5475 OS=Pseudomonas aeruginosa (strain ATCC 15692 / DSM 22644 / CIP 104116 / JCM 14847 / LMG 12228 / 1C / PRS 101 / PAO1) OX=208964 GN=PA5475 PE=4 SV=1
385	419	Q9HWE6	Q9HWE6|RL24_PSEAE	23.31	26	3	3		1010000	912000	876000	0	0	0	1.00:0.90:0.86:0:0:0	934000	0	1.00:0	Large increase	11470	50S ribosomal protein L24 OS=Pseudomonas aeruginosa (strain ATCC 15692 / DSM 22644 / CIP 104116 / JCM 14847 / LMG 12228 / 1C / PRS 101 / PAO1) OX=208964 GN=rplX PE=3 SV=1
61	120	Q9HWC5	Q9HWC5|RL11_PSEAE	23.18	52	11	11	Pyro-glu from Q; Methylation(KR); Carbamylation; 4-sulfophenyl isothiocyanate	72500000	31600000	57900000	4200000	4040000	3230000	17.97:7.83:14.33:1.04:1.00:0.80	54000000	4090000	13.19:1.00	131.9	14907	50S ribosomal protein L11 OS=Pseudomonas aeruginosa (strain ATCC 15692 / DSM 22644 / CIP 104116 / JCM 14847 / LMG 12228 / 1C / PRS 101 / PAO1) OX=208964 GN=rplK PE=3 SV=1
397	539	Q9HXY2	Q9HXY2|UPPS_PSEAE	22.92	5	1	1	Carbamidomethylation	1030000	927000	1440000	0	0	0	1.00:0.90:1.41:0:0:0	1130000	0	1.00:0	Large increase	28040	Ditrans polycis-undecaprenyl-diphosphate synthase ((2E 6E)-farnesyl-diphosphate specific) OS=Pseudomonas aeruginosa (strain ATCC 15692 / DSM 22644 / CIP 104116 / JCM 14847 / LMG 12228 / 1C / PRS 101 / PAO1) OX=208964 GN=uppS PE=3 SV=...
386	414	Q9HZM5	Q9HZM5|KDSB_PSEAE	22.78	8	2	2		6040000	3400000	6130000	911000	741000	1410000	8.14:4.58:8.26:1.23:1.00:1.90	5190000	1020000	5.08:1.00	50.8	27646	3-deoxy-manno-octulosonate cytidylyltransferase OS=Pseudomonas aeruginosa (strain ATCC 15692 / DSM 22644 / CIP 104116 / JCM 14847 / LMG 12228 / 1C / PRS 101 / PAO1) OX=208964 GN=kdsB PE=1 SV=1
50	33	Q9HV55	Q9HV55|IF2_PSEAE	22.44	26	16	16	Ubiquitin	3600000	19000000	15700000	51800000	54800000	48600000	0.07:0.35:0.29:0.95:1.00:0.89	13200000	51800000	0.25:1.00	2.5	90912	Translation initiation factor IF-2 OS=Pseudomonas aeruginosa (strain ATCC 15692 / DSM 22644 / CIP 104116 / JCM 14847 / LMG 12228 / 1C / PRS 101 / PAO1) OX=208964 GN=infB PE=3 SV=1
49	71	Q9I407	Q9I407|ASPQ_PSEAE	22.42	35	11	11	Deamidation (NQ); Methylation(KR); Carbamylation; Ubiquitin; Levuglandinyl-lysine anhyropyrrole adduct	26000000	28600000	26200000	746000	2350000	3510000	11.08:12.19:11.15:0.32:1.00:1.50	26900000	2200000	12.23:1.00	122.3	38644	Glutaminase-asparaginase OS=Pseudomonas aeruginosa (strain ATCC 15692 / DSM 22644 / CIP 104116 / JCM 14847 / LMG 12228 / 1C / PRS 101 / PAO1) OX=208964 GN=ansB PE=1 SV=1
182	264	P57668	P57668|TPX_PSEAE	22.37	36	4	4	Carbamidomethylation	9390000	10700000	10500000	871000	3320000	1730000	2.83:3.22:3.16:0.26:1.00:0.52	10200000	2610000	3.91:1.00	39.1	17234	Thiol peroxidase OS=Pseudomonas aeruginosa (strain ATCC 15692 / DSM 22644 / CIP 104116 / JCM 14847 / LMG 12228 / 1C / PRS 101 / PAO1) OX=208964 GN=tpx PE=3 SV=1
319	322	Q9HWE3	Q9HWE3|RL29_PSEAE	22.2	49	3	3		15400000	18100000	7390000	2800000	3560000	275000	4.33:5.09:2.07:0.79:1.00:0.08	13600000	2210000	6.17:1.00	61.7	7201	50S ribosomal protein L29 OS=Pseudomonas aeruginosa (strain ATCC 15692 / DSM 22644 / CIP 104116 / JCM 14847 / LMG 12228 / 1C / PRS 101 / PAO1) OX=208964 GN=rpmC PE=1 SV=1
165	138	Q9I7C4	Q9I7C4|DPO3B_PSEAE	22.12	23	5	5		22700000	9090000	15400000	1400000	4340000	2740000	5.23:2.09:3.55:0.32:1.00:0.63	15800000	2830000	5.57:1.00	55.7	40695	Beta sliding clamp OS=Pseudomonas aeruginosa (strain ATCC 15692 / DSM 22644 / CIP 104116 / JCM 14847 / LMG 12228 / 1C / PRS 101 / PAO1) OX=208964 GN=dnaN PE=1 SV=1
268	301	Q9I5V0	Q9I5V0|Y587_PSEAE	21.75	6	3	3		2260000	734000	479000	0	0	0	1.00:0.32:0.21:0:0:0	1160000	0	1.00:0	Large increase	48742	UPF0229 protein PA0587 OS=Pseudomonas aeruginosa (strain ATCC 15692 / DSM 22644 / CIP 104116 / JCM 14847 / LMG 12228 / 1C / PRS 101 / PAO1) OX=208964 GN=PA0587 PE=3 SV=1
391	281	Q9I0A3	Q9I0A3|SYFA_PSEAE	21.71	8	3	3	Carbamidomethylation	5890000	6030000	5230000	510000	0	0	1.00:1.02:0.89:0.09:0:0	5710000	170000	33.58:1.00	335.8	38064	Phenylalanine--tRNA ligase alpha subunit OS=Pseudomonas aeruginosa (strain ATCC 15692 / DSM 22644 / CIP 104116 / JCM 14847 / LMG 12228 / 1C / PRS 101 / PAO1) OX=208964 GN=pheS PE=1 SV=1
248	235	P26480	P26480|RPOD_PSEAE	21.43	14	4	4		4320000	3060000	6260000	0	0	0	1.00:0.71:1.45:0:0:0	4540000	0	1.00:0	Large increase	69644	RNA polymerase sigma factor RpoD OS=Pseudomonas aeruginosa (strain ATCC 15692 / DSM 22644 / CIP 104116 / JCM 14847 / LMG 12228 / 1C / PRS 101 / PAO1) OX=208964 GN=rpoD PE=3 SV=1
176	135	P77915	P77915|HEMN_PSEAE	21.23	9	4	4		18600000	18600000	18300000	939000	824000	314000	22.54:22.58:22.22:1.14:1.00:0.38	18500000	692000	26.71:1.00	267.1	52488	Oxygen-independent coproporphyrinogen III oxidase OS=Pseudomonas aeruginosa (strain ATCC 15692 / DSM 22644 / CIP 104116 / JCM 14847 / LMG 12228 / 1C / PRS 101 / PAO1) OX=208964 GN=hemN PE=2 SV=2
271	428	Q9HWF9	Q9HWF9|BFR_PSEAE	20.74	21	2	2	Ubiquitin	10500000	18800000	16800000	2330000	-	727000	1.00:1.79:1.60:0.22:-:0.07	15300000	1530000	10.02:1.00	100.2	17940	Bacterioferritin OS=Pseudomonas aeruginosa (strain ATCC 15692 / DSM 22644 / CIP 104116 / JCM 14847 / LMG 12228 / 1C / PRS 101 / PAO1) OX=208964 GN=bfr PE=1 SV=1
318	266	Q9HUF1	Q9HUF1|MSRA_PSEAE	20.38	17	3	3	Carbamidomethylation	15100000	15900000	3830000	2320000	2430000	3030000	6.23:6.55:1.58:0.95:1.00:1.25	11600000	2590000	4.49:1.00	44.9	23518	Peptide methionine sulfoxide reductase MsrA OS=Pseudomonas aeruginosa (strain ATCC 15692 / DSM 22644 / CIP 104116 / JCM 14847 / LMG 12228 / 1C / PRS 101 / PAO1) OX=208964 GN=msrA PE=3 SV=1
227	194	P31961	P31961|EDD_PSEAE	19.96	7	4	4	Carbamidomethylation	5370000	6320000	3320000	0	44400	114000	120.77:142.16:74.73:0:1.00:2.56	5000000	52800	94.77:1.00	947.7	65183	Phosphogluconate dehydratase OS=Pseudomonas aeruginosa (strain ATCC 15692 / DSM 22644 / CIP 104116 / JCM 14847 / LMG 12228 / 1C / PRS 101 / PAO1) OX=208964 GN=edd PE=3 SV=3
361	380	Q9HXJ8	Q9HXJ8|DER_PSEAE	19.92	6	2	2		330000	1900000	1290000	0	120000	271000	2.76:15.82:10.80:0:1.00:2.26	1170000	130000	9.01:1.00	90.1	55006	GTPase Der OS=Pseudomonas aeruginosa (strain ATCC 15692 / DSM 22644 / CIP 104116 / JCM 14847 / LMG 12228 / 1C / PRS 101 / PAO1) OX=208964 GN=der PE=3 SV=1
13	4	Q9HT18	Q9HT18|ATPA_PSEAE	19.84	55	42	42	Carbamidomethylation; Oxidation (M); Pyro-glu from Q; Deamidation (NQ); Methylation(KR); 5 more	180000000	205000000	180000000	26000000	21200000	34600000	8.48:9.65:8.49:1.23:1.00:1.63	188000000	27300000	6.91:1.00	69.1	55393	ATP synthase subunit alpha OS=Pseudomonas aeruginosa (strain ATCC 15692 / DSM 22644 / CIP 104116 / JCM 14847 / LMG 12228 / 1C / PRS 101 / PAO1) OX=208964 GN=atpA PE=3 SV=1
342	319	Q9HUP4	Q9HUP4|PNCB1_PSEAE	19.69	10	3	3	Carbamidomethylation	2120000	3020000	0	222000	0	4.2	1.00:1.42:0:0.10:0:0.00	1710000	74100	23.13:1.00	231.3	46095	Nicotinate phosphoribosyltransferase 1 OS=Pseudomonas aeruginosa (strain ATCC 15692 / DSM 22644 / CIP 104116 / JCM 14847 / LMG 12228 / 1C / PRS 101 / PAO1) OX=208964 GN=pncB1 PE=3 SV=1
284	434	Q9HVM1	Q9HVM1|RS20_PSEAE	19.28	25	2	2		23800000	2780000	27400000	1960000	0	0	1.00:0.12:1.15:0.08:0:0	18000000	654000	27.48:1.00	274.8	9918	30S ribosomal protein S20 OS=Pseudomonas aeruginosa (strain ATCC 15692 / DSM 22644 / CIP 104116 / JCM 14847 / LMG 12228 / 1C / PRS 101 / PAO1) OX=208964 GN=rpsT PE=1 SV=3
279	330	Q9HWE9	Q9HWE9|RS8_PSEAE	19.11	15	2	2		18800000	15900000	15000000	1800000	1210000	1790000	15.55:13.12:12.40:1.49:1.00:1.48	16600000	1600000	10.34:1.00	103.4	14171	30S ribosomal protein S8 OS=Pseudomonas aeruginosa (strain ATCC 15692 / DSM 22644 / CIP 104116 / JCM 14847 / LMG 12228 / 1C / PRS 101 / PAO1) OX=208964 GN=rpsH PE=3 SV=1
275	458	Q9HV58	Q9HV58|RS15_PSEAE	19.05	42	3	3	Deamidation (NQ)	14800000	14300000	14000000	-	0	0	1.00:0.96:0.94:-:0:0	14400000	0	1.00:0	Large increase	10116	30S ribosomal protein S15 OS=Pseudomonas aeruginosa (strain ATCC 15692 / DSM 22644 / CIP 104116 / JCM 14847 / LMG 12228 / 1C / PRS 101 / PAO1) OX=208964 GN=rpsO PE=3 SV=1
458	450	P33642	P33642|GLYOX_PSEAE	18.92	5	2	2	Carbamidomethylation	0	3600000	0	0	0	0	0:1.00:0:0:0:0	1200000	0	1.00:0	Large increase	39445	Glycine oxidase OS=Pseudomonas aeruginosa (strain ATCC 15692 / DSM 22644 / CIP 104116 / JCM 14847 / LMG 12228 / 1C / PRS 101 / PAO1) OX=208964 GN=thiO PE=3 SV=3
135	99	Q9HUM6	Q9HUM6|PURA_PSEAE	18.79	30	8	8	Carbamidomethylation	14700000	15900000	10200000	368000	3170000	481000	4.65:5.03:3.22:0.12:1.00:0.15	13600000	1340000	10.17:1.00	101.7	46814	Adenylosuccinate synthetase OS=Pseudomonas aeruginosa (strain ATCC 15692 / DSM 22644 / CIP 104116 / JCM 14847 / LMG 12228 / 1C / PRS 101 / PAO1) OX=208964 GN=purA PE=3 SV=1
219	205	Q9HXY5	Q9HXY5|SKPL_PSEAE	18.38	27	5	5		11300000	8540000	7190000	0	689000	0	16.40:12.40:10.43:0:1.00:0	9010000	230000	39.23:1.00	392.3	19090	Skp-like protein OS=Pseudomonas aeruginosa (strain ATCC 15692 / DSM 22644 / CIP 104116 / JCM 14847 / LMG 12228 / 1C / PRS 101 / PAO1) OX=208964 GN=PA3647 PE=3 SV=1
317	426	P57665	P57665|ORN_PSEAE	18.13	13	2	2	Carbamidomethylation; Pyro-glu from Q	573000	530000	510000	0	0	0	1.00:0.92:0.89:0:0:0	538000	0	1.00:0	Large increase	20827	Oligoribonuclease OS=Pseudomonas aeruginosa (strain ATCC 15692 / DSM 22644 / CIP 104116 / JCM 14847 / LMG 12228 / 1C / PRS 101 / PAO1) OX=208964 GN=orn PE=3 SV=1
28	21	P13981	P13981|ARCA_PSEAE	17.88	53	26	26	Carbamidomethylation; Pyro-glu from Q; Acetylation (N-term); Deamidation (NQ); Methylation(KR); 3 more	104000000	122000000	99500000	11900000	18700000	15300000	5.55:6.53:5.33:0.64:1.00:0.82	108000000	15300000	7.10:1.00	71	46436	Arginine deiminase OS=Pseudomonas aeruginosa (strain ATCC 15692 / DSM 22644 / CIP 104116 / JCM 14847 / LMG 12228 / 1C / PRS 101 / PAO1) OX=208964 GN=arcA PE=1 SV=2
145	109	Q9HX33	Q9HX33|SYL_PSEAE	17.7	12	7	7	Methylation(KR); Carbamylation	11400000	25500000	6080000	2960000	2180000	3250000	5.22:11.68:2.78:1.35:1.00:1.49	14300000	2800000	5.12:1.00	51.2	97648	Leucine--tRNA ligase OS=Pseudomonas aeruginosa (strain ATCC 15692 / DSM 22644 / CIP 104116 / JCM 14847 / LMG 12228 / 1C / PRS 101 / PAO1) OX=208964 GN=leuS PE=3 SV=1
94	112	Q9I553	Q9I553|SYA_PSEAE	17.68	8	5	5	Carbamidomethylation	4680000	3420000	2140000	28600000	16100000	3030000	0.29:0.21:0.13:1.78:1.00:0.19	3410000	16400000	0.21:1.00	2.1	94702	Alanine--tRNA ligase OS=Pseudomonas aeruginosa (strain ATCC 15692 / DSM 22644 / CIP 104116 / JCM 14847 / LMG 12228 / 1C / PRS 101 / PAO1) OX=208964 GN=alaS PE=3 SV=1
372	530	Q9HVZ0	Q9HVZ0|GMHA_PSEAE	17.64	16	1	1		1180000	1890000	376000	0	0	0	1.00:1.60:0.32:0:0:0	1150000	0	1.00:0	Large increase	21413	Phosphoheptose isomerase OS=Pseudomonas aeruginosa (strain ATCC 15692 / DSM 22644 / CIP 104116 / JCM 14847 / LMG 12228 / 1C / PRS 101 / PAO1) OX=208964 GN=gmhA PE=1 SV=1
416	519	Q9I0M4	Q9I0M4|LOLA_PSEAE	17.62	7	1	1		560000	2550000	0	0	0	0	1.00:4.56:0:0:0:0	1040000	0	1.00:0	Large increase	23072	Outer-membrane lipoprotein carrier protein OS=Pseudomonas aeruginosa (strain ATCC 15692 / DSM 22644 / CIP 104116 / JCM 14847 / LMG 12228 / 1C / PRS 101 / PAO1) OX=208964 GN=lolA PE=1 SV=1
368	252	P50987	P50987|ARLY_PSEAE	17.59	10	4	4		7470000	8730000	15200000	378000000	391000000	486000000	0.02:0.02:0.04:0.97:1.00:1.24	10500000	419000000	0.02:1.00	0.2	51641	Argininosuccinate lyase OS=Pseudomonas aeruginosa (strain ATCC 15692 / DSM 22644 / CIP 104116 / JCM 14847 / LMG 12228 / 1C / PRS 101 / PAO1) OX=208964 GN=argH PE=3 SV=2
113	287	P37799	P37799|BCCP_PSEAE	17.56	41	4	4	Ubiquitin	53100000	24100000	41100000	2120000	1580000	2880000	33.65:15.25:26.05:1.34:1.00:1.82	39500000	2190000	18.00:1.00	180	16455	Biotin carboxyl carrier protein of acetyl-CoA carboxylase OS=Pseudomonas aeruginosa (strain ATCC 15692 / DSM 22644 / CIP 104116 / JCM 14847 / LMG 12228 / 1C / PRS 101 / PAO1) OX=208964 GN=accB PE=3 SV=1
321	349	Q9I526	Q9I526|CYSM_PSEAE	17.05	11	2	2	Carbamidomethylation	724000	2010000	1670000	0	0	-	1.00:2.78:2.31:0:0:-	1470000	0	1.00:0	Large increase	32448	Cysteine synthase B OS=Pseudomonas aeruginosa (strain ATCC 15692 / DSM 22644 / CIP 104116 / JCM 14847 / LMG 12228 / 1C / PRS 101 / PAO1) OX=208964 GN=cysM PE=3 SV=1
407	399	Q9HUM8	Q9HUM8|RLMB_PSEAE	17.02	13	2	2	Carbamidomethylation	1790000	380000	1770000	0	0	0	1.00:0.21:0.99:0:0:0	1400000	0	1.00:0	Large increase	27081	23S rRNA (guanosine-2'-O-)-methyltransferase RlmB OS=Pseudomonas aeruginosa (strain ATCC 15692 / DSM 22644 / CIP 104116 / JCM 14847 / LMG 12228 / 1C / PRS 101 / PAO1) OX=208964 GN=rlmB PE=3 SV=1
415	517	Q59641	Q59641|PPIA_PSEAE	16.96	14	2	2		1690000	1280000	0	142000	0	243000	1.00:0.76:0:0.08:0:0.14	990000	128000	7.71:1.00	77.1	20104	Peptidyl-prolyl cis-trans isomerase A OS=Pseudomonas aeruginosa (strain ATCC 15692 / DSM 22644 / CIP 104116 / JCM 14847 / LMG 12228 / 1C / PRS 101 / PAO1) OX=208964 GN=ppiA PE=3 SV=2
390	411	Q9I5A4	Q9I5A4|ACKA_PSEAE	16.44	5	2	2	Pyro-glu from Q	2880000	2440000	3580000	62100	-	-	1.00:0.85:1.24:0.02:-:-	2960000	62100	47.76:1.00	477.6	42421	Acetate kinase OS=Pseudomonas aeruginosa (strain ATCC 15692 / DSM 22644 / CIP 104116 / JCM 14847 / LMG 12228 / 1C / PRS 101 / PAO1) OX=208964 GN=ackA PE=3 SV=1
408	559	Q9I7C5	Q9I7C5|DNAA_PSEAE	16.43	7	1	1		3170000	1990000	1660000	0	0	0	1.00:0.63:0.52:0:0:0	2270000	0	1.00:0	Large increase	57754	Chromosomal replication initiator protein DnaA OS=Pseudomonas aeruginosa (strain ATCC 15692 / DSM 22644 / CIP 104116 / JCM 14847 / LMG 12228 / 1C / PRS 101 / PAO1) OX=208964 GN=dnaA PE=3 SV=1
302	302	Q9HUL8	Q9HUL8|MUTL_PSEAE	16.41	8	2	2		502000	1720000	1150000	0	0	0	1.00:3.42:2.30:0:0:0	1120000	0	1.00:0	Large increase	69748	DNA mismatch repair protein MutL OS=Pseudomonas aeruginosa (strain ATCC 15692 / DSM 22644 / CIP 104116 / JCM 14847 / LMG 12228 / 1C / PRS 101 / PAO1) OX=208964 GN=mutL PE=3 SV=1
384	400	Q9I0L2	Q9I0L2|MNMA_PSEAE	16.4	6	3	3	Carbamidomethylation	895000	506000	345000	0	0	0	1.00:0.57:0.39:0:0:0	582000	0	1.00:0	Large increase	41886	tRNA-specific 2-thiouridylase MnmA OS=Pseudomonas aeruginosa (strain ATCC 15692 / DSM 22644 / CIP 104116 / JCM 14847 / LMG 12228 / 1C / PRS 101 / PAO1) OX=208964 GN=mnmA PE=3 SV=1
378	388	Q9I6J9	Q9I6J9|AGUA_PSEAE	16.37	9	2	2	Carbamidomethylation	1890000	0	422000	0	0	0	1.00:0:0.22:0:0:0	770000	0	1.00:0	Large increase	41191	Agmatine deiminase OS=Pseudomonas aeruginosa (strain ATCC 15692 / DSM 22644 / CIP 104116 / JCM 14847 / LMG 12228 / 1C / PRS 101 / PAO1) OX=208964 GN=aguA PE=1 SV=1
247	265	P43501	P43501|PILH_PSEAE	16.33	25	3	3	Pyro-glu from Q	11000000	2120000	3600000	2650000	0	0	1.00:0.19:0.33:0.24:0:0	7230000	885000	8.17:1.00	81.7	13273	Protein PilH OS=Pseudomonas aeruginosa (strain ATCC 15692 / DSM 22644 / CIP 104116 / JCM 14847 / LMG 12228 / 1C / PRS 101 / PAO1) OX=208964 GN=pilH PE=3 SV=1
354	541	Q9I3N0	Q9I3N0|CCMH_PSEAE	16.32	21	2	2	Carbamidomethylation	1350000	1330000	408000	0	0	0	1.00:0.99:0.30:0:0:0	1030000	0	1.00:0	Large increase	17445	Cytochrome c-type biogenesis protein CcmH OS=Pseudomonas aeruginosa (strain ATCC 15692 / DSM 22644 / CIP 104116 / JCM 14847 / LMG 12228 / 1C / PRS 101 / PAO1) OX=208964 GN=ccmH PE=1 SV=1
474	499	Q9HU43	Q9HU43|HIS4_PSEAE	16.3	10	2	2	Carbamidomethylation	5260000	3300000	5460000	0	0	0	1.00:0.63:1.04:0:0:0	4680000	0	1.00:0	Large increase	25938	1-(5-phosphoribosyl)-5-[(5-phosphoribosylamino)methylideneamino] imidazole-4-carboxamide isomerase OS=Pseudomonas aeruginosa (strain ATCC 15692 / DSM 22644 / CIP 104116 / JCM 14847 / LMG 12228 / 1C / PRS 101 / PAO1) OX=208964 GN=hisA...
419	732	Q9HWY5	Q9HWY5|EX7S_PSEAE	16.28	15	1	1	Carbamidomethylation	2290000	1390000	1360000	151000	147000	509000	15.55:9.41:9.21:1.03:1.00:3.45	1680000	269000	6.23:1.00	62.3	8973	Exodeoxyribonuclease 7 small subunit OS=Pseudomonas aeruginosa (strain ATCC 15692 / DSM 22644 / CIP 104116 / JCM 14847 / LMG 12228 / 1C / PRS 101 / PAO1) OX=208964 GN=xseB PE=3 SV=1
329	488	P22608	P22608|PILB_PSEAE	16.26	2	1	1		72100	66000	238000	0	0	0	1.00:0.92:3.31:0:0:0	126000	0	1.00:0	Large increase	62328	Type 4 fimbrial assembly protein PilB OS=Pseudomonas aeruginosa (strain ATCC 15692 / DSM 22644 / CIP 104116 / JCM 14847 / LMG 12228 / 1C / PRS 101 / PAO1) OX=208964 GN=pilB PE=3 SV=2
243	262	P72170	P72170|PYRC_PSEAE	16.2	8	2	2		1580000	1180000	890000	0	0	0	1.00:0.74:0.56:0:0:0	1220000	0	1.00:0	Large increase	38407	Dihydroorotase OS=Pseudomonas aeruginosa (strain ATCC 15692 / DSM 22644 / CIP 104116 / JCM 14847 / LMG 12228 / 1C / PRS 101 / PAO1) OX=208964 GN=pyrC PE=3 SV=2
153	130	P0DP44	P0DP44|PPK1_PSEAE	16.17	10	7	7		28900000	14400000	11000000	3490000	2940000	3160000	9.85:4.89:3.75:1.19:1.00:1.08	18900000	3200000	5.92:1.00	59.2	78293	Polyphosphate kinase OS=Pseudomonas aeruginosa (strain ATCC 15692 / DSM 22644 / CIP 104116 / JCM 14847 / LMG 12228 / 1C / PRS 101 / PAO1) OX=208964 GN=ppk PE=1 SV=1
200	294	Q9HVL9	Q9HVL9|PROB_PSEAE	16.13	8	2	2		9010000	7680000	2450000	0	0	0	1.00:0.85:0.27:0:0:0	6380000	0	1.00:0	Large increase	39846	Glutamate 5-kinase OS=Pseudomonas aeruginosa (strain ATCC 15692 / DSM 22644 / CIP 104116 / JCM 14847 / LMG 12228 / 1C / PRS 101 / PAO1) OX=208964 GN=proB PE=3 SV=1
290	324	Q9HZA7	Q9HZA7|ACCD_PSEAE	15.72	9	2	2		8420000	5100000	9510000	-	1050000	132000	8.01:4.85:9.05:-:1.00:0.13	7680000	592000	12.98:1.00	129.8	31843	Acetyl-coenzyme A carboxylase carboxyl transferase subunit beta OS=Pseudomonas aeruginosa (strain ATCC 15692 / DSM 22644 / CIP 104116 / JCM 14847 / LMG 12228 / 1C / PRS 101 / PAO1) OX=208964 GN=accD PE=1 SV=1
344	238	Q9HUG9	Q9HUG9|HLDE_PSEAE	15.38	8	3	3	Carbamidomethylation	3100000	5940000	2070000	1120000	243000	255000	12.78:24.47:8.53:4.62:1.00:1.05	3860000	539000	7.15:1.00	71.5	50349	Bifunctional protein HldE OS=Pseudomonas aeruginosa (strain ATCC 15692 / DSM 22644 / CIP 104116 / JCM 14847 / LMG 12228 / 1C / PRS 101 / PAO1) OX=208964 GN=hldE PE=3 SV=1
424	401	P80358	P80358|ASTG_PSEAE	15.38	9	2	2		3130000	4820000	1740000	0	0	0	1.00:1.54:0.56:0:0:0	3230000	0	1.00:0	Large increase	37245	Arginine N-succinyltransferase subunit beta OS=Pseudomonas aeruginosa (strain ATCC 15692 / DSM 22644 / CIP 104116 / JCM 14847 / LMG 12228 / 1C / PRS 101 / PAO1) OX=208964 GN=aruG PE=1 SV=2
366	510	Q51423	Q51423|PMPR_PSEAE	15.35	4	1	1	Pyro-glu from Q	5110000	3070000	1990000	0	292000	0	17.52:10.50:6.80:0:1.00:0	3390000	97300	34.82:1.00	348.2	26557	Transcriptional regulatory protein PmpR OS=Pseudomonas aeruginosa (strain ATCC 15692 / DSM 22644 / CIP 104116 / JCM 14847 / LMG 12228 / 1C / PRS 101 / PAO1) OX=208964 GN=pmpR PE=1 SV=2
448	490	Q9HZA4	Q9HZA4|LEUD_PSEAE	15.22	17	2	2		1310000	0	2530000	0	0	0	1.00:0:1.93:0:0:0	1280000	0	1.00:0	Large increase	24011	3-isopropylmalate dehydratase small subunit OS=Pseudomonas aeruginosa (strain ATCC 15692 / DSM 22644 / CIP 104116 / JCM 14847 / LMG 12228 / 1C / PRS 101 / PAO1) OX=208964 GN=leuD PE=3 SV=1
202	206	P43903	P43903|QOR_PSEAE	15.21	23	4	4		86400000	7120000	90300000	0	0	0	1.00:0.08:1.04:0:0:0	88700000	0	1.00:0	Large increase	35095	Quinone oxidoreductase OS=Pseudomonas aeruginosa (strain ATCC 15692 / DSM 22644 / CIP 104116 / JCM 14847 / LMG 12228 / 1C / PRS 101 / PAO1) OX=208964 GN=qor PE=3 SV=2
137	282	Q9HWF7	Q9HWF7|RS13_PSEAE	15.2	36	4	4	Carbamidomethylation; Methylation(KR); Carbamylation; Ubiquitin; Carboxymethyl (KW X@N-term)	54300000	52500000	52300000	5270000	5360000	7550000	10.12:9.78:9.75:0.98:1.00:1.41	53000000	6250000	8.48:1.00	84.8	13265	30S ribosomal protein S13 OS=Pseudomonas aeruginosa (strain ATCC 15692 / DSM 22644 / CIP 104116 / JCM 14847 / LMG 12228 / 1C / PRS 101 / PAO1) OX=208964 GN=rpsM PE=3 SV=1
225	144	Q9HYC7	Q9HYC7|SYM_PSEAE	15.19	11	5	5	Carbamidomethylation	8610000	8140000	5240000	1620000	1740000	2090000	4.96:4.69:3.02:0.94:1.00:1.20	7330000	1820000	4.04:1.00	40.4	74903	Methionine--tRNA ligase OS=Pseudomonas aeruginosa (strain ATCC 15692 / DSM 22644 / CIP 104116 / JCM 14847 / LMG 12228 / 1C / PRS 101 / PAO1) OX=208964 GN=metG PE=3 SV=1
447	552	Q9HUS0	Q9HUS0|UREG_PSEAE	15.14	7	1	1	Carbamidomethylation	0	0	0	3530000	3850000	260000	0:0:0:0.92:1.00:0.07	0	2550000	00:00:01	Large decrease	21991	Urease accessory protein UreG OS=Pseudomonas aeruginosa (strain ATCC 15692 / DSM 22644 / CIP 104116 / JCM 14847 / LMG 12228 / 1C / PRS 101 / PAO1) OX=208964 GN=ureG PE=3 SV=1
375	371	P53641	P53641|SODF_PSEAE	15.14	9	2	2		31000000	66200000	53800000	3960000	3010000	2510000	10.31:22.02:17.90:1.32:1.00:0.83	50400000	3160000	15.94:1.00	159.4	21351	Superoxide dismutase [Fe] OS=Pseudomonas aeruginosa (strain ATCC 15692 / DSM 22644 / CIP 104116 / JCM 14847 / LMG 12228 / 1C / PRS 101 / PAO1) OX=208964 GN=sodB PE=3 SV=3
436	410	Q9I4K0	Q9I4K0|HCHA_PSEAE	15.1	8	2	2		1960000	3340000	0	0	0	0	1.00:1.71:0:0:0:0	1760000	0	1.00:0	Large increase	31899	Protein/nucleic acid deglycase HchA OS=Pseudomonas aeruginosa (strain ATCC 15692 / DSM 22644 / CIP 104116 / JCM 14847 / LMG 12228 / 1C / PRS 101 / PAO1) OX=208964 GN=hchA PE=3 SV=1
32	40	Q59638	Q59638|ODP2_PSEAE	15.08	41	21	21	Deamidation (NQ); Methylation(KR); Carbamylation; Ubiquitin	34000000	48200000	31600000	6390000	6480000	15100000	5.25:7.44:4.88:0.99:1.00:2.33	37900000	9320000	4.07:1.00	40.7	56709	Dihydrolipoyllysine-residue acetyltransferase component of pyruvate dehydrogenase complex OS=Pseudomonas aeruginosa (strain ATCC 15692 / DSM 22644 / CIP 104116 / JCM 14847 / LMG 12228 / 1C / PRS 101 / PAO1) OX=208964 GN=aceF PE=2 SV=...
498	524	Q9HZK6	Q9HZK6|NQRA_PSEAE	14.81	3	1	1		883000	1920000	0	0	0	0	1.00:2.17:0:0:0:0	933000	0	1.00:0	Large increase	48081	Na(+)-translocating NADH-quinone reductase subunit A OS=Pseudomonas aeruginosa (strain ATCC 15692 / DSM 22644 / CIP 104116 / JCM 14847 / LMG 12228 / 1C / PRS 101 / PAO1) OX=208964 GN=nqrA PE=3 SV=1
191	255	Q9HVY3	Q9HVY3|RS9_PSEAE	14.81	22	3	3		15700000	31200000	35200000	0	0	0	1.00:1.99:2.25:0:0:0	27400000	0	1.00:0	Large increase	14615	30S ribosomal protein S9 OS=Pseudomonas aeruginosa (strain ATCC 15692 / DSM 22644 / CIP 104116 / JCM 14847 / LMG 12228 / 1C / PRS 101 / PAO1) OX=208964 GN=rpsI PE=3 SV=1
370	432	Q9HTN8	Q9HTN8|RL28_PSEAE	14.78	13	1	1		11000000	6020000	8970000	307000	286000	0	38.36:21.02:31.33:1.07:1.00:0	8660000	198000	43.76:1.00	437.6	9066	50S ribosomal protein L28 OS=Pseudomonas aeruginosa (strain ATCC 15692 / DSM 22644 / CIP 104116 / JCM 14847 / LMG 12228 / 1C / PRS 101 / PAO1) OX=208964 GN=rpmB PE=3 SV=1
409	390	Q9HXE5	Q9HXE5|RHLB_PSEAE	14.75	10	2	2		0	488000	1920000	0	0	0	0:1.00:3.94:0:0:0	804000	0	1.00:0	Large increase	44288	ATP-dependent RNA helicase RhlB OS=Pseudomonas aeruginosa (strain ATCC 15692 / DSM 22644 / CIP 104116 / JCM 14847 / LMG 12228 / 1C / PRS 101 / PAO1) OX=208964 GN=rhlB PE=3 SV=1
259	200	Q9I383	Q9I383|SELD_PSEAE	14.69	17	5	5	Carbamidomethylation	0	4780000	3290000	0	0	151000	0:1.00:0.69:0:0:0.03	2690000	50400	53.38:1.00	533.8	36354	Selenide water dikinase OS=Pseudomonas aeruginosa (strain ATCC 15692 / DSM 22644 / CIP 104116 / JCM 14847 / LMG 12228 / 1C / PRS 101 / PAO1) OX=208964 GN=selD PE=3 SV=1
305	318	Q9I5Q9	Q9I5Q9|ARGC_PSEAE	14.55	11	2	2	Carbamidomethylation	0	3120000	4430000	0	0	0	0:1.00:1.42:0:0:0	2520000	0	1.00:0	Large increase	36684	N-acetyl-gamma-glutamyl-phosphate reductase OS=Pseudomonas aeruginosa (strain ATCC 15692 / DSM 22644 / CIP 104116 / JCM 14847 / LMG 12228 / 1C / PRS 101 / PAO1) OX=208964 GN=argC PE=3 SV=1
150	159	P57112	P57112|STHA_PSEAE	14.42	17	5	5	Carbamidomethylation	16900000	12400000	9070000	392000	713000	559000	23.63:17.41:12.72:0.55:1.00:0.78	12800000	662000	19.30:1.00	193	51161	Soluble pyridine nucleotide transhydrogenase OS=Pseudomonas aeruginosa (strain ATCC 15692 / DSM 22644 / CIP 104116 / JCM 14847 / LMG 12228 / 1C / PRS 101 / PAO1) OX=208964 GN=sthA PE=1 SV=2
313	289	Q9HU53	Q9HU53|GPMI_PSEAE	14.34	8	3	3		2230000	1850000	3100000	0	0	0	1.00:0.83:1.39:0:0:0	2390000	0	1.00:0	Large increase	55601	2 3-bisphosphoglycerate-independent phosphoglycerate mutase OS=Pseudomonas aeruginosa (strain ATCC 15692 / DSM 22644 / CIP 104116 / JCM 14847 / LMG 12228 / 1C / PRS 101 / PAO1) OX=208964 GN=gpmI PE=3 SV=1
208	362	Q9HVT8	Q9HVT8|GATA_PSEAE	14.29	9	3	3	Carbamidomethylation	6330000	8150000	1010000	74800	1050000	590000	6.04:7.78:0.97:0.07:1.00:0.56	5160000	571000	9.05:1.00	90.5	51863	Glutamyl-tRNA(Gln) amidotransferase subunit A OS=Pseudomonas aeruginosa (strain ATCC 15692 / DSM 22644 / CIP 104116 / JCM 14847 / LMG 12228 / 1C / PRS 101 / PAO1) OX=208964 GN=gatA PE=1 SV=1
476	440	O33877	O33877|FABA_PSEAE	14.21	11	2	2		5730000	4000000	282000	0	685000	0	8.36:5.84:0.41:0:1.00:0	3340000	228000	14.61:1.00	146.1	18748	3-hydroxydecanoyl-[acyl-carrier-protein] dehydratase OS=Pseudomonas aeruginosa (strain ATCC 15692 / DSM 22644 / CIP 104116 / JCM 14847 / LMG 12228 / 1C / PRS 101 / PAO1) OX=208964 GN=fabA PE=1 SV=1
363	242	Q9HW02	Q9HW02|MURC_PSEAE	14.2	12	3	3	Carbamidomethylation	3370000	4490000	4220000	2520000	232000	495000	14.52:19.35:18.17:10.86:1.00:2.13	4030000	1080000	3.72:1.00	37.2	51982	UDP-N-acetylmuramate--L-alanine ligase OS=Pseudomonas aeruginosa (strain ATCC 15692 / DSM 22644 / CIP 104116 / JCM 14847 / LMG 12228 / 1C / PRS 101 / PAO1) OX=208964 GN=murC PE=1 SV=1
192	233	Q51564	Q51564|DAPF_PSEAE	14.16	20	3	3	Carbamidomethylation	111000	179000	476000	0	0	0	1.00:1.61:4.30:0:0:0	255000	0	1.00:0	Large increase	30320	Diaminopimelate epimerase OS=Pseudomonas aeruginosa (strain ATCC 15692 / DSM 22644 / CIP 104116 / JCM 14847 / LMG 12228 / 1C / PRS 101 / PAO1) OX=208964 GN=dapF PE=3 SV=2
373	306	P57109	P57109|MAAI_PSEAE	14.03	12	2	2		1640000	2710000	537000	0	0	0	1.00:1.66:0.33:0:0:0	1630000	0	1.00:0	Large increase	23685	Maleylacetoacetate isomerase OS=Pseudomonas aeruginosa (strain ATCC 15692 / DSM 22644 / CIP 104116 / JCM 14847 / LMG 12228 / 1C / PRS 101 / PAO1) OX=208964 GN=maiA PE=3 SV=1
272	181	P43898	P43898|HEM6_PSEAE	13.84	23	5	5	Carbamidomethylation	6820000	7740000	6070000	1060000	1410000	1200000	4.84:5.49:4.30:0.75:1.00:0.85	6880000	1220000	5.63:1.00	56.3	34806	Oxygen-dependent coproporphyrinogen-III oxidase OS=Pseudomonas aeruginosa (strain ATCC 15692 / DSM 22644 / CIP 104116 / JCM 14847 / LMG 12228 / 1C / PRS 101 / PAO1) OX=208964 GN=hemF PE=3 SV=1
292	249	P50600	P50600|TOLA_PSEAE	13.81	16	3	3		3240000	887000	3090000	0	115000	139000	28.33:7.75:26.95:0:1.00:1.21	2410000	84400	28.51:1.00	285.1	37935	Tol-Pal system protein TolA OS=Pseudomonas aeruginosa (strain ATCC 15692 / DSM 22644 / CIP 104116 / JCM 14847 / LMG 12228 / 1C / PRS 101 / PAO1) OX=208964 GN=tolA PE=1 SV=2
350	268	P38108	P38108|MUCB_PSEAE	13.78	9	2	2		411000	1670000	1210000	0	0	0	1.00:4.07:2.94:0:0:0	1100000	0	1.00:0	Large increase	34572	Sigma factor AlgU regulatory protein MucB OS=Pseudomonas aeruginosa (strain ATCC 15692 / DSM 22644 / CIP 104116 / JCM 14847 / LMG 12228 / 1C / PRS 101 / PAO1) OX=208964 GN=mucB PE=1 SV=1
314	522	Q9HYC9	Q9HYC9|DCD_PSEAE	13.7	7	1	1		2690000	3630000	4490000	124000	195000	119000	13.79:18.65:23.03:0.63:1.00:0.61	3600000	146000	24.71:1.00	247.1	21154	dCTP deaminase OS=Pseudomonas aeruginosa (strain ATCC 15692 / DSM 22644 / CIP 104116 / JCM 14847 / LMG 12228 / 1C / PRS 101 / PAO1) OX=208964 GN=dcd PE=3 SV=1
23	24	Q9HZ71	Q9HZ71|RS1_PSEAE	13.7	36	20	20	Carbamidomethylation; Pyro-glu from Q; Acetylation (N-term); Methylation(KR); Carbamylation; Ubiquitin	31300000	40800000	29700000	98100000	79800000	107000000	0.39:0.51:0.37:1.23:1.00:1.34	33900000	95100000	0.36:1.00	3.6	61870	30S ribosomal protein S1 OS=Pseudomonas aeruginosa (strain ATCC 15692 / DSM 22644 / CIP 104116 / JCM 14847 / LMG 12228 / 1C / PRS 101 / PAO1) OX=208964 GN=rpsA PE=3 SV=1
130	147	Q9HWD5	Q9HWD5|RL3_PSEAE	13.65	36	7	7	Carbamidomethylation; Methylation(KR); Methylation(others); Carbamylation	22800000	31000000	30700000	1420000	1120000	672000	20.30:27.63:27.37:1.27:1.00:0.60	28200000	1070000	26.29:1.00	262.9	22592	50S ribosomal protein L3 OS=Pseudomonas aeruginosa (strain ATCC 15692 / DSM 22644 / CIP 104116 / JCM 14847 / LMG 12228 / 1C / PRS 101 / PAO1) OX=208964 GN=rplC PE=3 SV=1
214	116	Q9I6E0	Q9I6E0|ILVD_PSEAE	13.34	18	7	7	Carbamidomethylation	6060000	8160000	6950000	1600000	2660000	2080000	2.27:3.07:2.61:0.60:1.00:0.78	7060000	2110000	3.34:1.00	33.4	65160	Dihydroxy-acid dehydratase OS=Pseudomonas aeruginosa (strain ATCC 15692 / DSM 22644 / CIP 104116 / JCM 14847 / LMG 12228 / 1C / PRS 101 / PAO1) OX=208964 GN=ilvD PE=3 SV=1
186	93	Q51422	Q51422|SYDND_PSEAE	13.2	17	7	7	Carbamidomethylation	5480000	2390000	1250000	7500000	8850000	24400000	0.62:0.27:0.14:0.85:1.00:2.76	3660000	17200000	0.21:1.00	2.1	66208	Aspartate--tRNA(Asp/Asn) ligase OS=Pseudomonas aeruginosa (strain ATCC 15692 / DSM 22644 / CIP 104116 / JCM 14847 / LMG 12228 / 1C / PRS 101 / PAO1) OX=208964 GN=aspS PE=1 SV=2
411	352	P33641	P33641|BAMD_PSEAE	13.13	8	2	2		2660000	0	0	455000	0	0	1.00:0:0:0.17:0:0	888000	152000	5.86:1.00	58.6	38615	Outer membrane protein assembly factor BamD OS=Pseudomonas aeruginosa (strain ATCC 15692 / DSM 22644 / CIP 104116 / JCM 14847 / LMG 12228 / 1C / PRS 101 / PAO1) OX=208964 GN=bamD PE=3 SV=2
362	404	Q9I5G5	Q9I5G5|PDXJ_PSEAE	13.1	8	2	2		1040000	874000	1610000	0	0	0	1.00:0.84:1.56:0:0:0	1170000	0	1.00:0	Large increase	27260	Pyridoxine 5'-phosphate synthase OS=Pseudomonas aeruginosa (strain ATCC 15692 / DSM 22644 / CIP 104116 / JCM 14847 / LMG 12228 / 1C / PRS 101 / PAO1) OX=208964 GN=pdxJ PE=3 SV=1
383	357	P47203	P47203|FTSA_PSEAE	12.98	6	2	2		2020000	0	3900000	0	0	843000	1.00:0:1.93:0:0:0.42	1970000	281000	7.02:1.00	70.2	44646	Cell division protein FtsA OS=Pseudomonas aeruginosa (strain ATCC 15692 / DSM 22644 / CIP 104116 / JCM 14847 / LMG 12228 / 1C / PRS 101 / PAO1) OX=208964 GN=ftsA PE=3 SV=2
276	291	Q9X6W6	Q9X6W6|PYRR_PSEAE	12.88	18	2	2	Methylation(KR); Carbamylation	2690000	3570000	3730000	0	69900	0	38.50:51.11:53.32:0:1.00:0	3330000	23300	142.93:1.00	1429.3	18676	Bifunctional protein PyrR OS=Pseudomonas aeruginosa (strain ATCC 15692 / DSM 22644 / CIP 104116 / JCM 14847 / LMG 12228 / 1C / PRS 101 / PAO1) OX=208964 GN=pyrR PE=3 SV=1
422	468	Q9HYT6	Q9HYT6|RAPA_PSEAE	12.78	1	1	1		852000	6750000	4170000	0	0	1120000	1.00:7.92:4.89:0:0:1.31	3920000	373000	10.52:1.00	105.2	106872	RNA polymerase-associated protein RapA OS=Pseudomonas aeruginosa (strain ATCC 15692 / DSM 22644 / CIP 104116 / JCM 14847 / LMG 12228 / 1C / PRS 101 / PAO1) OX=208964 GN=rapA PE=3 SV=1
107	126	Q9HVT7	Q9HVT7|GATB_PSEAE	12.57	11	4	4	Pyro-glu from Q	5510000	6830000	6070000	23200000	40000000	835000	0.14:0.17:0.15:0.58:1.00:0.02	6140000	21300000	0.29:1.00	2.9	53081	Aspartyl/glutamyl-tRNA(Asn/Gln) amidotransferase subunit B OS=Pseudomonas aeruginosa (strain ATCC 15692 / DSM 22644 / CIP 104116 / JCM 14847 / LMG 12228 / 1C / PRS 101 / PAO1) OX=208964 GN=gatB PE=1 SV=1
236	260	Q9I4W3	Q9I4W3|DAPA_PSEAE	12.51	12	3	3		7280000	5790000	9030000	2150000	952000	3860000	7.66:6.09:9.48:2.26:1.00:4.05	7800000	3080000	2.54:1.00	25.4	31449	4-hydroxy-tetrahydrodipicolinate synthase OS=Pseudomonas aeruginosa (strain ATCC 15692 / DSM 22644 / CIP 104116 / JCM 14847 / LMG 12228 / 1C / PRS 101 / PAO1) OX=208964 GN=dapA PE=1 SV=1
92	61	Q9I1M0	Q9I1M0|ODB2_PSEAE	12.49	34	13	13	Pyro-glu from Q	25300000	53200000	47700000	2250000	0	827000	1.00:2.11:1.89:0.09:0:0.03	42100000	1030000	40.99:1.00	409.9	45774	Lipoamide acyltransferase component of branched-chain alpha-keto acid dehydrogenase complex OS=Pseudomonas aeruginosa (strain ATCC 15692 / DSM 22644 / CIP 104116 / JCM 14847 / LMG 12228 / 1C / PRS 101 / PAO1) OX=208964 GN=bkdB PE=1 S...
311	369	Q9HZ55	Q9HZ55|RLUB_PSEAE	12.43	8	2	2		0	2470000	5190000	484000	677000	1220000	0:3.65:7.67:0.72:1.00:1.80	2550000	792000	3.22:1.00	32.2	43725	Ribosomal large subunit pseudouridine synthase B OS=Pseudomonas aeruginosa (strain ATCC 15692 / DSM 22644 / CIP 104116 / JCM 14847 / LMG 12228 / 1C / PRS 101 / PAO1) OX=208964 GN=rluB PE=3 SV=1
442	1382	Q9HZN4	Q9HZN4|RL32_PSEAE	12.41	23	1	1	Ubiquitin	373000	96900	209000	0	52300	0	7.13:1.85:3.99:0:1.00:0	226000	17400	12.97:1.00	129.7	6792	50S ribosomal protein L32 OS=Pseudomonas aeruginosa (strain ATCC 15692 / DSM 22644 / CIP 104116 / JCM 14847 / LMG 12228 / 1C / PRS 101 / PAO1) OX=208964 GN=rpmF PE=1 SV=3
346	382	Q9HV70	Q9HV70|PANB2_PSEAE	12.24	11	2	2		1670000	1910000	0	79100	0	56800	1.00:1.14:0:0.05:0:0.03	1210000	45300	26.67:1.00	266.7	27874	3-methyl-2-oxobutanoate hydroxymethyltransferase 2 OS=Pseudomonas aeruginosa (strain ATCC 15692 / DSM 22644 / CIP 104116 / JCM 14847 / LMG 12228 / 1C / PRS 101 / PAO1) OX=208964 GN=panB2 PE=3 SV=1
380	307	P28812	P28812|Y3568_PSEAE	12.24	2	1	1		2300000	1250000	0	0	541000	0	4.24:2.31:0:0:1.00:0	1180000	180000	6.55:1.00	65.5	68991	Uncharacterized protein PA3568 OS=Pseudomonas aeruginosa (strain ATCC 15692 / DSM 22644 / CIP 104116 / JCM 14847 / LMG 12228 / 1C / PRS 101 / PAO1) OX=208964 GN=PA3568 PE=3 SV=2
349	547	Q9I2W7	Q9I2W7|RRAAH_PSEAE	12.24	7	1	1		12000000	10500000	12100000	0	-	0	1.00:0.87:1.01:0:-:0	11500000	0	1.00:0	Large increase	17404	Putative 4-hydroxy-4-methyl-2-oxoglutarate aldolase OS=Pseudomonas aeruginosa (strain ATCC 15692 / DSM 22644 / CIP 104116 / JCM 14847 / LMG 12228 / 1C / PRS 101 / PAO1) OX=208964 GN=PA1772 PE=1 SV=1
376	796	O54439	O54439|ACP1_PSEAE	12.19	21	1	1		32200000	11800000	10800000	3430000	2670000	5780000	12.07:4.40:4.03:1.28:1.00:2.16	18300000	3960000	4.61:1.00	46.1	8741	Acyl carrier protein 1 OS=Pseudomonas aeruginosa (strain ATCC 15692 / DSM 22644 / CIP 104116 / JCM 14847 / LMG 12228 / 1C / PRS 101 / PAO1) OX=208964 GN=acpP1 PE=3 SV=4
348	304	Q9HYL2	Q9HYL2|NOSZ_PSEAE	12.19	2	1	1	Carbamidomethylation	1400000	1170000	1050000	0	0	0	1.00:0.83:0.75:0:0:0	1210000	0	1.00:0	Large increase	70660	Nitrous-oxide reductase OS=Pseudomonas aeruginosa (strain ATCC 15692 / DSM 22644 / CIP 104116 / JCM 14847 / LMG 12228 / 1C / PRS 101 / PAO1) OX=208964 GN=nosZ PE=3 SV=1
230	188	P24474	P24474|NIRS_PSEAE	12.11	7	4	4		2190000	9480000	5970000	0	0	0	1.00:4.34:2.73:0:0:0	5880000	0	1.00:0	Large increase	62653	Nitrite reductase OS=Pseudomonas aeruginosa (strain ATCC 15692 / DSM 22644 / CIP 104116 / JCM 14847 / LMG 12228 / 1C / PRS 101 / PAO1) OX=208964 GN=nirS PE=1 SV=1
338	272	Q9HUN0	Q9HUN0|RS18_PSEAE	12.07	45	3	3	Pyro-glu from Q	131000	1310000	2360000	0	0	0	1.00:9.94:17.97:0:0:0	1270000	0	1.00:0	Large increase	8873	30S ribosomal protein S18 OS=Pseudomonas aeruginosa (strain ATCC 15692 / DSM 22644 / CIP 104116 / JCM 14847 / LMG 12228 / 1C / PRS 101 / PAO1) OX=208964 GN=rpsR PE=3 SV=1
72	47	Q9I1L9	Q9I1L9|DLDH1_PSEAE	12.04	38	12	12	Carbamidomethylation; Methylation(KR); Carbamylation; Ethylation	54700000	55800000	44700000	4200000	2290000	2510000	23.88:24.38:19.52:1.83:1.00:1.10	51700000	3000000	17.24:1.00	172.4	48589	Dihydrolipoyl dehydrogenase OS=Pseudomonas aeruginosa (strain ATCC 15692 / DSM 22644 / CIP 104116 / JCM 14847 / LMG 12228 / 1C / PRS 101 / PAO1) OX=208964 GN=lpdV PE=1 SV=1
257	263	P40947	P40947|SSB_PSEAE	11.88	15	2	2		0	17700000	4530000	0	0	0	0:1.00:0.26:0:0:0	7400000	0	1.00:0	Large increase	18557	Single-stranded DNA-binding protein OS=Pseudomonas aeruginosa (strain ATCC 15692 / DSM 22644 / CIP 104116 / JCM 14847 / LMG 12228 / 1C / PRS 101 / PAO1) OX=208964 GN=ssb PE=1 SV=3
403	443	Q9HZC0	Q9HZC0|NADK_PSEAE	11.86	5	1	1		236000	174000	2400000	15100000	13700000	7460000	0.02:0.01:0.17:1.10:1.00:0.54	935000	12100000	0.08:1.00	0.8	32140	NAD kinase OS=Pseudomonas aeruginosa (strain ATCC 15692 / DSM 22644 / CIP 104116 / JCM 14847 / LMG 12228 / 1C / PRS 101 / PAO1) OX=208964 GN=nadK PE=3 SV=1
286	333	Q9HTX6	Q9HTX6|GCSH2_PSEAE	11.84	27	2	2		13700000	18300000	13100000	1190000	0	426000	1.00:1.34:0.95:0.09:0:0.03	15000000	539000	27.92:1.00	279.2	13642	Glycine cleavage system H protein 2 OS=Pseudomonas aeruginosa (strain ATCC 15692 / DSM 22644 / CIP 104116 / JCM 14847 / LMG 12228 / 1C / PRS 101 / PAO1) OX=208964 GN=gcvH2 PE=3 SV=1
387	403	Q9HW11	Q9HW11|Y4395_PSEAE	11.84	14	2	2		9880000	8500000	9560000	0	0	0	1.00:0.86:0.97:0:0:0	9320000	0	1.00:0	Large increase	18044	UPF0234 protein PA4395 OS=Pseudomonas aeruginosa (strain ATCC 15692 / DSM 22644 / CIP 104116 / JCM 14847 / LMG 12228 / 1C / PRS 101 / PAO1) OX=208964 GN=PA4395 PE=3 SV=1
441	560	P29365	P29365|DHOM_PSEAE	11.63	5	1	1		2330000	1240000	467000	0	0	0	1.00:0.53:0.20:0:0:0	1340000	0	1.00:0	Large increase	46224	Homoserine dehydrogenase OS=Pseudomonas aeruginosa (strain ATCC 15692 / DSM 22644 / CIP 104116 / JCM 14847 / LMG 12228 / 1C / PRS 101 / PAO1) OX=208964 GN=hom PE=3 SV=2
156	210	Q9HXQ2	Q9HXQ2|RL19_PSEAE	11.55	55	7	7	Methylation(KR); Carbamylation	17300000	16800000	15400000	478000	5990000	4060000	2.89:2.80:2.58:0.08:1.00:0.68	16500000	3510000	4.70:1.00	47	13032	50S ribosomal protein L19 OS=Pseudomonas aeruginosa (strain ATCC 15692 / DSM 22644 / CIP 104116 / JCM 14847 / LMG 12228 / 1C / PRS 101 / PAO1) OX=208964 GN=rplS PE=3 SV=1
399	840	Q9HY07	Q9HY07|FER1_PSEAE	11.32	24	3	3	Carbamidomethylation	7690000	8600000	9080000	0	0	0	1.00:1.12:1.18:0:0:0	8460000	0	1.00:0	Large increase	12159	Ferredoxin 1 OS=Pseudomonas aeruginosa (strain ATCC 15692 / DSM 22644 / CIP 104116 / JCM 14847 / LMG 12228 / 1C / PRS 101 / PAO1) OX=208964 GN=fdxA PE=3 SV=1
353	326	Q9I291	Q9I291|GALU_PSEAE	11.24	8	2	2	Carbamidomethylation	6740000	15600000	13700000	0	0	0	1.00:2.31:2.03:0:0:0	12000000	0	1.00:0	Large increase	31236	UTP--glucose-1-phosphate uridylyltransferase OS=Pseudomonas aeruginosa (strain ATCC 15692 / DSM 22644 / CIP 104116 / JCM 14847 / LMG 12228 / 1C / PRS 101 / PAO1) OX=208964 GN=galU PE=3 SV=1
197	345	Q9HXZ2	Q9HXZ2|ACCA_PSEAE	11.23	5	1	1		4080000	5230000	4810000	0	0	0	1.00:1.28:1.18:0:0:0	4710000	0	1.00:0	Large increase	34947	Acetyl-coenzyme A carboxylase carboxyl transferase subunit alpha OS=Pseudomonas aeruginosa (strain ATCC 15692 / DSM 22644 / CIP 104116 / JCM 14847 / LMG 12228 / 1C / PRS 101 / PAO1) OX=208964 GN=accA PE=1 SV=1
398	317	Q9HYZ5	Q9HYZ5|MINE_PSEAE	11.1	14	2	2		0	0	-	792000	632000	1660000	0:0:-:1.25:1.00:2.63	0	1030000	00:00:01	Large decrease	9790	Cell division topological specificity factor OS=Pseudomonas aeruginosa (strain ATCC 15692 / DSM 22644 / CIP 104116 / JCM 14847 / LMG 12228 / 1C / PRS 101 / PAO1) OX=208964 GN=minE PE=3 SV=1
239	273	P43335	P43335|PHS_PSEAE	11.02	34	4	4	Carbamidomethylation	11200000	7120000	6360000	198000	580000	904000	19.24:12.27:10.96:0.34:1.00:1.56	8210000	561000	14.65:1.00	146.5	13333	Pterin-4-alpha-carbinolamine dehydratase OS=Pseudomonas aeruginosa (strain ATCC 15692 / DSM 22644 / CIP 104116 / JCM 14847 / LMG 12228 / 1C / PRS 101 / PAO1) OX=208964 GN=phhB PE=3 SV=1
134	76	Q9HU15	Q9HU15|FABY_PSEAE	11.01	16	7	7		4150000	9300000	6190000	21000000	17400000	9720000	0.24:0.53:0.36:1.21:1.00:0.56	6550000	16100000	0.41:1.00	4.1	68764	Beta-ketoacyl-[acyl-carrier-protein] synthase FabY OS=Pseudomonas aeruginosa (strain ATCC 15692 / DSM 22644 / CIP 104116 / JCM 14847 / LMG 12228 / 1C / PRS 101 / PAO1) OX=208964 GN=fabY PE=1 SV=1
295	237	Q9HZQ2	Q9HZQ2|COBW_PSEAE	11.01	12	3	3	Carbamidomethylation	1500000	1910000	1400000	0	0	0	1.00:1.27:0.93:0:0:0	1600000	0	1.00:0	Large increase	41207	Protein CobW OS=Pseudomonas aeruginosa (strain ATCC 15692 / DSM 22644 / CIP 104116 / JCM 14847 / LMG 12228 / 1C / PRS 101 / PAO1) OX=208964 GN=cobW PE=3 SV=1
324	429	Q9HXI2	Q9HXI2|SECF_PSEAE	11	6	1	1		1430000	784000	634000	0	0	0	1.00:0.55:0.44:0:0:0	949000	0	1.00:0	Large increase	33041	Protein translocase subunit SecF OS=Pseudomonas aeruginosa (strain ATCC 15692 / DSM 22644 / CIP 104116 / JCM 14847 / LMG 12228 / 1C / PRS 101 / PAO1) OX=208964 GN=secF PE=3 SV=1
421	645	Q9HVV2	Q9HVV2|PTHP_PSEAE	10.88	13	1	1	Carbamidomethylation	1270000	950000	722000	0	0	0	1.00:0.75:0.57:0:0:0	981000	0	1.00:0	Large increase	9702	Phosphocarrier protein HPr OS=Pseudomonas aeruginosa (strain ATCC 15692 / DSM 22644 / CIP 104116 / JCM 14847 / LMG 12228 / 1C / PRS 101 / PAO1) OX=208964 GN=ptsH PE=3 SV=1
332	449	Q9HZK8	Q9HZK8|NQRC_PSEAE	10.69	16	2	2		1220000	606000	195000	-	0	249000	1.00:0.50:0.16:-:0:0.20	672000	83100	8.10:1.00	81	27780	Na(+)-translocating NADH-quinone reductase subunit C OS=Pseudomonas aeruginosa (strain ATCC 15692 / DSM 22644 / CIP 104116 / JCM 14847 / LMG 12228 / 1C / PRS 101 / PAO1) OX=208964 GN=nqrC PE=3 SV=1
133	88	Q9HTV1	Q9HTV1|RHO_PSEAE	10.67	26	9	9	Carbamidomethylation	4510000	5880000	4440000	4190000	307000	262000	14.68:19.13:14.46:13.64:1.00:0.85	5210000	1590000	3.28:1.00	32.8	47069	Transcription termination factor Rho OS=Pseudomonas aeruginosa (strain ATCC 15692 / DSM 22644 / CIP 104116 / JCM 14847 / LMG 12228 / 1C / PRS 101 / PAO1) OX=208964 GN=rho PE=3 SV=1
126	124	Q9HWD1	Q9HWD1|RS7_PSEAE	10.53	51	9	9	Methylation(KR); Carbamylation	49600000	22900000	52400000	291000	927000	424000	53.48:24.73:56.57:0.31:1.00:0.46	41600000	548000	76.06:1.00	760.6	17504	30S ribosomal protein S7 OS=Pseudomonas aeruginosa (strain ATCC 15692 / DSM 22644 / CIP 104116 / JCM 14847 / LMG 12228 / 1C / PRS 101 / PAO1) OX=208964 GN=rpsG PE=3 SV=1
488	486	Q9I352	Q9I352|HEMTB_PSEAE	10.51	15	2	2		666000	0	310000	0	0	0	1.00:0:0.47:0:0:0	325000	0	1.00:0	Large increase	17853	Bacteriohemerythrin OS=Pseudomonas aeruginosa (strain ATCC 15692 / DSM 22644 / CIP 104116 / JCM 14847 / LMG 12228 / 1C / PRS 101 / PAO1) OX=208964 GN=PA1673 PE=3 SV=1
328	315	Q9HT80	Q9HT80|DPO1_PSEAE	10.51	3	2	2		166000	760000	208000	0	0	193000	1.00:4.58:1.25:0:0:1.16	378000	64300	5.87:1.00	58.7	99793	DNA polymerase I OS=Pseudomonas aeruginosa (strain ATCC 15692 / DSM 22644 / CIP 104116 / JCM 14847 / LMG 12228 / 1C / PRS 101 / PAO1) OX=208964 GN=polA PE=3 SV=1
322	391	Q9K3C5	Q9K3C5|FLID2_PSEAE	10.32	5	2	2		1160000	1900000	2190000	25600000	26600000	47600000	0.04:0.07:0.08:0.96:1.00:1.79	1750000	33700000	0.05:1.00	0.5	49450	B-type flagellar hook-associated protein 2 OS=Pseudomonas aeruginosa (strain ATCC 15692 / DSM 22644 / CIP 104116 / JCM 14847 / LMG 12228 / 1C / PRS 101 / PAO1) OX=208964 GN=fliD PE=1 SV=1
185	111	Q9HVX6	Q9HVX6|SYW_PSEAE	10.04	20	7	7		29300000	5810000	10800000	3200000	3310000	4140000	8.86:1.76:3.26:0.97:1.00:1.25	16200000	3550000	4.56:1.00	45.6	48962	Tryptophan--tRNA ligase OS=Pseudomonas aeruginosa (strain ATCC 15692 / DSM 22644 / CIP 104116 / JCM 14847 / LMG 12228 / 1C / PRS 101 / PAO1) OX=208964 GN=trpS PE=3 SV=1
253	239	Q9HUV9	Q9HUV9|PUR9_PSEAE	9.93	9	3	3	Carbamidomethylation	1770000	1410000	2090000	537000	296000	253000	6.00:4.76:7.06:1.82:1.00:0.86	1760000	362000	4.85:1.00	48.5	57666	Bifunctional purine biosynthesis protein PurH OS=Pseudomonas aeruginosa (strain ATCC 15692 / DSM 22644 / CIP 104116 / JCM 14847 / LMG 12228 / 1C / PRS 101 / PAO1) OX=208964 GN=purH PE=3 SV=1
308	277	P46384	P46384|PILG_PSEAE	9.9	31	4	4	Carbamidomethylation; Methylation(KR); Carbamylation	2970000	1120000	8910000	802000	1020000	1420000	2.91:1.10:8.73:0.79:1.00:1.40	5030000	1080000	4.64:1.00	46.4	14718	Protein PilG OS=Pseudomonas aeruginosa (strain ATCC 15692 / DSM 22644 / CIP 104116 / JCM 14847 / LMG 12228 / 1C / PRS 101 / PAO1) OX=208964 GN=pilG PE=3 SV=1
417	298	Q9HTL0	Q9HTL0|DBHA_PSEAE	9.84	23	2	2		1220000	0	467000	2190000	2060000	2570000	0.59:0:0.23:1.06:1.00:1.24	564000	2270000	0.25:1.00	2.5	9695	DNA-binding protein HU-alpha OS=Pseudomonas aeruginosa (strain ATCC 15692 / DSM 22644 / CIP 104116 / JCM 14847 / LMG 12228 / 1C / PRS 101 / PAO1) OX=208964 GN=hupA PE=3 SV=1
221	323	P00106	P00106|CYC4_PSEAE	9.72	19	2	2	Carbamidomethylation; Methylation(KR); Carbamylation	5180000	11400000	7130000	0	0	0	1.00:2.19:1.38:0:0:0	7890000	0	1.00:0	Large increase	20735	Cytochrome c4 OS=Pseudomonas aeruginosa (strain ATCC 15692 / DSM 22644 / CIP 104116 / JCM 14847 / LMG 12228 / 1C / PRS 101 / PAO1) OX=208964 GN=cc4 PE=1 SV=3
228	248	Q9HUM5	Q9HUM5|HISZ_PSEAE	9.5	9	2	2		1780000	3220000	1690000	0	0	871000	1.00:1.81:0.95:0:0:0.49	2230000	290000	7.69:1.00	76.9	42546	ATP phosphoribosyltransferase regulatory subunit OS=Pseudomonas aeruginosa (strain ATCC 15692 / DSM 22644 / CIP 104116 / JCM 14847 / LMG 12228 / 1C / PRS 101 / PAO1) OX=208964 GN=hisZ PE=3 SV=1
149	90	Q9HV59	Q9HV59|PNP_PSEAE	9.36	14	8	8	Pyro-glu from Q	5640000	12400000	8020000	2350000	2050000	4810000	2.76:6.06:3.92:1.15:1.00:2.35	8690000	3070000	2.83:1.00	28.3	75453	Polyribonucleotide nucleotidyltransferase OS=Pseudomonas aeruginosa (strain ATCC 15692 / DSM 22644 / CIP 104116 / JCM 14847 / LMG 12228 / 1C / PRS 101 / PAO1) OX=208964 GN=pnp PE=3 SV=1
443	669	Q9HZ46	Q9HZ46|GLK_PSEAE	9.36	5	1	1		0	738000	124000	0	0	0	0:1.00:0.17:0:0:0	287000	0	1.00:0	Large increase	34606	Glucokinase OS=Pseudomonas aeruginosa (strain ATCC 15692 / DSM 22644 / CIP 104116 / JCM 14847 / LMG 12228 / 1C / PRS 101 / PAO1) OX=208964 GN=glk PE=3 SV=1
469	475	Q9I3N3	Q9I3N3|CCME_PSEAE	9.14	12	2	2		4740000	87000	1120000	0	0	0	1.00:0.02:0.24:0:0:0	1980000	0	1.00:0	Large increase	17239	Cytochrome c-type biogenesis protein CcmE OS=Pseudomonas aeruginosa (strain ATCC 15692 / DSM 22644 / CIP 104116 / JCM 14847 / LMG 12228 / 1C / PRS 101 / PAO1) OX=208964 GN=ccmE PE=3 SV=1
231	211	P50597	P50597|RNPH_PSEAE	9.05	22	3	3	Carbamidomethylation	7300000	9720000	5920000	1760000	1500000	1090000	4.85:6.46:3.93:1.17:1.00:0.72	7650000	1450000	5.26:1.00	52.6	25654	Ribonuclease PH OS=Pseudomonas aeruginosa (strain ATCC 15692 / DSM 22644 / CIP 104116 / JCM 14847 / LMG 12228 / 1C / PRS 101 / PAO1) OX=208964 GN=rph PE=1 SV=2
356	361	P23189	P23189|GSHR_PSEAE	9.02	5	2	2	Carbamidomethylation	4560000	3440000	2240000	27700000	22700000	26700000	0.20:0.15:0.10:1.22:1.00:1.18	3410000	25700000	0.13:1.00	1.3	49237	Glutathione reductase OS=Pseudomonas aeruginosa (strain ATCC 15692 / DSM 22644 / CIP 104116 / JCM 14847 / LMG 12228 / 1C / PRS 101 / PAO1) OX=208964 GN=gor PE=3 SV=1
287	606	Q9HWF3	Q9HWF3|RL30_PSEAE	8.96	26	2	2		3270000	25500	2140000	0	0	0	1.00:0.01:0.65:0:0:0	1810000	0	1.00:0	Large increase	6478	50S ribosomal protein L30 OS=Pseudomonas aeruginosa (strain ATCC 15692 / DSM 22644 / CIP 104116 / JCM 14847 / LMG 12228 / 1C / PRS 101 / PAO1) OX=208964 GN=rpmD PE=1 SV=3
180	157	Q9HTX5	Q9HTX5|GCST_PSEAE	8.88	17	5	5		4010000	5490000	14200000	3370000	3210000	1600000	1.25:1.71:4.43:1.05:1.00:0.50	7910000	2730000	2.90:1.00	29	38907	Aminomethyltransferase OS=Pseudomonas aeruginosa (strain ATCC 15692 / DSM 22644 / CIP 104116 / JCM 14847 / LMG 12228 / 1C / PRS 101 / PAO1) OX=208964 GN=gcvT PE=3 SV=1
410	374	Q9HZ63	Q9HZ63|UBIG_PSEAE	8.87	10	2	2	Oxidation (M)	1160000	0	0	5100000	1310000	124000	0.89:0:0:3.90:1.00:0.10	387000	2180000	0.18:1.00	1.8	25860	Ubiquinone biosynthesis O-methyltransferase OS=Pseudomonas aeruginosa (strain ATCC 15692 / DSM 22644 / CIP 104116 / JCM 14847 / LMG 12228 / 1C / PRS 101 / PAO1) OX=208964 GN=ubiG PE=3 SV=1
84	180	Q9HUN2	Q9HUN2|RL9_PSEAE	8.73	43	6	6		58500000	58700000	62400000	12100000	14300000	31000000	4.09:4.10:4.36:0.85:1.00:2.17	59800000	19100000	3.13:1.00	31.3	15532	50S ribosomal protein L9 OS=Pseudomonas aeruginosa (strain ATCC 15692 / DSM 22644 / CIP 104116 / JCM 14847 / LMG 12228 / 1C / PRS 101 / PAO1) OX=208964 GN=rplI PE=3 SV=1
471	629	Q9HXE4	Q9HXE4|DAUB_PSEAE	8.72	6	1	1	Carbamidomethylation	30900	400000	84100	671000	204000	3780000	0.15:1.96:0.41:3.29:1.00:18.53	172000	1550000	0.11:1.00	1.1	33945	NAD(P)H-dependent anabolic L-arginine dehydrogenase DauB OS=Pseudomonas aeruginosa (strain ATCC 15692 / DSM 22644 / CIP 104116 / JCM 14847 / LMG 12228 / 1C / PRS 101 / PAO1) OX=208964 GN=dauB PE=1 SV=1
261	230	O82853	O82853|RRF_PSEAE	8.66	18	4	4		19600000	3290000	24700000	5570000	-	4990000	1.00:0.17:1.26:0.28:-:0.25	19900000	5280000	3.77:1.00	37.7	20485	Ribosome-recycling factor OS=Pseudomonas aeruginosa (strain ATCC 15692 / DSM 22644 / CIP 104116 / JCM 14847 / LMG 12228 / 1C / PRS 101 / PAO1) OX=208964 GN=frr PE=3 SV=1
249	433	Q9I3E3	Q9I3E3|PPNP_PSEAE	8.65	42	2	2	Carbamidomethylation	18700000	16300000	13400000	3500000	1340000	4410000	14.01:12.17:10.04:2.62:1.00:3.30	16100000	3080000	5.24:1.00	52.4	10156	Pyrimidine/purine nucleoside phosphorylase OS=Pseudomonas aeruginosa (strain ATCC 15692 / DSM 22644 / CIP 104116 / JCM 14847 / LMG 12228 / 1C / PRS 101 / PAO1) OX=208964 GN=ppnP PE=3 SV=1
24	54	Q9HZP7	Q9HZP7|ETFA_PSEAE	8.63	78	20	20	Deamidation (NQ); Methylation(KR); Carbamylation; Ubiquitin; Carboxymethyl (KW X@N-term); 4 more	105000000	114000000	56700000	23000000	28900000	54400000	3.62:3.94:1.96:0.79:1.00:1.89	91700000	35400000	2.59:1.00	25.9	31423	Electron transfer flavoprotein subunit alpha OS=Pseudomonas aeruginosa (strain ATCC 15692 / DSM 22644 / CIP 104116 / JCM 14847 / LMG 12228 / 1C / PRS 101 / PAO1) OX=208964 GN=etfA PE=3 SV=1
64	73	Q9HTZ7	Q9HTZ7|PCKA_PSEAE	8.49	25	10	10	Methylation(KR); Carbamylation; Carboxylation (E)	20300000	19100000	12600000	5090000	6760000	3960000	3.00:2.82:1.87:0.75:1.00:0.59	17300000	5270000	3.29:1.00	32.9	55732	Phosphoenolpyruvate carboxykinase (ATP) OS=Pseudomonas aeruginosa (strain ATCC 15692 / DSM 22644 / CIP 104116 / JCM 14847 / LMG 12228 / 1C / PRS 101 / PAO1) OX=208964 GN=pckA PE=3 SV=1
299	494	Q9I5V8	Q9I5V8|RS21_PSEAE	8.45	28	3	3		19700000	15700000	13600000	1040000	1390000	2060000	14.22:11.32:9.77:0.75:1.00:1.48	16300000	1490000	10.92:1.00	109.2	8485	30S ribosomal protein S21 OS=Pseudomonas aeruginosa (strain ATCC 15692 / DSM 22644 / CIP 104116 / JCM 14847 / LMG 12228 / 1C / PRS 101 / PAO1) OX=208964 GN=rpsU PE=1 SV=3
106	140	Q9I2U8	Q9I2U8|SYQ_PSEAE	8.42	18	7	7	Carbamidomethylation; Methylation(KR); Carbamylation	15700000	20000000	14100000	541000	572000	978000	27.41:34.87:24.68:0.95:1.00:1.71	16600000	697000	23.80:1.00	238	62913	Glutamine--tRNA ligase OS=Pseudomonas aeruginosa (strain ATCC 15692 / DSM 22644 / CIP 104116 / JCM 14847 / LMG 12228 / 1C / PRS 101 / PAO1) OX=208964 GN=glnS PE=1 SV=1
54	19	Q9I0J6	Q9I0J6|NUOG_PSEAE	8.4	30	18	18	Carbamidomethylation; Pyro-glu from Q; Methylation(KR); Carbamylation; Ubiquitin	20600000	29100000	11900000	45100000	36100000	51000000	0.57:0.81:0.33:1.25:1.00:1.41	22000000	45800000	0.48:1.00	4.8	99000	NADH-quinone oxidoreductase subunit G OS=Pseudomonas aeruginosa (strain ATCC 15692 / DSM 22644 / CIP 104116 / JCM 14847 / LMG 12228 / 1C / PRS 101 / PAO1) OX=208964 GN=nuoG PE=3 SV=1
223	148	O50175	O50175|ASTB_PSEAE	8.38	17	6	6	Carbamidomethylation; Pyro-glu from Q	3450000	5570000	15100000	201000	7660000	78400	0.45:0.73:1.97:0.03:1.00:0.01	8030000	3870000	2.08:1.00	20.8	48875	N-succinylarginine dihydrolase OS=Pseudomonas aeruginosa (strain ATCC 15692 / DSM 22644 / CIP 104116 / JCM 14847 / LMG 12228 / 1C / PRS 101 / PAO1) OX=208964 GN=astB PE=3 SV=1
433	574	Q51546	Q51546|PSTB_PSEAE	8.29	4	1	1	Carbamidomethylation	966000	795000	1070000	141000000	137000000	102000000	0.01:0.01:0.01:1.03:1.00:0.74	943000	127000000	0.01:1.00	0.1	31045	Phosphate import ATP-binding protein PstB OS=Pseudomonas aeruginosa (strain ATCC 15692 / DSM 22644 / CIP 104116 / JCM 14847 / LMG 12228 / 1C / PRS 101 / PAO1) OX=208964 GN=pstB PE=3 SV=1
490	503	Q9HTY6	Q9HTY6|GSH1_PSEAE	8.28	2	1	1		970000	948000	0	9530000	10200000	12000000	0.10:0.09:0:0.93:1.00:1.17	639000	10600000	0.06:1.00	0.6	59224	Glutamate--cysteine ligase OS=Pseudomonas aeruginosa (strain ATCC 15692 / DSM 22644 / CIP 104116 / JCM 14847 / LMG 12228 / 1C / PRS 101 / PAO1) OX=208964 GN=gshA PE=3 SV=1
499	648	Q9I4X1	Q9I4X1|PQSC_PSEAE	8.27	3	1	1	Carbamidomethylation	3190000	560000	706000	15400000	17200000	18600000	0.19:0.03:0.04:0.90:1.00:1.08	1480000	17100000	0.09:1.00	0.9	38239	2-heptyl-4(1H)-quinolone synthase subunit PqsC OS=Pseudomonas aeruginosa (strain ATCC 15692 / DSM 22644 / CIP 104116 / JCM 14847 / LMG 12228 / 1C / PRS 101 / PAO1) OX=208964 GN=pqsC PE=1 SV=1
377	478	P42806	P42806|RF1_PSEAE	8.26	5	1	1		0	38200	0	6440000	6660000	5220000	0:0.01:0:0.97:1.00:0.78	12700	6110000	0.00:1.00	Large decrease	40041	Peptide chain release factor 1 OS=Pseudomonas aeruginosa (strain ATCC 15692 / DSM 22644 / CIP 104116 / JCM 14847 / LMG 12228 / 1C / PRS 101 / PAO1) OX=208964 GN=prfA PE=3 SV=2
460	473	Q9ZN70	Q9ZN70|PPX_PSEAE	8.26	2	1	1		805000	0	541000	11400000	10200000	16100000	0.08:0:0.05:1.12:1.00:1.58	449000	12500000	0.04:1.00	0.4	56419	Exopolyphosphatase OS=Pseudomonas aeruginosa (strain ATCC 15692 / DSM 22644 / CIP 104116 / JCM 14847 / LMG 12228 / 1C / PRS 101 / PAO1) OX=208964 GN=ppx PE=1 SV=1
438	474	Q9HT07	Q9HT07|MNME_PSEAE	8.26	2	1	1		0	198000	496000	6760000	7540000	9510000	0:0.03:0.07:0.90:1.00:1.26	231000	7940000	0.03:1.00	0.3	48744	tRNA modification GTPase MnmE OS=Pseudomonas aeruginosa (strain ATCC 15692 / DSM 22644 / CIP 104116 / JCM 14847 / LMG 12228 / 1C / PRS 101 / PAO1) OX=208964 GN=mnmE PE=3 SV=1
528	745	Q9HUB6	Q9HUB6|HIS2_PSEAE	8.26	12	1	1		195000	1380000	546000	23000000	20500000	12900000	0.01:0.07:0.03:1.12:1.00:0.63	708000	18800000	0.04:1.00	0.4	12039	Phosphoribosyl-ATP pyrophosphatase OS=Pseudomonas aeruginosa (strain ATCC 15692 / DSM 22644 / CIP 104116 / JCM 14847 / LMG 12228 / 1C / PRS 101 / PAO1) OX=208964 GN=hisE PE=3 SV=1
496	970	P26275	P26275|ALGR_PSEAE	8.26	4	1	1		247000	282000	84100	9790000	11000000	9500000	0.02:0.03:0.01:0.89:1.00:0.87	204000	10100000	0.02:1.00	0.2	27608	Positive alginate biosynthesis regulatory protein OS=Pseudomonas aeruginosa (strain ATCC 15692 / DSM 22644 / CIP 104116 / JCM 14847 / LMG 12228 / 1C / PRS 101 / PAO1) OX=208964 GN=algR PE=3 SV=1
309	407	Q9HTZ6	Q9HTZ6|HSLO_PSEAE	8.25	5	1	1	Carbamidomethylation	441000	1170000	694000	10900000	9730000	5270000	0.05:0.12:0.07:1.12:1.00:0.54	770000	8620000	0.09:1.00	0.9	32834	33 kDa chaperonin OS=Pseudomonas aeruginosa (strain ATCC 15692 / DSM 22644 / CIP 104116 / JCM 14847 / LMG 12228 / 1C / PRS 101 / PAO1) OX=208964 GN=hslO PE=3 SV=1
461	587	Q9HWZ6	Q9HWZ6|IPYR_PSEAE	8.25	6	1	1		5660000	4870000	3110000	0	0	0	1.00:0.86:0.55:0:0:0	4550000	0	1.00:0	Large increase	19396	Inorganic pyrophosphatase OS=Pseudomonas aeruginosa (strain ATCC 15692 / DSM 22644 / CIP 104116 / JCM 14847 / LMG 12228 / 1C / PRS 101 / PAO1) OX=208964 GN=ppa PE=1 SV=1
483	460	Q51480	Q51480|NIRF_PSEAE	8.25	3	1	1		460000	0	0	1580000	1510000	2300000	0.30:0:0:1.05:1.00:1.53	153000	1800000	0.09:1.00	0.9	43338	Protein NirF OS=Pseudomonas aeruginosa (strain ATCC 15692 / DSM 22644 / CIP 104116 / JCM 14847 / LMG 12228 / 1C / PRS 101 / PAO1) OX=208964 GN=nirF PE=4 SV=1
531	1395	Q9HU55	Q9HU55|GLRX_PSEAE	8.24	12	1	1		3910000	2370000	567000	0	0	0	1.00:0.61:0.14:0:0:0	2280000	0	1.00:0	Large increase	9193	Glutaredoxin OS=Pseudomonas aeruginosa (strain ATCC 15692 / DSM 22644 / CIP 104116 / JCM 14847 / LMG 12228 / 1C / PRS 101 / PAO1) OX=208964 GN=grx PE=3 SV=1
508	678	P20580	P20580|TRPE_PSEAE	8.24	3	1	1		851000	1310000	876000	0	0	0	1.00:1.54:1.03:0:0:0	1010000	0	1.00:0	Large increase	54555	Anthranilate synthase component 1 OS=Pseudomonas aeruginosa (strain ATCC 15692 / DSM 22644 / CIP 104116 / JCM 14847 / LMG 12228 / 1C / PRS 101 / PAO1) OX=208964 GN=trpE PE=1 SV=1
425	493	Q9HVW7	Q9HVW7|MURA_PSEAE	8.23	2	1	1		2720000	2460000	0	0	0	0	1.00:0.91:0:0:0:0	1730000	0	1.00:0	Large increase	44646	UDP-N-acetylglucosamine 1-carboxyvinyltransferase OS=Pseudomonas aeruginosa (strain ATCC 15692 / DSM 22644 / CIP 104116 / JCM 14847 / LMG 12228 / 1C / PRS 101 / PAO1) OX=208964 GN=murA PE=1 SV=1
345	813	G3XD12	G3XD12|HCNC_PSEAE	8.23	5	1	1	Carbamidomethylation	0	0	0	1010000	1230000	467000	0:0:0:0.82:1.00:0.38	0	903000	00:00:01	Large decrease	45282	Hydrogen cyanide synthase subunit HcnC OS=Pseudomonas aeruginosa (strain ATCC 15692 / DSM 22644 / CIP 104116 / JCM 14847 / LMG 12228 / 1C / PRS 101 / PAO1) OX=208964 GN=hcnC PE=1 SV=1
503	695	Q9I351	Q9I351|GCH12_PSEAE	8.23	4	1	1		1670000	1610000	0	0	0	0	1.00:0.96:0:0:0:0	1100000	0	1.00:0	Large increase	20236	GTP cyclohydrolase 1 2 OS=Pseudomonas aeruginosa (strain ATCC 15692 / DSM 22644 / CIP 104116 / JCM 14847 / LMG 12228 / 1C / PRS 101 / PAO1) OX=208964 GN=folE2 PE=3 SV=1
509	686	Q9I7B7	Q9I7B7|SYGA_PSEAE	8.23	3	1	1		6060000	2610000	2050000	0	0	0	1.00:0.43:0.34:0:0:0	3570000	0	1.00:0	Large increase	36141	Glycine--tRNA ligase alpha subunit OS=Pseudomonas aeruginosa (strain ATCC 15692 / DSM 22644 / CIP 104116 / JCM 14847 / LMG 12228 / 1C / PRS 101 / PAO1) OX=208964 GN=glyQ PE=3 SV=1
439	515	Q9HTN2	Q9HTN2|ARGB_PSEAE	8.22	3	1	1		701000	864000	896000	0	0	0	1.00:1.23:1.28:0:0:0	821000	0	1.00:0	Large increase	31849	Acetylglutamate kinase OS=Pseudomonas aeruginosa (strain ATCC 15692 / DSM 22644 / CIP 104116 / JCM 14847 / LMG 12228 / 1C / PRS 101 / PAO1) OX=208964 GN=argB PE=1 SV=3
431	446	Q9HU91	Q9HU91|HUTI_PSEAE	8.22	3	1	1		1570000	3850000	2060000	0	0	0	1.00:2.45:1.31:0:0:0	2490000	0	1.00:0	Large increase	43426	Imidazolonepropionase OS=Pseudomonas aeruginosa (strain ATCC 15692 / DSM 22644 / CIP 104116 / JCM 14847 / LMG 12228 / 1C / PRS 101 / PAO1) OX=208964 GN=hutI PE=3 SV=1
506	620	Q9HZM4	Q9HZM4|Y2980_PSEAE	8.22	18	1	1	Carbamidomethylation	952000	1140000	0	0	0	0	1.00:1.20:0:0:0:0	697000	0	1.00:0	Large increase	6721	UPF0434 protein PA2980 OS=Pseudomonas aeruginosa (strain ATCC 15692 / DSM 22644 / CIP 104116 / JCM 14847 / LMG 12228 / 1C / PRS 101 / PAO1) OX=208964 GN=PA2980 PE=3 SV=1
505	479	Q9HXI4	Q9HXI4|SUHB_PSEAE	8.22	3	1	1		1990000	2820000	2310000	0	0	0	1.00:1.42:1.16:0:0:0	2370000	0	1.00:0	Large increase	29522	Inositol-1-monophosphatase OS=Pseudomonas aeruginosa (strain ATCC 15692 / DSM 22644 / CIP 104116 / JCM 14847 / LMG 12228 / 1C / PRS 101 / PAO1) OX=208964 GN=suhB PE=3 SV=1
510	469	O85732	O85732|FMT_PSEAE	8.22	4	1	1		0	-	3570000	0	0	0	0:-:1.00:0:0:0	1780000	0	1.00:0	Large increase	33028	Methionyl-tRNA formyltransferase OS=Pseudomonas aeruginosa (strain ATCC 15692 / DSM 22644 / CIP 104116 / JCM 14847 / LMG 12228 / 1C / PRS 101 / PAO1) OX=208964 GN=fmt PE=1 SV=1
487	435	Q9HU85	Q9HU85|HUTH_PSEAE	8.22	5	1	1	Carbamidomethylation	3350000	3210000	0	0	-	0	1.00:0.96:0:0:-:0	2190000	0	1.00:0	Large increase	53780	Histidine ammonia-lyase OS=Pseudomonas aeruginosa (strain ATCC 15692 / DSM 22644 / CIP 104116 / JCM 14847 / LMG 12228 / 1C / PRS 101 / PAO1) OX=208964 GN=hutH PE=3 SV=1
446	625	Q9HU21	Q9HU21|RMLC_PSEAE	8.22	7	1	1		817000	1490000	0	0	0	0	1.00:1.83:0:0:0:0	770000	0	1.00:0	Large increase	20766	dTDP-4-dehydrorhamnose 3 5-epimerase OS=Pseudomonas aeruginosa (strain ATCC 15692 / DSM 22644 / CIP 104116 / JCM 14847 / LMG 12228 / 1C / PRS 101 / PAO1) OX=208964 GN=rmlC PE=1 SV=1
396	408	Q9HV50	Q9HV50|GLMM_PSEAE	8.22	3	1	1		1710000	1430000	765000	0	0	0	1.00:0.84:0.45:0:0:0	1300000	0	1.00:0	Large increase	47797	Phosphoglucosamine mutase OS=Pseudomonas aeruginosa (strain ATCC 15692 / DSM 22644 / CIP 104116 / JCM 14847 / LMG 12228 / 1C / PRS 101 / PAO1) OX=208964 GN=glmM PE=3 SV=1
480	551	Q51385	Q51385|RLMN_PSEAE	8.22	3	1	1		1780000	685000	606000	0	-	0	1.00:0.38:0.34:0:-:0	1020000	0	1.00:0	Large increase	41700	Dual-specificity RNA methyltransferase RlmN OS=Pseudomonas aeruginosa (strain ATCC 15692 / DSM 22644 / CIP 104116 / JCM 14847 / LMG 12228 / 1C / PRS 101 / PAO1) OX=208964 GN=rlmN PE=3 SV=2
171	98	P47205	P47205|LPXC_PSEAE	8.21	35	8	8	Carbamidomethylation	10900000	10800000	6240000	4240000	3770000	3030000	2.90:2.85:1.65:1.12:1.00:0.80	10100000	3680000	2.74:1.00	27.4	33435	UDP-3-O-acyl-N-acetylglucosamine deacetylase OS=Pseudomonas aeruginosa (strain ATCC 15692 / DSM 22644 / CIP 104116 / JCM 14847 / LMG 12228 / 1C / PRS 101 / PAO1) OX=208964 GN=lpxC PE=1 SV=2
482	520	Q59650	Q59650|MURE_PSEAE	8.21	2	1	1		463000	1620000	0	0	0	0	1.00:3.51:0:0:0:0	695000	0	1.00:0	Large increase	51263	UDP-N-acetylmuramoyl-L-alanyl-D-glutamate--2 6-diaminopimelate ligase OS=Pseudomonas aeruginosa (strain ATCC 15692 / DSM 22644 / CIP 104116 / JCM 14847 / LMG 12228 / 1C / PRS 101 / PAO1) OX=208964 GN=murE PE=3 SV=2
457	448	P19572	P19572|DCDA_PSEAE	8.21	4	1	1		1250000	1500000	1230000	0	0	0	1.00:1.20:0.98:0:0:0	1320000	0	1.00:0	Large increase	45491	Diaminopimelate decarboxylase OS=Pseudomonas aeruginosa (strain ATCC 15692 / DSM 22644 / CIP 104116 / JCM 14847 / LMG 12228 / 1C / PRS 101 / PAO1) OX=208964 GN=lysA PE=3 SV=2
413	638	P00282	P00282|AZUR_PSEAE	8.21	9	1	1		786000	566000	899000	0	0	0	1.00:0.72:1.14:0:0:0	750000	0	1.00:0	Large increase	16008	Azurin OS=Pseudomonas aeruginosa (strain ATCC 15692 / DSM 22644 / CIP 104116 / JCM 14847 / LMG 12228 / 1C / PRS 101 / PAO1) OX=208964 GN=azu PE=1 SV=2
493	484	O50177	O50177|ASTE_PSEAE	8.21	3	1	1		818000	0	780000	0	0	0	1.00:0:0.95:0:0:0	533000	0	1.00:0	Large increase	36909	Succinylglutamate desuccinylase OS=Pseudomonas aeruginosa (strain ATCC 15692 / DSM 22644 / CIP 104116 / JCM 14847 / LMG 12228 / 1C / PRS 101 / PAO1) OX=208964 GN=astE PE=3 SV=1
530	1492	Q9HTW3	Q9HTW3|ZAPA_PSEAE	8.21	11	1	1		0	2310000	1540000	0	0	0	0:1.00:0.67:0:0:0	1290000	0	1.00:0	Large increase	11655	Cell division protein ZapA OS=Pseudomonas aeruginosa (strain ATCC 15692 / DSM 22644 / CIP 104116 / JCM 14847 / LMG 12228 / 1C / PRS 101 / PAO1) OX=208964 GN=zapA PE=1 SV=1
453	580	P07344	P07344|TRPA_PSEAE	8.21	5	1	1		313000	933000	885000	0	0	0	1.00:2.98:2.82:0:0:0	710000	0	1.00:0	Large increase	28488	Tryptophan synthase alpha chain OS=Pseudomonas aeruginosa (strain ATCC 15692 / DSM 22644 / CIP 104116 / JCM 14847 / LMG 12228 / 1C / PRS 101 / PAO1) OX=208964 GN=trpA PE=3 SV=3
400	461	Q9HXZ1	Q9HXZ1|DPO3A_PSEAE	8.21	1	1	1	Carbamidomethylation	796000	939000	382000	0	20400	22500	39.09:46.08:18.76:0:1.00:1.11	706000	14300	49.36:1.00	493.6	130905	DNA polymerase III subunit alpha OS=Pseudomonas aeruginosa (strain ATCC 15692 / DSM 22644 / CIP 104116 / JCM 14847 / LMG 12228 / 1C / PRS 101 / PAO1) OX=208964 GN=dnaE PE=3 SV=1
451	413	Q9HUG8	Q9HUG8|MSBA_PSEAE	8.21	2	1	1		2070000	1180000	0	0	-	0	1.00:0.57:0:0:-:0	1080000	0	1.00:0	Large increase	66432	Lipid A export ATP-binding/permease protein MsbA OS=Pseudomonas aeruginosa (strain ATCC 15692 / DSM 22644 / CIP 104116 / JCM 14847 / LMG 12228 / 1C / PRS 101 / PAO1) OX=208964 GN=msbA PE=3 SV=1
467	612	Q9I697	Q9I697|GSHB_PSEAE	8.21	3	1	1		1550000	1150000	0	0	0	0	1.00:0.74:0:0:0:0	901000	0	1.00:0	Large increase	35705	Glutathione synthetase OS=Pseudomonas aeruginosa (strain ATCC 15692 / DSM 22644 / CIP 104116 / JCM 14847 / LMG 12228 / 1C / PRS 101 / PAO1) OX=208964 GN=gshB PE=3 SV=1
429	438	P0C2B2	P0C2B2|DSBA_PSEAE	8.21	7	1	1		6420000	3500000	0	0	1240000	0	5.16:2.81:0:0:1.00:0	3310000	415000	7.97:1.00	79.7	23375	Thiol:disulfide interchange protein DsbA OS=Pseudomonas aeruginosa (strain ATCC 15692 / DSM 22644 / CIP 104116 / JCM 14847 / LMG 12228 / 1C / PRS 101 / PAO1) OX=208964 GN=dsbA PE=1 SV=1
401	378	O50274	O50274|CYSNC_PSEAE	8.21	2	1	1		0	1340000	934000	33400	0	110000	0:1.00:0.70:0.03:0:0.08	757000	47800	15.83:1.00	158.3	69269	Bifunctional enzyme CysN/CysC OS=Pseudomonas aeruginosa (strain ATCC 15692 / DSM 22644 / CIP 104116 / JCM 14847 / LMG 12228 / 1C / PRS 101 / PAO1) OX=208964 GN=cysNC PE=3 SV=1
465	505	Q9I6N5	Q9I6N5|FDC_PSEAE	8.2	2	1	1		1060000	1470000	0	0	0	0	1.00:1.38:0:0:0:0	843000	0	1.00:0	Large increase	54500	UbiD-like decarboxylase OS=Pseudomonas aeruginosa (strain ATCC 15692 / DSM 22644 / CIP 104116 / JCM 14847 / LMG 12228 / 1C / PRS 101 / PAO1) OX=208964 GN=hudA PE=1 SV=1
500	523	P20582	P20582|PQSD_PSEAE	8.2	3	1	1		1800000	503000	0	0	0	0	1.00:0.28:0:0:0:0	768000	0	1.00:0	Large increase	36379	Anthraniloyl-CoA anthraniloyltransferase OS=Pseudomonas aeruginosa (strain ATCC 15692 / DSM 22644 / CIP 104116 / JCM 14847 / LMG 12228 / 1C / PRS 101 / PAO1) OX=208964 GN=pqsD PE=1 SV=2
445	557	Q9HVX0	Q9HVX0|HIS81_PSEAE	8.2	3	1	1	Carbamidomethylation	1560000	0	0	0	0	0	1.00:0:0:0:0:0	519000	0	1.00:0	Large increase	38655	Histidinol-phosphate aminotransferase 1 OS=Pseudomonas aeruginosa (strain ATCC 15692 / DSM 22644 / CIP 104116 / JCM 14847 / LMG 12228 / 1C / PRS 101 / PAO1) OX=208964 GN=hisC1 PE=3 SV=1
310	286	Q9I2U7	Q9I2U7|SYC_PSEAE	8.2	3	1	1		0	1060000	672000	0	0	0	0:1.00:0.64:0:0:0	576000	0	1.00:0	Large increase	51277	Cysteine--tRNA ligase OS=Pseudomonas aeruginosa (strain ATCC 15692 / DSM 22644 / CIP 104116 / JCM 14847 / LMG 12228 / 1C / PRS 101 / PAO1) OX=208964 GN=cysS PE=3 SV=1
522	657	Q9HU78	Q9HU78|HUTC_PSEAE	8.2	10	1	1		484000	0	1280000	0	0	0	1.00:0:2.65:0:0:0	589000	0	1.00:0	Large increase	27812	Histidine utilization repressor OS=Pseudomonas aeruginosa (strain ATCC 15692 / DSM 22644 / CIP 104116 / JCM 14847 / LMG 12228 / 1C / PRS 101 / PAO1) OX=208964 GN=hutC PE=3 SV=1
519	1800	P21630	P21630|BRAG_PSEAE	8.2	3	1	1		0	963000	0	0	0	0	0:1.00:0:0:0:0	321000	0	1.00:0	Large increase	25592	High-affinity branched-chain amino acid transport ATP-binding protein BraG OS=Pseudomonas aeruginosa (strain ATCC 15692 / DSM 22644 / CIP 104116 / JCM 14847 / LMG 12228 / 1C / PRS 101 / PAO1) OX=208964 GN=braG PE=3 SV=1
514	624	Q9I4L1	Q9I4L1|DGTP_PSEAE	8.2	2	1	1		0	956000	522000	0	0	0	0:1.00:0.55:0:0:0	493000	0	1.00:0	Large increase	56742	Probable deoxyguanosinetriphosphate triphosphohydrolase OS=Pseudomonas aeruginosa (strain ATCC 15692 / DSM 22644 / CIP 104116 / JCM 14847 / LMG 12228 / 1C / PRS 101 / PAO1) OX=208964 GN=dgt PE=3 SV=1
497	549	Q9HT10	Q9HT10|RSMG_PSEAE	8.2	6	1	1		0	580000	440000	0	0	0	0:1.00:0.76:0:0:0	340000	0	1.00:0	Large increase	23735	Ribosomal RNA small subunit methyltransferase G OS=Pseudomonas aeruginosa (strain ATCC 15692 / DSM 22644 / CIP 104116 / JCM 14847 / LMG 12228 / 1C / PRS 101 / PAO1) OX=208964 GN=rsmG PE=3 SV=1
485	532	Q9HYF4	Q9HYF4|MQO1_PSEAE	8.2	2	1	1		288000	150000	789000	0	0	0	1.00:0.52:2.74:0:0:0	409000	0	1.00:0	Large increase	57210	Probable malate:quinone oxidoreductase 1 OS=Pseudomonas aeruginosa (strain ATCC 15692 / DSM 22644 / CIP 104116 / JCM 14847 / LMG 12228 / 1C / PRS 101 / PAO1) OX=208964 GN=mqo1 PE=3 SV=1
455	418	Q9HU19	Q9HU19|DCTD_PSEAE	8.2	2	1	1		0	1150000	0	0	0	0	0:1.00:0:0:0:0	384000	0	1.00:0	Large increase	50865	C4-dicarboxylate transport transcriptional regulatory protein DctD OS=Pseudomonas aeruginosa (strain ATCC 15692 / DSM 22644 / CIP 104116 / JCM 14847 / LMG 12228 / 1C / PRS 101 / PAO1) OX=208964 GN=dctD PE=3 SV=1
371	430	Q9I342	Q9I342|MTNB_PSEAE	8.19	6	1	1		362000	508000	71500	0	0	0	1.00:1.40:0.20:0:0:0	314000	0	1.00:0	Large increase	22868	Methylthioribulose-1-phosphate dehydratase OS=Pseudomonas aeruginosa (strain ATCC 15692 / DSM 22644 / CIP 104116 / JCM 14847 / LMG 12228 / 1C / PRS 101 / PAO1) OX=208964 GN=mtnB PE=3 SV=1
307	312	Q9HVE6	Q9HVE6|UPP_PSEAE	8.19	10	1	1		1090000	0	0	0	0	0	1.00:0:0:0:0:0	365000	0	1.00:0	Large increase	22938	Uracil phosphoribosyltransferase OS=Pseudomonas aeruginosa (strain ATCC 15692 / DSM 22644 / CIP 104116 / JCM 14847 / LMG 12228 / 1C / PRS 101 / PAO1) OX=208964 GN=upp PE=3 SV=1
521	667	Q9HU05	Q9HU05|CHMU_PSEAE	8.19	6	1	1		0	520000	618000	0	0	0	0:1.00:1.19:0:0:0	379000	0	1.00:0	Large increase	20417	Monofunctional chorismate mutase OS=Pseudomonas aeruginosa (strain ATCC 15692 / DSM 22644 / CIP 104116 / JCM 14847 / LMG 12228 / 1C / PRS 101 / PAO1) OX=208964 GN=aroQ PE=1 SV=1
484	463	Q9HUW5	Q9HUW5|DSBD1_PSEAE	8.19	2	1	1		0	591000	0	0	0	0	0:1.00:0:0:0:0	197000	0	1.00:0	Large increase	62907	Thiol:disulfide interchange protein DsbD 1 OS=Pseudomonas aeruginosa (strain ATCC 15692 / DSM 22644 / CIP 104116 / JCM 14847 / LMG 12228 / 1C / PRS 101 / PAO1) OX=208964 GN=dsbD1 PE=3 SV=1
472	1488	Q9HUM0	Q9HUM0|HFQ_PSEAE	8.19	32	1	1		106000	158000	88900	0	0	0	1.00:1.48:0.84:0:0:0	118000	0	1.00:0	Large increase	9104	RNA-binding protein Hfq OS=Pseudomonas aeruginosa (strain ATCC 15692 / DSM 22644 / CIP 104116 / JCM 14847 / LMG 12228 / 1C / PRS 101 / PAO1) OX=208964 GN=hfq PE=1 SV=1
511	526	Q9HV37	Q9HV37|LLDD_PSEAE	8.19	3	1	1		493000	0	456000	0	0	0	1.00:0:0.92:0:0:0	316000	0	1.00:0	Large increase	41122	L-lactate dehydrogenase OS=Pseudomonas aeruginosa (strain ATCC 15692 / DSM 22644 / CIP 104116 / JCM 14847 / LMG 12228 / 1C / PRS 101 / PAO1) OX=208964 GN=lldD PE=3 SV=1
459	420	Q59654	Q59654|PYRF_PSEAE	8.19	4	1	1		0	153000	182000	0	0	0	0:1.00:1.19:0:0:0	112000	0	1.00:0	Large increase	24394	Orotidine 5'-phosphate decarboxylase OS=Pseudomonas aeruginosa (strain ATCC 15692 / DSM 22644 / CIP 104116 / JCM 14847 / LMG 12228 / 1C / PRS 101 / PAO1) OX=208964 GN=pyrF PE=1 SV=2
432	397	Q9HXW7	Q9HXW7|PLSB_PSEAE	8.19	1	1	1	Carbamidomethylation	353000	84700	0	0	15700	0	22.46:5.39:0:0:1.00:0	146000	5240	27.84:1.00	278.4	94816	Glycerol-3-phosphate acyltransferase OS=Pseudomonas aeruginosa (strain ATCC 15692 / DSM 22644 / CIP 104116 / JCM 14847 / LMG 12228 / 1C / PRS 101 / PAO1) OX=208964 GN=plsB PE=3 SV=1
492	485	Q9HUB8	Q9HUB8|UBIB_PSEAE	8.19	2	1	1		622000	0	0	0	0	0	1.00:0:0:0:0:0	207000	0	1.00:0	Large increase	61722	Probable protein kinase UbiB OS=Pseudomonas aeruginosa (strain ATCC 15692 / DSM 22644 / CIP 104116 / JCM 14847 / LMG 12228 / 1C / PRS 101 / PAO1) OX=208964 GN=ubiB PE=3 SV=1
462	590	Q9HYV7	Q9HYV7|BEKAS_PSEAE	8.19	3	1	1	Pyro-glu from Q	391000	305000	0	0	0	-	1.00:0.78:0:0:0:-	232000	0	1.00:0	Large increase	38171	Beta-ketodecanoyl-[acyl-carrier-protein] synthase OS=Pseudomonas aeruginosa (strain ATCC 15692 / DSM 22644 / CIP 104116 / JCM 14847 / LMG 12228 / 1C / PRS 101 / PAO1) OX=208964 GN=PA3286 PE=1 SV=1
481	483	P21629	P21629|BRAF_PSEAE	8.19	4	1	1		94900	0	611000	0	0	0	1.00:0:6.44:0:0:0	235000	0	1.00:0	Large increase	28284	High-affinity branched-chain amino acid transport ATP-binding protein BraF OS=Pseudomonas aeruginosa (strain ATCC 15692 / DSM 22644 / CIP 104116 / JCM 14847 / LMG 12228 / 1C / PRS 101 / PAO1) OX=208964 GN=braF PE=3 SV=1
512	512	Q9I088	Q9I088|ECOT_PSEAE	8.19	6	1	1	Carbamidomethylation	0	152000	409000	0	0	47400	0:1.00:2.68:0:0:0.31	187000	15800	11.84:1.00	118.4	17228	Ecotin OS=Pseudomonas aeruginosa (strain ATCC 15692 / DSM 22644 / CIP 104116 / JCM 14847 / LMG 12228 / 1C / PRS 101 / PAO1) OX=208964 GN=eco PE=3 SV=1
515	668	Q9I341	Q9I341|MTND_PSEAE	8.18	14	1	1		496000	0	0	0	0	0	1.00:0:0:0:0:0	165000	0	1.00:0	Large increase	20552	Acireductone dioxygenase OS=Pseudomonas aeruginosa (strain ATCC 15692 / DSM 22644 / CIP 104116 / JCM 14847 / LMG 12228 / 1C / PRS 101 / PAO1) OX=208964 GN=mtnD PE=3 SV=1
464	313	P34002	P34002|AROB_PSEAE	8.18	5	1	1		0	368000	0	0	0	0	0:1.00:0:0:0:0	123000	0	1.00:0	Large increase	40109	3-dehydroquinate synthase OS=Pseudomonas aeruginosa (strain ATCC 15692 / DSM 22644 / CIP 104116 / JCM 14847 / LMG 12228 / 1C / PRS 101 / PAO1) OX=208964 GN=aroB PE=3 SV=2
412	394	Q9HYQ8	Q9HYQ8|HLDD_PSEAE	8.18	4	1	1		299000	214000	0	0	0	-	1.00:0.71:0:0:0:-	171000	0	1.00:0	Large increase	37189	ADP-L-glycero-D-manno-heptose-6-epimerase OS=Pseudomonas aeruginosa (strain ATCC 15692 / DSM 22644 / CIP 104116 / JCM 14847 / LMG 12228 / 1C / PRS 101 / PAO1) OX=208964 GN=hldD PE=3 SV=2
502	1264	Q9HUB5	Q9HUB5|TATA_PSEAE	8.18	40	1	1		333000	0	0	0	0	0	1.00:0:0:0:0:0	111000	0	1.00:0	Large increase	9190	Sec-independent protein translocase protein TatA OS=Pseudomonas aeruginosa (strain ATCC 15692 / DSM 22644 / CIP 104116 / JCM 14847 / LMG 12228 / 1C / PRS 101 / PAO1) OX=208964 GN=tatA PE=3 SV=1
435	459	O68281	O68281|HEXR_PSEAE	8.18	5	1	1		23900	229000	138000	0	0	0	1.00:9.59:5.77:0:0:0	130000	0	1.00:0	Large increase	31170	HTH-type transcriptional regulator HexR OS=Pseudomonas aeruginosa (strain ATCC 15692 / DSM 22644 / CIP 104116 / JCM 14847 / LMG 12228 / 1C / PRS 101 / PAO1) OX=208964 GN=hexR PE=3 SV=2
475	646	Q9I340	Q9I340|MTNC_PSEAE	8.18	10	1	1		0	0	198000	0	0	0	0:0:1.00:0:0:0	65900	0	1.00:0	Large increase	26472	Enolase-phosphatase E1 OS=Pseudomonas aeruginosa (strain ATCC 15692 / DSM 22644 / CIP 104116 / JCM 14847 / LMG 12228 / 1C / PRS 101 / PAO1) OX=208964 GN=mtnC PE=3 SV=1
426	386	P49988	P49988|RP54_PSEAE	8.17	3	1	1		0	182000	0	0	0	0	0:1.00:0:0:0:0	60500	0	1.00:0	Large increase	56054	RNA polymerase sigma-54 factor OS=Pseudomonas aeruginosa (strain ATCC 15692 / DSM 22644 / CIP 104116 / JCM 14847 / LMG 12228 / 1C / PRS 101 / PAO1) OX=208964 GN=rpoN PE=3 SV=2
389	331	Q9HX25	Q9HX25|LIPA_PSEAE	8.17	5	1	1		0	149000	44000	0	0	0	0:1.00:0.30:0:0:0	64200	0	1.00:0	Large increase	36733	Lipoyl synthase OS=Pseudomonas aeruginosa (strain ATCC 15692 / DSM 22644 / CIP 104116 / JCM 14847 / LMG 12228 / 1C / PRS 101 / PAO1) OX=208964 GN=lipA PE=3 SV=1
405	321	Q9I7A9	Q9I7A9|RSMB_PSEAE	8.17	3	1	1	Carbamidomethylation	0	188000	0	0	0	0	0:1.00:0:0:0:0	62700	0	1.00:0	Large increase	47154	Ribosomal RNA small subunit methyltransferase B OS=Pseudomonas aeruginosa (strain ATCC 15692 / DSM 22644 / CIP 104116 / JCM 14847 / LMG 12228 / 1C / PRS 101 / PAO1) OX=208964 GN=rsmB PE=3 SV=1
527	795	Q00514	Q00514|GSPG_PSEAE	8.17	11	1	1		166000	0	0	0	0	0	1.00:0:0:0:0:0	55500	0	1.00:0	Large increase	15449	Type II secretion system protein G OS=Pseudomonas aeruginosa (strain ATCC 15692 / DSM 22644 / CIP 104116 / JCM 14847 / LMG 12228 / 1C / PRS 101 / PAO1) OX=208964 GN=xcpT PE=1 SV=1
486	489	Q9HZU0	Q9HZU0|COBL_PSEAE	8.17	4	1	1		41500	0	138000	0	0	0	1.00:0:3.33:0:0:0	59800	0	1.00:0	Large increase	44128	Precorrin-6Y C(5 15)-methyltransferase [decarboxylating] OS=Pseudomonas aeruginosa (strain ATCC 15692 / DSM 22644 / CIP 104116 / JCM 14847 / LMG 12228 / 1C / PRS 101 / PAO1) OX=208964 GN=cobL PE=3 SV=1
489	482	Q9Z9H0	Q9Z9H0|GLND_PSEAE	8.17	1	1	1	Carbamidomethylation	199000	0	0	0	0	0	1.00:0:0:0:0:0	66300	0	1.00:0	Large increase	103404	Bifunctional uridylyltransferase/uridylyl-removing enzyme OS=Pseudomonas aeruginosa (strain ATCC 15692 / DSM 22644 / CIP 104116 / JCM 14847 / LMG 12228 / 1C / PRS 101 / PAO1) OX=208964 GN=glnD PE=3 SV=2
504	506	P42812	P42812|LOLB_PSEAE	8.17	6	1	1		179000	0	0	0	0	0	1.00:0:0:0:0:0	59500	0	1.00:0	Large increase	23028	Outer-membrane lipoprotein LolB OS=Pseudomonas aeruginosa (strain ATCC 15692 / DSM 22644 / CIP 104116 / JCM 14847 / LMG 12228 / 1C / PRS 101 / PAO1) OX=208964 GN=lolB PE=3 SV=2
517	681	P11720	P11720|TRPI_PSEAE	8.16	5	1	1		0	0	89600	0	0	0	0:0:1.00:0:0:0	29900	0	1.00:0	Large increase	32253	HTH-type transcriptional regulator TrpI OS=Pseudomonas aeruginosa (strain ATCC 15692 / DSM 22644 / CIP 104116 / JCM 14847 / LMG 12228 / 1C / PRS 101 / PAO1) OX=208964 GN=trpI PE=1 SV=2
288	329	Q9I0M7	Q9I0M7|CYSG_PSEAE	8.15	4	1	1		0	40700	0	0	0	0	0:1.00:0:0:0:0	13600	0	1.00:0	Large increase	50371	Siroheme synthase OS=Pseudomonas aeruginosa (strain ATCC 15692 / DSM 22644 / CIP 104116 / JCM 14847 / LMG 12228 / 1C / PRS 101 / PAO1) OX=208964 GN=cysG PE=3 SV=1
524	1190	Q9HT05	Q9HT05|RNPA_PSEAE	8.15	12	1	1		0	31800	0	0	0	0	0:1.00:0:0:0:0	10600	0	1.00:0	Large increase	15314	Ribonuclease P protein component OS=Pseudomonas aeruginosa (strain ATCC 15692 / DSM 22644 / CIP 104116 / JCM 14847 / LMG 12228 / 1C / PRS 101 / PAO1) OX=208964 GN=rnpA PE=3 SV=1
428	480	Q9I5G8	Q9I5G8|LEPA_PSEAE	8.15	2	1	1		0	0	0	0	32900	0	0:0:0:0:1.00:0	0	11000	00:00:01	Large decrease	66295	Elongation factor 4 OS=Pseudomonas aeruginosa (strain ATCC 15692 / DSM 22644 / CIP 104116 / JCM 14847 / LMG 12228 / 1C / PRS 101 / PAO1) OX=208964 GN=lepA PE=3 SV=1
333	303	Q9HU73	Q9HU73|F16PA_PSEAE	8.14	3	1	1	Carbamidomethylation	0	28700	0	0	0	0	0:1.00:0:0:0:0	9580	0	1.00:0	Large increase	37216	Fructose-1 6-bisphosphatase class 1 OS=Pseudomonas aeruginosa (strain ATCC 15692 / DSM 22644 / CIP 104116 / JCM 14847 / LMG 12228 / 1C / PRS 101 / PAO1) OX=208964 GN=fbp PE=3 SV=1
339	508	Q9I7A8	Q9I7A8|DEF_PSEAE	8.14	15	2	2		4560000	6530000	2760000	1320000	517000	1910000	8.81:12.62:5.33:2.55:1.00:3.70	5580000	1250000	4.47:1.00	44.7	19365	Peptide deformylase OS=Pseudomonas aeruginosa (strain ATCC 15692 / DSM 22644 / CIP 104116 / JCM 14847 / LMG 12228 / 1C / PRS 101 / PAO1) OX=208964 GN=def PE=1 SV=1
274	256	Q9HVL6	Q9HVL6|RL21_PSEAE	8.03	33	3	3		20900000	9920000	14500000	1690000	4190000	7900000	4.98:2.37:3.47:0.40:1.00:1.88	15400000	4600000	3.34:1.00	33.4	11654	50S ribosomal protein L21 OS=Pseudomonas aeruginosa (strain ATCC 15692 / DSM 22644 / CIP 104116 / JCM 14847 / LMG 12228 / 1C / PRS 101 / PAO1) OX=208964 GN=rplU PE=3 SV=1
109	59	P43336	P43336|PHHC_PSEAE	7.87	37	12	12	Carbamidomethylation; Deamidation (NQ)	12700000	6830000	5790000	20900000	36400000	27300000	0.35:0.19:0.16:0.57:1.00:0.75	8420000	31000000	0.27:1.00	2.7	43273	Aromatic-amino-acid aminotransferase OS=Pseudomonas aeruginosa (strain ATCC 15692 / DSM 22644 / CIP 104116 / JCM 14847 / LMG 12228 / 1C / PRS 101 / PAO1) OX=208964 GN=phhC PE=3 SV=2
388	267	Q9I3A8	Q9I3A8|GPDA_PSEAE	7.86	12	3	3	Carbamidomethylation	4570000	8300000	2230000	1520000	1560000	1830000	2.93:5.33:1.43:0.97:1.00:1.18	5300000	1630000	3.24:1.00	32.4	36773	Glycerol-3-phosphate dehydrogenase [NAD(P)+] OS=Pseudomonas aeruginosa (strain ATCC 15692 / DSM 22644 / CIP 104116 / JCM 14847 / LMG 12228 / 1C / PRS 101 / PAO1) OX=208964 GN=gpsA PE=3 SV=1
161	123	Q9HU83	Q9HU83|HUTU_PSEAE	7.84	9	4	4	Carbamidomethylation	6680000	7060000	1560000	39900000	44600000	51000000	0.15:0.16:0.03:0.89:1.00:1.14	5820000	45200000	0.13:1.00	1.3	61193	Urocanate hydratase OS=Pseudomonas aeruginosa (strain ATCC 15692 / DSM 22644 / CIP 104116 / JCM 14847 / LMG 12228 / 1C / PRS 101 / PAO1) OX=208964 GN=hutU PE=1 SV=1
525	1358	Q9I5U8	Q9I5U8|GLPE_PSEAE	7.75	12	1	1		0	221000	0	503000	470000	654000	0:0.47:0:1.07:1.00:1.39	73800	543000	0.14:1.00	1.4	11963	Thiosulfate sulfurtransferase GlpE OS=Pseudomonas aeruginosa (strain ATCC 15692 / DSM 22644 / CIP 104116 / JCM 14847 / LMG 12228 / 1C / PRS 101 / PAO1) OX=208964 GN=glpE PE=3 SV=1
323	314	Q9HTJ1	Q9HTJ1|BETB_PSEAE	7.73	6	2	2		973000	521000	318000	3330000	2340000	965000	0.42:0.22:0.14:1.42:1.00:0.41	604000	2210000	0.27:1.00	2.7	53333	NAD/NADP-dependent betaine aldehyde dehydrogenase OS=Pseudomonas aeruginosa (strain ATCC 15692 / DSM 22644 / CIP 104116 / JCM 14847 / LMG 12228 / 1C / PRS 101 / PAO1) OX=208964 GN=betB PE=1 SV=1
115	154	Q9HWF1	Q9HWF1|RL18_PSEAE	7.68	61	9	9		40400000	36300000	34300000	12100000	9620000	15200000	4.20:3.77:3.56:1.26:1.00:1.58	37000000	12300000	3.01:1.00	30.1	12662	50S ribosomal protein L18 OS=Pseudomonas aeruginosa (strain ATCC 15692 / DSM 22644 / CIP 104116 / JCM 14847 / LMG 12228 / 1C / PRS 101 / PAO1) OX=208964 GN=rplR PE=3 SV=1
244	370	P22567	P22567|ARGA_PSEAE	7.59	2	2	2		2040000	0	2300000	52800000	49200000	58600000	0.04:0:0.05:1.07:1.00:1.19	1450000	53600000	0.03:1.00	0.3	47859	Amino-acid acetyltransferase OS=Pseudomonas aeruginosa (strain ATCC 15692 / DSM 22644 / CIP 104116 / JCM 14847 / LMG 12228 / 1C / PRS 101 / PAO1) OX=208964 GN=argA PE=1 SV=2
364	372	P50598	P50598|TOLQ_PSEAE	7.55	7	1	1	Pyro-glu from Q	1760000	0	0	0	247000	0	7.11:0:0:0:1.00:0	585000	82300	7.11:1.00	71.1	25282	Tol-Pal system protein TolQ OS=Pseudomonas aeruginosa (strain ATCC 15692 / DSM 22644 / CIP 104116 / JCM 14847 / LMG 12228 / 1C / PRS 101 / PAO1) OX=208964 GN=tolQ PE=3 SV=1
207	254	Q9HWD0	Q9HWD0|RS12_PSEAE	7.48	21	3	3	Ubiquitin	1410000	3760000	3370000	29000000	29000000	34400000	0.05:0.13:0.12:1.00:1.00:1.19	2850000	30800000	0.09:1.00	0.9	13799	30S ribosomal protein S12 OS=Pseudomonas aeruginosa (strain ATCC 15692 / DSM 22644 / CIP 104116 / JCM 14847 / LMG 12228 / 1C / PRS 101 / PAO1) OX=208964 GN=rpsL PE=3 SV=1
523	876	Q9HUB7	Q9HUB7|HIS3_PSEAE	7.48	8	1	1		-	2700000	-	23600000	16100000	16500000	-:0.17:-:1.46:1.00:1.02	2700000	18700000	0.14:1.00	1.4	15375	Phosphoribosyl-AMP cyclohydrolase OS=Pseudomonas aeruginosa (strain ATCC 15692 / DSM 22644 / CIP 104116 / JCM 14847 / LMG 12228 / 1C / PRS 101 / PAO1) OX=208964 GN=hisI PE=3 SV=1
220	276	Q9HWE2	Q9HWE2|RL16_PSEAE	7.45	33	5	5		12100000	8210000	6630000	13200000	34700000	22700000	0.35:0.24:0.19:0.38:1.00:0.65	10400000	23500000	0.44:1.00	4.4	15401	50S ribosomal protein L16 OS=Pseudomonas aeruginosa (strain ATCC 15692 / DSM 22644 / CIP 104116 / JCM 14847 / LMG 12228 / 1C / PRS 101 / PAO1) OX=208964 GN=rplP PE=3 SV=1
367	215	P30819	P30819|NADC_PSEAE	7.41	21	4	4	Carbamidomethylation	582000	8010000	775000	0	0	66500	1.00:13.76:1.33:0:0:0.11	3120000	22200	141.01:1.00	1410.1	30552	Nicotinate-nucleotide pyrophosphorylase [carboxylating] OS=Pseudomonas aeruginosa (strain ATCC 15692 / DSM 22644 / CIP 104116 / JCM 14847 / LMG 12228 / 1C / PRS 101 / PAO1) OX=208964 GN=nadC PE=3 SV=2
193	208	P11436	P11436|AMIE_PSEAE	7.41	20	7	7	Carbamidomethylation	9530000	13500000	5000000	2530000	2670000	6000000	3.57:5.07:1.87:0.95:1.00:2.25	9350000	3730000	2.51:1.00	25.1	38495	Aliphatic amidase OS=Pseudomonas aeruginosa (strain ATCC 15692 / DSM 22644 / CIP 104116 / JCM 14847 / LMG 12228 / 1C / PRS 101 / PAO1) OX=208964 GN=amiE PE=1 SV=2
358	204	Q9HVM8	Q9HVM8|PILY1_PSEAE	7.38	6	4	4	Carbamidomethylation	3750000	2380000	1880000	1170000	1130000	1460000	3.30:2.10:1.66:1.03:1.00:1.28	2670000	1250000	2.13:1.00	21.3	126584	Type IV pilus biogenesis factor PilY1 OS=Pseudomonas aeruginosa (strain ATCC 15692 / DSM 22644 / CIP 104116 / JCM 14847 / LMG 12228 / 1C / PRS 101 / PAO1) OX=208964 GN=pilY1 PE=3 SV=1
222	342	O50174	O50174|ASTD_PSEAE	7.36	3	2	2	Carbamidomethylation; Ubiquitin	712000	219000	2440000	53900000	57800000	41800000	0.01:0.00:0.04:0.93:1.00:0.72	1120000	51200000	0.02:1.00	0.2	51380	N-succinylglutamate 5-semialdehyde dehydrogenase OS=Pseudomonas aeruginosa (strain ATCC 15692 / DSM 22644 / CIP 104116 / JCM 14847 / LMG 12228 / 1C / PRS 101 / PAO1) OX=208964 GN=astD PE=1 SV=2
325	366	P23747	P23747|ALGB_PSEAE	7.29	5	2	2		702000	826000	2340000	23400000	13600000	6480000	0.05:0.06:0.17:1.72:1.00:0.48	1290000	14500000	0.09:1.00	0.9	49323	Alginate biosynthesis transcriptional regulatory protein AlgB OS=Pseudomonas aeruginosa (strain ATCC 15692 / DSM 22644 / CIP 104116 / JCM 14847 / LMG 12228 / 1C / PRS 101 / PAO1) OX=208964 GN=algB PE=1 SV=1
267	261	Q51390	Q51390|GLPK2_PSEAE	7.26	6	3	3	Glycidamide adduct	1040000	314000	345000	6390000	8700000	18400000	0.12:0.04:0.04:0.74:1.00:2.12	566000	11200000	0.05:1.00	0.5	55966	Glycerol kinase 2 OS=Pseudomonas aeruginosa (strain ATCC 15692 / DSM 22644 / CIP 104116 / JCM 14847 / LMG 12228 / 1C / PRS 101 / PAO1) OX=208964 GN=glpK2 PE=3 SV=2
477	1523	P65116	P65116|IF1_PSEAE	7.25	14	1	1		4390000	1120000	0	0	0	821000	1.00:0.25:0:0:0:0.19	1830000	274000	6.70:1.00	67	8303	Translation initiation factor IF-1 OS=Pseudomonas aeruginosa (strain ATCC 15692 / DSM 22644 / CIP 104116 / JCM 14847 / LMG 12228 / 1C / PRS 101 / PAO1) OX=208964 GN=infA PE=3 SV=1
491	476	Q9HZ70	Q9HZ70|KCY_PSEAE	7.25	12	1	1	Oxidation (M)	0	656000	0	0	0	97300	0:1.00:0:0:0:0.15	219000	32400	6.74:1.00	67.4	24637	Cytidylate kinase OS=Pseudomonas aeruginosa (strain ATCC 15692 / DSM 22644 / CIP 104116 / JCM 14847 / LMG 12228 / 1C / PRS 101 / PAO1) OX=208964 GN=cmk PE=3 SV=1
466	693	Q9HTN3	Q9HTN3|DUT_PSEAE	7.24	14	1	1		177000	313000	364000	34200	64400	28700	2.75:4.87:5.66:0.53:1.00:0.45	285000	42400	6.71:1.00	67.1	15920	Deoxyuridine 5'-triphosphate nucleotidohydrolase OS=Pseudomonas aeruginosa (strain ATCC 15692 / DSM 22644 / CIP 104116 / JCM 14847 / LMG 12228 / 1C / PRS 101 / PAO1) OX=208964 GN=dut PE=3 SV=1
139	149	Q9I0I6	Q9I0I6|MALCR_PSEAE	7.24	16	7	4	Methylation(KR); Carbamylation	964000	17900	438000	1330000	1160000	27000000	0.83:0.02:0.38:1.14:1.00:23.23	473000	9830000	0.05:1.00	0.5	60344	Methyl-accepting chemotaxis protein PA2652 OS=Pseudomonas aeruginosa (strain ATCC 15692 / DSM 22644 / CIP 104116 / JCM 14847 / LMG 12228 / 1C / PRS 101 / PAO1) OX=208964 GN=PA2652 PE=4 SV=1
172	209	Q9I6J2	Q9I6J2|SPUC_PSEAE	7.21	19	7	7	Carbamidomethylation; Ubiquitin; Dethiomethyl	27600000	28700000	21200000	199000000	171000000	120000000	0.16:0.17:0.12:1.16:1.00:0.70	25900000	164000000	0.16:1.00	1.6	50453	Putrescine--pyruvate aminotransferase OS=Pseudomonas aeruginosa (strain ATCC 15692 / DSM 22644 / CIP 104116 / JCM 14847 / LMG 12228 / 1C / PRS 101 / PAO1) OX=208964 GN=spuC PE=1 SV=1
262	300	Q9I0K0	Q9I0K0|NUOB_PSEAE	7.18	12	2	2		21200000	26100000	23100000	134000000	158000000	141000000	0.13:0.16:0.15:0.84:1.00:0.89	23400000	144000000	0.16:1.00	1.6	25425	NADH-quinone oxidoreductase subunit B OS=Pseudomonas aeruginosa (strain ATCC 15692 / DSM 22644 / CIP 104116 / JCM 14847 / LMG 12228 / 1C / PRS 101 / PAO1) OX=208964 GN=nuoB PE=3 SV=1
168	96	P52002	P52002|MEXB_PSEAE	7.15	12	7	7		6190000	3680000	2820000	173000000	168000000	151000000	0.04:0.02:0.02:1.03:1.00:0.90	4230000	164000000	0.03:1.00	0.3	112791	Multidrug resistance protein MexB OS=Pseudomonas aeruginosa (strain ATCC 15692 / DSM 22644 / CIP 104116 / JCM 14847 / LMG 12228 / 1C / PRS 101 / PAO1) OX=208964 GN=mexB PE=1 SV=2
147	176	Q9HWX4	Q9HWX4|RIBB_PSEAE	6.96	13	5	5	Carbamidomethylation	12600000	12500000	13000000	5550000	6100000	8170000	2.06:2.04:2.13:0.91:1.00:1.34	12700000	6600000	1.92:1.00	19.2	39438	3 4-dihydroxy-2-butanone 4-phosphate synthase OS=Pseudomonas aeruginosa (strain ATCC 15692 / DSM 22644 / CIP 104116 / JCM 14847 / LMG 12228 / 1C / PRS 101 / PAO1) OX=208964 GN=ribB PE=3 SV=1
406	385	Q9HXY6	Q9HXY6|LPXD_PSEAE	6.96	4	2	2		1240000	1520000	1330000	0	0	0	1.00:1.22:1.07:0:0:0	1360000	0	1.00:0	Large increase	36191	UDP-3-O-acylglucosamine N-acyltransferase OS=Pseudomonas aeruginosa (strain ATCC 15692 / DSM 22644 / CIP 104116 / JCM 14847 / LMG 12228 / 1C / PRS 101 / PAO1) OX=208964 GN=lpxD PE=1 SV=1
73	34	Q9I685	Q9I685|SAHH_PSEAE	6.9	26	12	12	Deamidation (NQ)	38700000	55900000	40400000	21100000	15700000	20100000	2.47:3.56:2.58:1.35:1.00:1.28	45000000	19000000	2.37:1.00	23.7	51400	Adenosylhomocysteinase OS=Pseudomonas aeruginosa (strain ATCC 15692 / DSM 22644 / CIP 104116 / JCM 14847 / LMG 12228 / 1C / PRS 101 / PAO1) OX=208964 GN=ahcY PE=3 SV=1
34	15	Q9I3F5	Q9I3F5|ACNA_PSEAE	6.87	35	24	24	Carbamidomethylation; Deamidation (NQ); Oxidation or Hydroxylation; Dehydration; Ubiquitin	34100000	38300000	24700000	8060000	7080000	9180000	4.81:5.41:3.49:1.14:1.00:1.30	32400000	8100000	3.99:1.00	39.9	99148	Aconitate hydratase A OS=Pseudomonas aeruginosa (strain ATCC 15692 / DSM 22644 / CIP 104116 / JCM 14847 / LMG 12228 / 1C / PRS 101 / PAO1) OX=208964 GN=acnA PE=3 SV=1
437	492	O30506	O30506|AOTP_PSEAE	6.8	6	1	1		0	0	997000	1970000	1540000	2630000	0:0:0.65:1.28:1.00:1.71	332000	2050000	0.16:1.00	1.6	27956	Arginine/ornithine transport ATP-binding protein AotP OS=Pseudomonas aeruginosa (strain ATCC 15692 / DSM 22644 / CIP 104116 / JCM 14847 / LMG 12228 / 1C / PRS 101 / PAO1) OX=208964 GN=aotP PE=3 SV=2
507	674	Q9X6V9	Q9X6V9|LIPB_PSEAE	6.57	7	1	1	Carbamidomethylation	0	0	209000	35500	788000	-	0:0:0.27:0.04:1.00:-	69700	412000	0.17:1.00	1.7	23857	Octanoyltransferase OS=Pseudomonas aeruginosa (strain ATCC 15692 / DSM 22644 / CIP 104116 / JCM 14847 / LMG 12228 / 1C / PRS 101 / PAO1) OX=208964 GN=lipB PE=3 SV=2
194	224	Q9I6B4	Q9I6B4|THIG_PSEAE	6.52	30	6	6	Carbamidomethylation; Phosphorylation (STY)	14200000	13000000	14800000	6680000	7180000	8260000	1.98:1.81:2.06:0.93:1.00:1.15	14000000	7370000	1.90:1.00	19	28235	Thiazole synthase OS=Pseudomonas aeruginosa (strain ATCC 15692 / DSM 22644 / CIP 104116 / JCM 14847 / LMG 12228 / 1C / PRS 101 / PAO1) OX=208964 GN=thiG PE=1 SV=1
360	409	O82852	O82852|PYRH_PSEAE	6.32	12	2	2		0	0	5740000	9010000	7720000	8080000	0:0:0.74:1.17:1.00:1.05	1910000	8270000	0.23:1.00	2.3	26273	Uridylate kinase OS=Pseudomonas aeruginosa (strain ATCC 15692 / DSM 22644 / CIP 104116 / JCM 14847 / LMG 12228 / 1C / PRS 101 / PAO1) OX=208964 GN=pyrH PE=3 SV=2
427	393	Q9HXP3	Q9HXP3|PURT_PSEAE	6.26	5	2	2	Carbamidomethylation	2290000	740000	0	8830000	2280000	2530000	1.01:0.33:0:3.87:1.00:1.11	1010000	4540000	0.22:1.00	2.2	42342	Formate-dependent phosphoribosylglycinamide formyltransferase OS=Pseudomonas aeruginosa (strain ATCC 15692 / DSM 22644 / CIP 104116 / JCM 14847 / LMG 12228 / 1C / PRS 101 / PAO1) OX=208964 GN=purT PE=3 SV=1
341	406	Q51382	Q51382|HSCA_PSEAE	6.25	4	2	2		970000	1470000	1320000	-	524000	301000	1.85:2.81:2.52:-:1.00:0.57	1250000	298000	4.21:1.00	42.1	66447	Chaperone protein HscA homolog OS=Pseudomonas aeruginosa (strain ATCC 15692 / DSM 22644 / CIP 104116 / JCM 14847 / LMG 12228 / 1C / PRS 101 / PAO1) OX=208964 GN=hscA PE=3 SV=2
326	212	Q51485	Q51485|PORB_PSEAE	6.21	11	5	5		4560000	5080000	2380000	613000	2240000	1520000	2.03:2.27:1.06:0.27:1.00:0.68	5050000	1460000	3.47:1.00	34.7	50754	Porin B OS=Pseudomonas aeruginosa (strain ATCC 15692 / DSM 22644 / CIP 104116 / JCM 14847 / LMG 12228 / 1C / PRS 101 / PAO1) OX=208964 GN=oprB PE=1 SV=1
495	630	Q9I273	Q9I273|SSTT_PSEAE	6.21	4	1	1	Carbamidomethylation	1330000	571000	-	3660000	7960000	3950000	0.17:0.07:-:0.46:1.00:0.50	950000	5190000	0.18:1.00	1.8	42416	Serine/threonine transporter SstT OS=Pseudomonas aeruginosa (strain ATCC 15692 / DSM 22644 / CIP 104116 / JCM 14847 / LMG 12228 / 1C / PRS 101 / PAO1) OX=208964 GN=sstT PE=3 SV=1
66	49	P52477	P52477|MEXA_PSEAE	6.21	40	14	14	Pyro-glu from Q; Deamidation (NQ); Methylation(KR); Carbamylation	24600000	34200000	21300000	7050000	7120000	8140000	3.46:4.80:2.99:0.99:1.00:1.14	26700000	7440000	3.59:1.00	35.9	40970	Multidrug resistance protein MexA OS=Pseudomonas aeruginosa (strain ATCC 15692 / DSM 22644 / CIP 104116 / JCM 14847 / LMG 12228 / 1C / PRS 101 / PAO1) OX=208964 GN=mexA PE=1 SV=1
51	91	P14532	P14532|CCPR_PSEAE	5.93	38	15	15	Sodium adduct; Methylation(KR); Carbamylation; Dihydroxy; Oxidation (HW); Biotin polyethyleneoxide amine	66500000	119000000	121000000	26200000	30300000	29800000	2.19:3.93:4.01:0.86:1.00:0.98	102000000	28800000	3.55:1.00	35.5	37403	Cytochrome c551 peroxidase OS=Pseudomonas aeruginosa (strain ATCC 15692 / DSM 22644 / CIP 104116 / JCM 14847 / LMG 12228 / 1C / PRS 101 / PAO1) OX=208964 GN=ccpA PE=1 SV=2
15	14	Q9I3D1	Q9I3D1|DLDH2_PSEAE	5.71	53	25	25	Carbamidomethylation; Oxidation (M); Pyro-glu from Q; Methylation(KR); Carbamylation; 4 more	168000000	202000000	161000000	88700000	96300000	83200000	1.74:2.09:1.67:0.92:1.00:0.86	177000000	89400000	1.98:1.00	19.8	50165	Dihydrolipoyl dehydrogenase OS=Pseudomonas aeruginosa (strain ATCC 15692 / DSM 22644 / CIP 104116 / JCM 14847 / LMG 12228 / 1C / PRS 101 / PAO1) OX=208964 GN=lpdG PE=1 SV=1
69	133	Q9HX91	Q9HX91|Y3922_PSEAE	5.63	23	8	8	Deamidation (NQ); Methylation(KR); Carbamylation; 2 3-dihydro-2 2-dimethyl-7-benzofuranol N-methyl carbamate	17600000	21100000	18700000	6150000	5310000	15000000	3.31:3.97:3.52:1.16:1.00:2.82	19100000	8810000	2.17:1.00	21.7	51230	Uncharacterized protein PA3922 OS=Pseudomonas aeruginosa (strain ATCC 15692 / DSM 22644 / CIP 104116 / JCM 14847 / LMG 12228 / 1C / PRS 101 / PAO1) OX=208964 GN=PA3922 PE=1 SV=1
516	610	Q9HU44	Q9HU44|HIS61_PSEAE	5.54	4	1	1		-	2380000	913000	8120000	6860000	8580000	-:0.35:0.13:1.18:1.00:1.25	1650000	7850000	0.21:1.00	2.1	27131	Imidazole glycerol phosphate synthase subunit hisF1 OS=Pseudomonas aeruginosa (strain ATCC 15692 / DSM 22644 / CIP 104116 / JCM 14847 / LMG 12228 / 1C / PRS 101 / PAO1) OX=208964 GN=hisF1 PE=3 SV=1
111	106	P08280	P08280|RECA_PSEAE	5.42	28	7	7	Methylation(others)	3960000	6950000	6970000	17700000	11800000	17500000	0.33:0.59:0.59:1.49:1.00:1.48	6020000	15700000	0.38:1.00	3.8	36879	Protein RecA OS=Pseudomonas aeruginosa (strain ATCC 15692 / DSM 22644 / CIP 104116 / JCM 14847 / LMG 12228 / 1C / PRS 101 / PAO1) OX=208964 GN=recA PE=3 SV=1
423	396	P32977	P32977|PORO_PSEAE	5.42	4	1	1		93600	143000	36200	0	58200	0	1.61:2.46:0.62:0:1.00:0	91000	19400	4.69:1.00	46.9	47788	Porin O OS=Pseudomonas aeruginosa (strain ATCC 15692 / DSM 22644 / CIP 104116 / JCM 14847 / LMG 12228 / 1C / PRS 101 / PAO1) OX=208964 GN=oprO PE=1 SV=1
395	542	G3XDA8	G3XDA8|PSTS_PSEAE	5.38	7	1	1		101000	455000	0	703000	936000	811000	0.11:0.49:0:0.75:1.00:0.87	185000	817000	0.23:1.00	2.3	34474	Phosphate-binding protein PstS OS=Pseudomonas aeruginosa (strain ATCC 15692 / DSM 22644 / CIP 104116 / JCM 14847 / LMG 12228 / 1C / PRS 101 / PAO1) OX=208964 GN=pstS PE=1 SV=1
184	243	Q9HWC4	Q9HWC4|NUSG_PSEAE	5.22	25	3	3		19900000	16200000	17800000	37800000	71300000	25600000	0.28:0.23:0.25:0.53:1.00:0.36	17900000	44900000	0.40:1.00	4	20162	Transcription termination/antitermination protein NusG OS=Pseudomonas aeruginosa (strain ATCC 15692 / DSM 22644 / CIP 104116 / JCM 14847 / LMG 12228 / 1C / PRS 101 / PAO1) OX=208964 GN=nusG PE=3 SV=1
85	62	Q9I558	Q9I558|ACSA1_PSEAE	5.13	17	10	10	Ubiquitin	13000000	22500000	11900000	80100000	75400000	11700000	0.17:0.30:0.16:1.06:1.00:0.16	15800000	56200000	0.28:1.00	2.8	71763	Acetyl-coenzyme A synthetase 1 OS=Pseudomonas aeruginosa (strain ATCC 15692 / DSM 22644 / CIP 104116 / JCM 14847 / LMG 12228 / 1C / PRS 101 / PAO1) OX=208964 GN=acsA1 PE=3 SV=1
47	75	Q9HUP3	Q9HUP3|NADE_PSEAE	5.12	59	12	12	Carbamidomethylation; Deamidation (NQ); Methylation(KR); Carbamylation; Ubiquitin; Dethiomethyl	27600000	25900000	28100000	47300000	67200000	22200000	0.41:0.38:0.42:0.70:1.00:0.33	27200000	45500000	0.60:1.00	6	29697	NH(3)-dependent NAD(+) synthetase OS=Pseudomonas aeruginosa (strain ATCC 15692 / DSM 22644 / CIP 104116 / JCM 14847 / LMG 12228 / 1C / PRS 101 / PAO1) OX=208964 GN=nadE PE=1 SV=1
112	128	Q9HZ66	Q9HZ66|SERC_PSEAE	5.11	18	5	5	Carbamidomethylation	16100000	19400000	11800000	7980000	11700000	9230000	1.37:1.65:1.01:0.68:1.00:0.79	15800000	9650000	1.63:1.00	16.3	39949	Phosphoserine aminotransferase OS=Pseudomonas aeruginosa (strain ATCC 15692 / DSM 22644 / CIP 104116 / JCM 14847 / LMG 12228 / 1C / PRS 101 / PAO1) OX=208964 GN=serC PE=1 SV=1
71	68	Q9HVA2	Q9HVA2|ILVC_PSEAE	5.1	26	10	10	Carbamidomethylation; Methylation(KR); Carbamylation; Ubiquitin; 2 3-dihydro-2 2-dimethyl-7-benzofuranol N-methyl carbamate	33000000	52500000	40500000	25800000	23400000	21600000	1.41:2.24:1.73:1.10:1.00:0.92	42000000	23600000	1.78:1.00	17.8	36425	Ketol-acid reductoisomerase (NADP(+)) OS=Pseudomonas aeruginosa (strain ATCC 15692 / DSM 22644 / CIP 104116 / JCM 14847 / LMG 12228 / 1C / PRS 101 / PAO1) OX=208964 GN=ilvC PE=1 SV=1
394	305	Q9I0J8	Q9I0J8|NUOE_PSEAE	4.82	16	3	3		9970000	9330000	9750000	46700000	38400000	30300000	0.26:0.24:0.25:1.21:1.00:0.79	9680000	38500000	0.25:1.00	2.5	18089	NADH-quinone oxidoreductase subunit E OS=Pseudomonas aeruginosa (strain ATCC 15692 / DSM 22644 / CIP 104116 / JCM 14847 / LMG 12228 / 1C / PRS 101 / PAO1) OX=208964 GN=nuoE PE=3 SV=1
265	292	Q9HZJ5	Q9HZJ5|TOP1_PSEAE	4.79	4	2	2		465000	724000	4430000	212000	1090000	497000	0.43:0.66:4.05:0.19:1.00:0.45	1870000	601000	3.12:1.00	31.2	97283	DNA topoisomerase 1 OS=Pseudomonas aeruginosa (strain ATCC 15692 / DSM 22644 / CIP 104116 / JCM 14847 / LMG 12228 / 1C / PRS 101 / PAO1) OX=208964 GN=topA PE=3 SV=1
289	364	Q9I5G7	Q9I5G7|LEP_PSEAE	4.67	10	2	2		794000	1750000	-	3020000	2670000	1130000	0.30:0.66:-:1.13:1.00:0.42	1040000	2270000	0.46:1.00	4.6	32103	Signal peptidase I OS=Pseudomonas aeruginosa (strain ATCC 15692 / DSM 22644 / CIP 104116 / JCM 14847 / LMG 12228 / 1C / PRS 101 / PAO1) OX=208964 GN=lepB PE=3 SV=1
281	283	Q9HU18	Q9HU18|DCTP_PSEAE	4.66	10	3	3	Pyro-glu from Q	16600000	10800000	8180000	4190000	2710000	5810000	6.11:3.97:3.02:1.55:1.00:2.14	11800000	4240000	2.79:1.00	27.9	37051	C4-dicarboxylate-binding periplasmic protein DctP OS=Pseudomonas aeruginosa (strain ATCC 15692 / DSM 22644 / CIP 104116 / JCM 14847 / LMG 12228 / 1C / PRS 101 / PAO1) OX=208964 GN=dctP PE=1 SV=1
300	241	Q9HWD7	Q9HWD7|RL23_PSEAE	4.5	28	3	3		15100000	12900000	5160000	5300000	4190000	3190000	3.59:3.08:1.23:1.26:1.00:0.76	15700000	4230000	3.72:1.00	37.2	10950	50S ribosomal protein L23 OS=Pseudomonas aeruginosa (strain ATCC 15692 / DSM 22644 / CIP 104116 / JCM 14847 / LMG 12228 / 1C / PRS 101 / PAO1) OX=208964 GN=rplW PE=3 SV=1
233	341	Q9I2P8	Q9I2P8|NFUA_PSEAE	4.42	16	2	2		2770000	5000000	4350000	1030000	1620000	2230000	1.71:3.10:2.69:0.64:1.00:1.38	4040000	1620000	2.49:1.00	24.9	21136	Fe/S biogenesis protein NfuA OS=Pseudomonas aeruginosa (strain ATCC 15692 / DSM 22644 / CIP 104116 / JCM 14847 / LMG 12228 / 1C / PRS 101 / PAO1) OX=208964 GN=nfuA PE=3 SV=1
160	232	Q9HXU0	Q9HXU0|SYK_PSEAE	4.41	11	5	5	Deamidation (NQ); Ubiquitin	6940000	1710000	249000	6980000	7960000	2940000	0.87:0.22:0.03:0.88:1.00:0.37	2970000	5960000	0.50:1.00	5	57329	Lysine--tRNA ligase OS=Pseudomonas aeruginosa (strain ATCC 15692 / DSM 22644 / CIP 104116 / JCM 14847 / LMG 12228 / 1C / PRS 101 / PAO1) OX=208964 GN=lysS PE=3 SV=1
196	118	Q9HVI7	Q9HVI7|GLYA3_PSEAE	4.4	22	8	7	Carbamidomethylation	8680000	15600000	11000000	36700000	57900000	26400000	0.15:0.27:0.19:0.63:1.00:0.46	11800000	40400000	0.29:1.00	2.9	45157	Serine hydroxymethyltransferase 3 OS=Pseudomonas aeruginosa (strain ATCC 15692 / DSM 22644 / CIP 104116 / JCM 14847 / LMG 12228 / 1C / PRS 101 / PAO1) OX=208964 GN=glyA2 PE=3 SV=1
301	350	Q9HVT2	Q9HVT2|Y4489_PSEAE	4.31	3	3	3		2760000	1340000	0	118000	869000	239000	3.17:1.54:0:0.14:1.00:0.28	1370000	496000	2.75:1.00	27.5	167428	UPF0192 protein PA4489 OS=Pseudomonas aeruginosa (strain ATCC 15692 / DSM 22644 / CIP 104116 / JCM 14847 / LMG 12228 / 1C / PRS 101 / PAO1) OX=208964 GN=PA4489 PE=3 SV=1
456	538	Q9HUK8	Q9HUK8|PSD_PSEAE	4.21	6	1	1		554000	0	0	-	0	1320000	1.00:0:0:-:0:2.38	185000	660000	0.28:1.00	2.8	32001	Phosphatidylserine decarboxylase proenzyme OS=Pseudomonas aeruginosa (strain ATCC 15692 / DSM 22644 / CIP 104116 / JCM 14847 / LMG 12228 / 1C / PRS 101 / PAO1) OX=208964 GN=psd PE=3 SV=1
83	79	Q9I0J7	Q9I0J7|NUOF_PSEAE	4.08	28	11	11	Carbamidomethylation; Methylation(KR); Carbamylation	26900000	33400000	26400000	41900000	38200000	62000000	0.70:0.88:0.69:1.10:1.00:1.62	28900000	47400000	0.61:1.00	6.1	48679	NADH-quinone oxidoreductase subunit F OS=Pseudomonas aeruginosa (strain ATCC 15692 / DSM 22644 / CIP 104116 / JCM 14847 / LMG 12228 / 1C / PRS 101 / PAO1) OX=208964 GN=nuoF PE=3 SV=1
473	447	Q9I6J0	Q9I6J0|SPUE_PSEAE	4.05	5	1	1		0	1240000	933000	6500000	0	958000	0:1.00:0.75:5.25:0:0.77	723000	2480000	0.29:1.00	2.9	40070	Spermidine-binding periplasmic protein SpuE OS=Pseudomonas aeruginosa (strain ATCC 15692 / DSM 22644 / CIP 104116 / JCM 14847 / LMG 12228 / 1C / PRS 101 / PAO1) OX=208964 GN=spuE PE=1 SV=1
79	57	Q9HXI1	Q9HXI1|SECD_PSEAE	3.99	21	12	12	Pyro-glu from Q; Acetylation (N-term); Methylation(KR); Carbamylation; Replacement of 2 protons by magnesium; Levuglandinyl-lysine anhyropyrrole adduct	42700000	26100000	18100000	12500000	12200000	20700000	3.50:2.14:1.48:1.02:1.00:1.70	29000000	15100000	1.91:1.00	19.1	67675	Protein translocase subunit SecD OS=Pseudomonas aeruginosa (strain ATCC 15692 / DSM 22644 / CIP 104116 / JCM 14847 / LMG 12228 / 1C / PRS 101 / PAO1) OX=208964 GN=secD PE=3 SV=1
357	280	P29363	P29363|THRC_PSEAE	3.95	8	4	4	Carbamidomethylation	4450000	208000	2060000	3680000	3620000	3500000	1.23:0.06:0.57:1.02:1.00:0.97	2290000	3600000	0.63:1.00	6.3	51795	Threonine synthase OS=Pseudomonas aeruginosa (strain ATCC 15692 / DSM 22644 / CIP 104116 / JCM 14847 / LMG 12228 / 1C / PRS 101 / PAO1) OX=208964 GN=thrC PE=3 SV=3
57	51	Q9HZJ2	Q9HZJ2|FADB_PSEAE	3.85	24	16	16	Carbamidomethylation; Methylation(KR); Carbamylation	11000000	16200000	12400000	21800000	22300000	27900000	0.49:0.72:0.55:0.98:1.00:1.25	13200000	24000000	0.55:1.00	5.5	76954	Fatty acid oxidation complex subunit alpha OS=Pseudomonas aeruginosa (strain ATCC 15692 / DSM 22644 / CIP 104116 / JCM 14847 / LMG 12228 / 1C / PRS 101 / PAO1) OX=208964 GN=fadB PE=3 SV=1
3	6	P09591	P09591|EFTU_PSEAE	3.83	79	54	54	Carbamidomethylation; Oxidation (M); Pyro-glu from Q; Acetylation (N-term); Formylation; 23 more	478000000	824000000	709000000	1580000000	2130000000	1850000000	0.22:0.39:0.33:0.74:1.00:0.87	671000000	1850000000	0.36:1.00	3.6	43370	Elongation factor Tu OS=Pseudomonas aeruginosa (strain ATCC 15692 / DSM 22644 / CIP 104116 / JCM 14847 / LMG 12228 / 1C / PRS 101 / PAO1) OX=208964 GN=tufA PE=1 SV=2
67	25	Q9HZE0	Q9HZE0|DHE2_PSEAE	3.82	14	19	19	Carbamidomethylation; Oxidation (M)	33100000	19900000	11300000	1830000	2000000	22900000	16.55:9.98:5.66:0.92:1.00:11.48	21400000	8920000	2.40:1.00	24	182637	NAD-specific glutamate dehydrogenase OS=Pseudomonas aeruginosa (strain ATCC 15692 / DSM 22644 / CIP 104116 / JCM 14847 / LMG 12228 / 1C / PRS 101 / PAO1) OX=208964 GN=gdhB PE=1 SV=1
95	555	P53652	P53652|SODM_PSEAE	3.69	8	1	1		2630000	4680000	14200000	17600000	20000000	8560000	0.13:0.23:0.71:0.88:1.00:0.43	7180000	15400000	0.47:1.00	4.7	22506	Superoxide dismutase [Mn] OS=Pseudomonas aeruginosa (strain ATCC 15692 / DSM 22644 / CIP 104116 / JCM 14847 / LMG 12228 / 1C / PRS 101 / PAO1) OX=208964 GN=sodA PE=3 SV=2
454	565	Q9HWG9	Q9HWG9|PHZS_PSEAE	3.66	2	1	1		935000	1160000	0	0	0	669000	1.00:1.24:0:0:0:0.72	700000	223000	3.13:1.00	31.3	43645	5-methylphenazine-1-carboxylate 1-monooxygenase OS=Pseudomonas aeruginosa (strain ATCC 15692 / DSM 22644 / CIP 104116 / JCM 14847 / LMG 12228 / 1C / PRS 101 / PAO1) OX=208964 GN=phzS PE=1 SV=1
343	351	Q9HZA3	Q9HZA3|LEUC_PSEAE	3.66	7	3	3	Carbamidomethylation; Methylation(KR); Carbamylation	3150000	7250000	6780000	15900000	8590000	6590000	0.37:0.84:0.79:1.85:1.00:0.77	6510000	10300000	0.63:1.00	6.3	51042	3-isopropylmalate dehydratase large subunit OS=Pseudomonas aeruginosa (strain ATCC 15692 / DSM 22644 / CIP 104116 / JCM 14847 / LMG 12228 / 1C / PRS 101 / PAO1) OX=208964 GN=leuC PE=3 SV=1
382	436	Q9HT09	Q9HT09|MNMG_PSEAE	3.64	3	1	1		1270000	1600000	1170000	1920000	4520000	2400000	0.28:0.35:0.26:0.42:1.00:0.53	1350000	2950000	0.46:1.00	4.6	69638	tRNA uridine 5-carboxymethylaminomethyl modification enzyme MnmG OS=Pseudomonas aeruginosa (strain ATCC 15692 / DSM 22644 / CIP 104116 / JCM 14847 / LMG 12228 / 1C / PRS 101 / PAO1) OX=208964 GN=mnmG PE=3 SV=1
337	359	Q9I574	Q9I574|MLIC_PSEAE	3.55	22	1	1		1060000	156000	673000	114000	284000	527000	3.73:0.55:2.37:0.40:1.00:1.86	629000	308000	2.04:1.00	20.4	13695	Membrane-bound lysozyme inhibitor of C-type lysozyme OS=Pseudomonas aeruginosa (strain ATCC 15692 / DSM 22644 / CIP 104116 / JCM 14847 / LMG 12228 / 1C / PRS 101 / PAO1) OX=208964 GN=mliC PE=1 SV=1
120	74	Q9HYD5	Q9HYD5|MAO1_PSEAE	3.54	20	8	8	Carbamidomethylation; Methylation(KR); Carbamylation	13900000	16000000	9670000	11000000	6350000	5280000	2.19:2.52:1.52:1.73:1.00:0.83	13200000	7530000	1.75:1.00	17.5	62420	NAD-dependent malic enzyme OS=Pseudomonas aeruginosa (strain ATCC 15692 / DSM 22644 / CIP 104116 / JCM 14847 / LMG 12228 / 1C / PRS 101 / PAO1) OX=208964 GN=maeA PE=3 SV=1
529	916	Q9HXJ1	Q9HXJ1|HSCB_PSEAE	3.52	7	1	1		218000	-	43500	-	753000	40300	0.29:-:0.06:-:1.00:0.05	131000	397000	0.33:1.00	3.3	20235	Co-chaperone protein HscB homolog OS=Pseudomonas aeruginosa (strain ATCC 15692 / DSM 22644 / CIP 104116 / JCM 14847 / LMG 12228 / 1C / PRS 101 / PAO1) OX=208964 GN=hscB PE=3 SV=1
278	290	Q9HXI8	Q9HXI8|ISCS_PSEAE	3.49	5	2	2		3050000	11600000	4000000	14400000	8970000	22200000	0.34:1.30:0.45:1.61:1.00:2.47	6230000	15200000	0.41:1.00	4.1	44667	Cysteine desulfurase IscS OS=Pseudomonas aeruginosa (strain ATCC 15692 / DSM 22644 / CIP 104116 / JCM 14847 / LMG 12228 / 1C / PRS 101 / PAO1) OX=208964 GN=iscS PE=3 SV=1
53	35	Q9HW91	Q9HW91|PCTB_PSEAE	3.44	28	17	2	Carbamidomethylation; Pyro-glu from Q; Acetylation (N-term); Deamidation (NQ); Methylation(KR); 3 more	749000	3820000	1270000	1490000	573000	635000	1.31:6.67:2.22:2.60:1.00:1.11	1950000	900000	2.16:1.00	21.6	68077	Methyl-accepting chemotaxis protein PctB OS=Pseudomonas aeruginosa (strain ATCC 15692 / DSM 22644 / CIP 104116 / JCM 14847 / LMG 12228 / 1C / PRS 101 / PAO1) OX=208964 GN=pctB PE=1 SV=1
379	358	Q9HVZ9	Q9HVZ9|MURD_PSEAE	3.41	5	2	2		1420000	2430000	612000	4140000	5160000	3040000	0.27:0.47:0.12:0.80:1.00:0.59	1490000	4110000	0.36:1.00	3.6	48080	UDP-N-acetylmuramoylalanine--D-glutamate ligase OS=Pseudomonas aeruginosa (strain ATCC 15692 / DSM 22644 / CIP 104116 / JCM 14847 / LMG 12228 / 1C / PRS 101 / PAO1) OX=208964 GN=murD PE=1 SV=1
26	13	Q9HVN5	Q9HVN5|CLPB_PSEAE	3.4	37	33	33	Carbamidomethylation; Oxidation (M); Pyro-glu from Q; Deamidation (NQ); Methylation(KR); 2 more	37000000	38200000	39200000	20800000	20200000	34100000	1.83:1.89:1.94:1.03:1.00:1.69	38100000	25000000	1.52:1.00	15.2	95006	Chaperone protein ClpB OS=Pseudomonas aeruginosa (strain ATCC 15692 / DSM 22644 / CIP 104116 / JCM 14847 / LMG 12228 / 1C / PRS 101 / PAO1) OX=208964 GN=clpB PE=3 SV=1
269	253	Q9HUV8	Q9HUV8|PUR2_PSEAE	3.34	11	3	3	Carbamidomethylation	2250000	4790000	3350000	0	127000	5730000	17.66:37.56:26.31:0:1.00:44.92	3470000	1950000	1.78:1.00	17.8	45212	Phosphoribosylamine--glycine ligase OS=Pseudomonas aeruginosa (strain ATCC 15692 / DSM 22644 / CIP 104116 / JCM 14847 / LMG 12228 / 1C / PRS 101 / PAO1) OX=208964 GN=purD PE=3 SV=1
29	22	Q9HXN2	Q9HXN2|PUR4_PSEAE	3.31	21	19	19	Carbamidomethylation; Sodium adduct; Methylation(KR); Carbamylation	3110000	2900000	5760000	6980000	5350000	13600000	0.58:0.54:1.08:1.30:1.00:2.54	4250000	8640000	0.49:1.00	4.9	140647	Phosphoribosylformylglycinamidine synthase OS=Pseudomonas aeruginosa (strain ATCC 15692 / DSM 22644 / CIP 104116 / JCM 14847 / LMG 12228 / 1C / PRS 101 / PAO1) OX=208964 GN=purL PE=3 SV=1
36	125	Q9HXZ5	Q9HXZ5|ENO_PSEAE	3.07	21	11	11	Carbamidomethylation; Acetylation (N-term); Formylation; Phosphorylation (STY); 3-sulfanylpropanoyl	15500000	15400000	35400000	46800000	32300000	20100000	0.48:0.48:1.10:1.45:1.00:0.62	22100000	33100000	0.67:1.00	6.7	45195	Enolase OS=Pseudomonas aeruginosa (strain ATCC 15692 / DSM 22644 / CIP 104116 / JCM 14847 / LMG 12228 / 1C / PRS 101 / PAO1) OX=208964 GN=eno PE=3 SV=1
250	193	Q9I4W0	Q9I4W0|PUR7_PSEAE	3.06	26	5	5		12000000	15200000	16200000	44900000	41000000	21900000	0.29:0.37:0.40:1.10:1.00:0.54	14500000	35900000	0.40:1.00	4	26831	Phosphoribosylaminoimidazole-succinocarboxamide synthase OS=Pseudomonas aeruginosa (strain ATCC 15692 / DSM 22644 / CIP 104116 / JCM 14847 / LMG 12228 / 1C / PRS 101 / PAO1) OX=208964 GN=purC PE=3 SV=1
478	421	Q9HUN4	Q9HUN4|ALR1_PSEAE	2.88	4	1	1	Carbamidomethylation	-	964000	-	1920000	2890000	2590000	-:0.33:-:0.66:1.00:0.89	964000	2470000	0.39:1.00	3.9	38311	Alanine racemase biosynthetic OS=Pseudomonas aeruginosa (strain ATCC 15692 / DSM 22644 / CIP 104116 / JCM 14847 / LMG 12228 / 1C / PRS 101 / PAO1) OX=208964 GN=alr PE=1 SV=1
479	470	Q9I5W4	Q9I5W4|IMPA_PSEAE	2.87	2	1	1		1910000	1240000	757000	176000	6480000	-	0.29:0.19:0.12:0.03:1.00:-	1300000	3330000	0.39:1.00	3.9	100155	Immunomodulating metalloprotease OS=Pseudomonas aeruginosa (strain ATCC 15692 / DSM 22644 / CIP 104116 / JCM 14847 / LMG 12228 / 1C / PRS 101 / PAO1) OX=208964 GN=impA PE=1 SV=1
224	190	Q9I5Y1	Q9I5Y1|ALF_PSEAE	2.86	16	5	5		13000000	10500000	13900000	6910000	7620000	7490000	1.71:1.38:1.82:0.91:1.00:0.98	12500000	7430000	1.68:1.00	16.8	38574	Fructose-bisphosphate aldolase OS=Pseudomonas aeruginosa (strain ATCC 15692 / DSM 22644 / CIP 104116 / JCM 14847 / LMG 12228 / 1C / PRS 101 / PAO1) OX=208964 GN=fba PE=3 SV=1
293	183	O86428	O86428|ILVE_PSEAE	2.84	19	5	5	Carbamidomethylation; Methylation(KR); Carbamylation	25900000	18900000	6950000	28400000	35100000	36600000	0.74:0.54:0.20:0.81:1.00:1.04	21400000	33400000	0.64:1.00	6.4	34085	Branched-chain-amino-acid aminotransferase OS=Pseudomonas aeruginosa (strain ATCC 15692 / DSM 22644 / CIP 104116 / JCM 14847 / LMG 12228 / 1C / PRS 101 / PAO1) OX=208964 GN=ilvE PE=1 SV=2
68	29	Q9I6M4	Q9I6M4|DAVT_PSEAE	2.84	43	12	12	Carbamidomethylation; Methylation(KR); Carbamylation; Carboxymethyl (KW X@N-term)	48500000	32400000	19700000	10100000	23200000	20900000	2.09:1.39:0.85:0.43:1.00:0.90	33500000	18100000	1.85:1.00	18.5	45220	5-aminovalerate aminotransferase DavT OS=Pseudomonas aeruginosa (strain ATCC 15692 / DSM 22644 / CIP 104116 / JCM 14847 / LMG 12228 / 1C / PRS 101 / PAO1) OX=208964 GN=davT PE=1 SV=1
246	218	Q9I203	Q9I203|Y2112_PSEAE	2.82	32	5	5	Carbamidomethylation	6300000	5860000	5470000	2650000	3540000	3480000	1.78:1.65:1.54:0.75:1.00:0.98	5870000	3220000	1.82:1.00	18.2	26334	UPF0271 protein PA2112 OS=Pseudomonas aeruginosa (strain ATCC 15692 / DSM 22644 / CIP 104116 / JCM 14847 / LMG 12228 / 1C / PRS 101 / PAO1) OX=208964 GN=PA2112 PE=3 SV=1
105	83	Q9I502	Q9I502|SYP_PSEAE	2.81	22	7	7	Carbamidomethylation; Pyro-glu from Q; Acetylation (N-term); Deamidation (NQ); Methylation(KR)	20500000	22200000	13200000	35800000	37300000	39600000	0.55:0.59:0.35:0.96:1.00:1.06	18600000	37600000	0.50:1.00	5	63104	Proline--tRNA ligase OS=Pseudomonas aeruginosa (strain ATCC 15692 / DSM 22644 / CIP 104116 / JCM 14847 / LMG 12228 / 1C / PRS 101 / PAO1) OX=208964 GN=proS PE=1 SV=1
463	431	Q9HVU8	Q9HVU8|Y4473_PSEAE	2.76	11	1	1		735000	1140000	693000	0	0	1030000	1.00:1.54:0.94:0:0:1.41	855000	345000	2.48:1.00	24.8	20210	UPF0307 protein PA4473 OS=Pseudomonas aeruginosa (strain ATCC 15692 / DSM 22644 / CIP 104116 / JCM 14847 / LMG 12228 / 1C / PRS 101 / PAO1) OX=208964 GN=PA4473 PE=3 SV=2
232	163	Q9HV51	Q9HV51|TPIS_PSEAE	2.58	37	5	5	Carbamidomethylation	247000	4140000	2520000	-	4460000	-	0.06:0.93:0.56:-:1.00:-	3010000	4460000	0.67:1.00	6.7	25621	Triosephosphate isomerase OS=Pseudomonas aeruginosa (strain ATCC 15692 / DSM 22644 / CIP 104116 / JCM 14847 / LMG 12228 / 1C / PRS 101 / PAO1) OX=208964 GN=tpiA PE=3 SV=1
245	187	Q9HUC0	Q9HUC0|UBIE_PSEAE	2.57	20	5	5		6590000	2400000	3780000	3400000	2690000	2410000	2.45:0.89:1.40:1.26:1.00:0.89	4260000	2830000	1.50:1.00	15	28254	Ubiquinone/menaquinone biosynthesis C-methyltransferase UbiE OS=Pseudomonas aeruginosa (strain ATCC 15692 / DSM 22644 / CIP 104116 / JCM 14847 / LMG 12228 / 1C / PRS 101 / PAO1) OX=208964 GN=ubiE PE=3 SV=1
188	207	O69077	O69077|AK_PSEAE	2.51	12	5	5		27300000	30900000	33900000	49900000	48200000	37800000	0.57:0.64:0.70:1.04:1.00:0.78	30700000	45300000	0.68:1.00	6.8	44389	Aspartokinase OS=Pseudomonas aeruginosa (strain ATCC 15692 / DSM 22644 / CIP 104116 / JCM 14847 / LMG 12228 / 1C / PRS 101 / PAO1) OX=208964 GN=lysC PE=3 SV=2
41	38	Q9I2U2	Q9I2U2|TIG_PSEAE	2.5	40	15	15	Pyro-glu from Q; Deamidation (NQ); Methylation(KR); Carbamylation; Ubiquitin; Dethiomethyl	22700000	35900000	33900000	19900000	17900000	16600000	1.27:2.01:1.89:1.11:1.00:0.93	30800000	18100000	1.70:1.00	17	48582	Trigger factor OS=Pseudomonas aeruginosa (strain ATCC 15692 / DSM 22644 / CIP 104116 / JCM 14847 / LMG 12228 / 1C / PRS 101 / PAO1) OX=208964 GN=tig PE=3 SV=1
89	70	Q9I6Z1	Q9I6Z1|PK21A_PSEAE	2.44	44	11	11	Methylation(KR); Carbamylation	108000000	117000000	80000000	201000000	188000000	164000000	0.57:0.62:0.43:1.07:1.00:0.87	110000000	184000000	0.60:1.00	6	40788	Polyphosphate:ADP/GDP phosphotransferase OS=Pseudomonas aeruginosa (strain ATCC 15692 / DSM 22644 / CIP 104116 / JCM 14847 / LMG 12228 / 1C / PRS 101 / PAO1) OX=208964 GN=ppk2 PE=1 SV=2
21	8	P38100	P38100|CARB_PSEAE	2.42	30	35	35	Carbamidomethylation; Pyro-glu from Q; Methylation(KR); Deamidation (R); Carbamylation	27300000	56800000	46500000	33500000	29900000	21700000	0.91:1.90:1.56:1.12:1.00:0.73	43500000	28400000	1.53:1.00	15.3	117332	Carbamoyl-phosphate synthase large chain OS=Pseudomonas aeruginosa (strain ATCC 15692 / DSM 22644 / CIP 104116 / JCM 14847 / LMG 12228 / 1C / PRS 101 / PAO1) OX=208964 GN=carB PE=3 SV=3
266	162	Q9I0A4	Q9I0A4|SYFB_PSEAE	2.41	13	4	4	Carbamidomethylation	6980000	5200000	4410000	4580000	4600000	818000	1.52:1.13:0.96:1.00:1.00:0.18	5530000	3330000	1.66:1.00	16.6	86800	Phenylalanine--tRNA ligase beta subunit OS=Pseudomonas aeruginosa (strain ATCC 15692 / DSM 22644 / CIP 104116 / JCM 14847 / LMG 12228 / 1C / PRS 101 / PAO1) OX=208964 GN=pheT PE=1 SV=1
38	58	O52762	O52762|CATA_PSEAE	2.39	35	17	17	Deamidation (NQ); Methylation(KR); Carbamylation; Ubiquitin; Carboxymethyl (KW X@N-term); 2 3-dihydro-2 2-dimethyl-7-benzofuranol N-methyl carbamate	31400000	28600000	34700000	24300000	23200000	15300000	1.35:1.23:1.49:1.04:1.00:0.66	31600000	20900000	1.51:1.00	15.1	55589	Catalase OS=Pseudomonas aeruginosa (strain ATCC 15692 / DSM 22644 / CIP 104116 / JCM 14847 / LMG 12228 / 1C / PRS 101 / PAO1) OX=208964 GN=katA PE=1 SV=1
155	145	Q9HWE7	Q9HWE7|RL5_PSEAE	2.39	30	6	6	Ubiquitin	42800000	32700000	25800000	27900000	20900000	8780000	2.05:1.57:1.23:1.33:1.00:0.42	33800000	19200000	1.76:1.00	17.6	20392	50S ribosomal protein L5 OS=Pseudomonas aeruginosa (strain ATCC 15692 / DSM 22644 / CIP 104116 / JCM 14847 / LMG 12228 / 1C / PRS 101 / PAO1) OX=208964 GN=rplE PE=3 SV=1
174	245	Q9HWE4	Q9HWE4|RS17_PSEAE	2.25	48	5	5	Carbamidomethylation	17400000	10500000	16900000	23600000	24800000	37000000	0.70:0.42:0.68:0.95:1.00:1.49	14900000	28500000	0.52:1.00	5.2	10086	30S ribosomal protein S17 OS=Pseudomonas aeruginosa (strain ATCC 15692 / DSM 22644 / CIP 104116 / JCM 14847 / LMG 12228 / 1C / PRS 101 / PAO1) OX=208964 GN=rpsQ PE=3 SV=1
402	497	P72157	P72157|PURE_PSEAE	2.24	9	1	1		562000	313000	904000	2030000	1340000	310000	0.42:0.23:0.67:1.52:1.00:0.23	593000	1230000	0.48:1.00	4.8	16889	N5-carboxyaminoimidazole ribonucleotide mutase OS=Pseudomonas aeruginosa (strain ATCC 15692 / DSM 22644 / CIP 104116 / JCM 14847 / LMG 12228 / 1C / PRS 101 / PAO1) OX=208964 GN=purE PE=3 SV=2
452	516	Q9HZ68	Q9HZ68|HIS82_PSEAE	2.22	4	1	1		981000	1230000	240000	412000	372000	363000	2.64:3.31:0.64:1.11:1.00:0.98	817000	382000	2.14:1.00	21.4	39483	Histidinol-phosphate aminotransferase 2 OS=Pseudomonas aeruginosa (strain ATCC 15692 / DSM 22644 / CIP 104116 / JCM 14847 / LMG 12228 / 1C / PRS 101 / PAO1) OX=208964 GN=hisC2 PE=3 SV=1
108	114	Q9I1M2	Q9I1M2|ODBA_PSEAE	2.21	24	7	7	Pyro-glu from Q; Methylation(KR); Carbamylation; Ubiquitin	36200000	27900000	22500000	35800000	45500000	57600000	0.80:0.61:0.49:0.79:1.00:1.27	28900000	46300000	0.62:1.00	6.2	45256	2-oxoisovalerate dehydrogenase subunit alpha OS=Pseudomonas aeruginosa (strain ATCC 15692 / DSM 22644 / CIP 104116 / JCM 14847 / LMG 12228 / 1C / PRS 101 / PAO1) OX=208964 GN=bkdA1 PE=3 SV=1
420	582	Q9HUD0	Q9HUD0|RL31_PSEAE	2.19	11	1	1		6770000	9370000	12300000	8680000	7540000	0	0.90:1.24:1.63:1.15:1.00:0	9480000	5410000	1.75:1.00	17.5	7920	50S ribosomal protein L31 OS=Pseudomonas aeruginosa (strain ATCC 15692 / DSM 22644 / CIP 104116 / JCM 14847 / LMG 12228 / 1C / PRS 101 / PAO1) OX=208964 GN=rpmE PE=1 SV=1
501	650	Q9HU42	Q9HU42|HIS51_PSEAE	2.15	8	1	1	Carbamidomethylation	104000	-	0	207000	120000	0	0.86:-:0:1.72:1.00:0	51800	109000	0.48:1.00	4.8	23698	Imidazole glycerol phosphate synthase subunit HisH 1 OS=Pseudomonas aeruginosa (strain ATCC 15692 / DSM 22644 / CIP 104116 / JCM 14847 / LMG 12228 / 1C / PRS 101 / PAO1) OX=208964 GN=hisH1 PE=3 SV=1
291	220	Q9HT06	Q9HT06|YIDC_PSEAE	2.14	14	4	4		19700000	22000000	35900000	15900000	22500000	15000000	0.88:0.98:1.60:0.71:1.00:0.67	25900000	17800000	1.45:1.00	14.5	64075	Membrane protein insertase YidC OS=Pseudomonas aeruginosa (strain ATCC 15692 / DSM 22644 / CIP 104116 / JCM 14847 / LMG 12228 / 1C / PRS 101 / PAO1) OX=208964 GN=yidC PE=3 SV=1
256	203	Q9I452	Q9I452|THTM_PSEAE	2.13	13	3	3	Carbamidomethylation	10200000	11400000	7590000	7310000	19300000	22300000	0.53:0.59:0.39:0.38:1.00:1.15	9710000	16300000	0.60:1.00	6	30598	Probable 3-mercaptopyruvate sulfurtransferase OS=Pseudomonas aeruginosa (strain ATCC 15692 / DSM 22644 / CIP 104116 / JCM 14847 / LMG 12228 / 1C / PRS 101 / PAO1) OX=208964 GN=sseA PE=3 SV=1
229	216	Q9HTF1	Q9HTF1|LTAE_PSEAE	2.1	16	4	4	Carbamidomethylation	6280000	5720000	3770000	3420000	3230000	3420000	1.95:1.77:1.17:1.06:1.00:1.06	5260000	3360000	1.57:1.00	15.7	38213	Low specificity L-threonine aldolase OS=Pseudomonas aeruginosa (strain ATCC 15692 / DSM 22644 / CIP 104116 / JCM 14847 / LMG 12228 / 1C / PRS 101 / PAO1) OX=208964 GN=ltaE PE=3 SV=1
434	417	Q9HZ67	Q9HZ67|PHEA_PSEAE	2.08	5	3	3		1290000	2180000	1540000	2480000	2700000	4120000	0.48:0.81:0.57:0.92:1.00:1.52	1930000	3100000	0.62:1.00	6.2	40632	P-protein OS=Pseudomonas aeruginosa (strain ATCC 15692 / DSM 22644 / CIP 104116 / JCM 14847 / LMG 12228 / 1C / PRS 101 / PAO1) OX=208964 GN=pheA PE=3 SV=1
330	392	Q9I513	Q9I513|PUR5_PSEAE	2.04	10	3	3	Carbamidomethylation; Propionamide (K X@N-term)	19700000	8550000	7800000	16800000	15000000	25100000	1.31:0.57:0.52:1.12:1.00:1.67	12000000	19000000	0.63:1.00	6.3	37123	Phosphoribosylformylglycinamidine cyclo-ligase OS=Pseudomonas aeruginosa (strain ATCC 15692 / DSM 22644 / CIP 104116 / JCM 14847 / LMG 12228 / 1C / PRS 101 / PAO1) OX=208964 GN=purM PE=3 SV=1
392	285	Q60169	Q60169|HEM3_PSEAE	2.04	17	3	3	Carbamidomethylation	2830000	6060000	3250000	920000	2600000	5620000	1.09:2.33:1.25:0.35:1.00:2.17	4050000	3050000	1.33:1.00	13.3	33641	Porphobilinogen deaminase OS=Pseudomonas aeruginosa (strain ATCC 15692 / DSM 22644 / CIP 104116 / JCM 14847 / LMG 12228 / 1C / PRS 101 / PAO1) OX=208964 GN=hemC PE=3 SV=2
178	89	Q9I3M9	Q9I3M9|CYCH_PSEAE	2.03	25	6	6	Methylation(KR); Carbamylation; Ubiquitin	1690000	10100000	7010000	4210000	3240000	5420000	0.52:3.12:2.16:1.30:1.00:1.67	6270000	4290000	1.46:1.00	14.6	43294	Cytochrome c-type biogenesis protein CycH OS=Pseudomonas aeruginosa (strain ATCC 15692 / DSM 22644 / CIP 104116 / JCM 14847 / LMG 12228 / 1C / PRS 101 / PAO1) OX=208964 GN=cycH PE=3 SV=1
93	225	Q9HT21	Q9HT21|ATPE_PSEAE	2.01	37	6	6	Methylation(KR); Carbamylation; Ubiquitin	44200000	79000000	88200000	119000000	112000000	121000000	0.39:0.70:0.79:1.06:1.00:1.08	70500000	117000000	0.60:1.00	6	14726	ATP synthase epsilon chain OS=Pseudomonas aeruginosa (strain ATCC 15692 / DSM 22644 / CIP 104116 / JCM 14847 / LMG 12228 / 1C / PRS 101 / PAO1) OX=208964 GN=atpC PE=3 SV=1
30	36	Q9I6M5	Q9I6M5|DAVD_PSEAE	1.99	38	19	19	Carbamidomethylation; Pyro-glu from Q; Deamidation (NQ); Phosphorylation (STY); Methylation(KR); 4 more	8590000	11400000	6680000	11400000	11900000	14300000	0.72:0.95:0.56:0.95:1.00:1.19	8950000	12500000	0.71:1.00	7.1	51622	Glutarate-semialdehyde dehydrogenase DavD OS=Pseudomonas aeruginosa (strain ATCC 15692 / DSM 22644 / CIP 104116 / JCM 14847 / LMG 12228 / 1C / PRS 101 / PAO1) OX=208964 GN=davD PE=1 SV=1
138	139	Q9HV46	Q9HV46|GREA_PSEAE	1.91	44	6	6		14200000	16100000	23200000	13100000	10900000	13000000	1.30:1.47:2.12:1.20:1.00:1.19	17800000	12300000	1.44:1.00	14.4	17158	Transcription elongation factor GreA OS=Pseudomonas aeruginosa (strain ATCC 15692 / DSM 22644 / CIP 104116 / JCM 14847 / LMG 12228 / 1C / PRS 101 / PAO1) OX=208964 GN=greA PE=3 SV=1
110	105	Q9I0M6	Q9I0M6|SYS_PSEAE	1.91	17	7	7	Carbamidomethylation; Pyro-glu from Q; S-Ethylcystine from Serine	8420000	6020000	5420000	12100000	10200000	12300000	0.83:0.59:0.53:1.19:1.00:1.21	6620000	11500000	0.57:1.00	5.7	47232	Serine--tRNA ligase OS=Pseudomonas aeruginosa (strain ATCC 15692 / DSM 22644 / CIP 104116 / JCM 14847 / LMG 12228 / 1C / PRS 101 / PAO1) OX=208964 GN=serS PE=3 SV=1
97	196	Q9HT17	Q9HT17|ATPD_PSEAE	1.8	40	5	5	Carbamidomethylation; Pyro-glu from Q; Deamidation (NQ); Methylation(KR); Carbamylation; 2 3-dihydro-2 2-dimethyl-7-benzofuranol N-methyl carbamate	31300000	47500000	54900000	48800000	32700000	4970000	0.96:1.45:1.68:1.49:1.00:0.15	44600000	28800000	1.55:1.00	15.5	19260	ATP synthase subunit delta OS=Pseudomonas aeruginosa (strain ATCC 15692 / DSM 22644 / CIP 104116 / JCM 14847 / LMG 12228 / 1C / PRS 101 / PAO1) OX=208964 GN=atpH PE=3 SV=1
355	247	Q07806	Q07806|PBPA_PSEAE	1.62	5	3	3		370000	2620000	449000	684000	565000	1090000	0.65:4.64:0.79:1.21:1.00:1.93	1150000	779000	1.47:1.00	14.7	91200	Penicillin-binding protein 1A OS=Pseudomonas aeruginosa (strain ATCC 15692 / DSM 22644 / CIP 104116 / JCM 14847 / LMG 12228 / 1C / PRS 101 / PAO1) OX=208964 GN=mrcA PE=1 SV=2
164	136	Q9I576	Q9I576|HPPD_PSEAE	1.56	24	6	6		9200000	4510000	6300000	3390000	8490000	2980000	1.08:0.53:0.74:0.40:1.00:0.35	7870000	4950000	1.59:1.00	15.9	39913	4-hydroxyphenylpyruvate dioxygenase OS=Pseudomonas aeruginosa (strain ATCC 15692 / DSM 22644 / CIP 104116 / JCM 14847 / LMG 12228 / 1C / PRS 101 / PAO1) OX=208964 GN=hpd PE=3 SV=1
365	381	Q9I3W9	Q9I3W9|PDXB_PSEAE	1.55	3	1	1		664000	490000	563000	532000	-	122000	1.00:0.74:0.85:0.80:-:0.18	572000	327000	1.75:1.00	17.5	41002	Erythronate-4-phosphate dehydrogenase OS=Pseudomonas aeruginosa (strain ATCC 15692 / DSM 22644 / CIP 104116 / JCM 14847 / LMG 12228 / 1C / PRS 101 / PAO1) OX=208964 GN=pdxB PE=1 SV=1
183	199	Q9HWG0	Q9HWG0|UVRA_PSEAE	1.48	8	6	6	Ethylation	5270000	5110000	6960000	8220000	8970000	7420000	0.59:0.57:0.78:0.92:1.00:0.83	5780000	8200000	0.70:1.00	7	104489	UvrABC system protein A OS=Pseudomonas aeruginosa (strain ATCC 15692 / DSM 22644 / CIP 104116 / JCM 14847 / LMG 12228 / 1C / PRS 101 / PAO1) OX=208964 GN=uvrA PE=3 SV=1
352	226	Q9HXK5	Q9HXK5|LEU1_PSEAE	1.47	8	3	3		961000	4000000	1190000	3560000	4170000	1930000	0.23:0.96:0.28:0.85:1.00:0.46	2050000	3220000	0.64:1.00	6.4	61727	2-isopropylmalate synthase OS=Pseudomonas aeruginosa (strain ATCC 15692 / DSM 22644 / CIP 104116 / JCM 14847 / LMG 12228 / 1C / PRS 101 / PAO1) OX=208964 GN=leuA PE=3 SV=2
263	309	Q9I0A2	Q9I0A2|RL20_PSEAE	1.42	28	3	3		23700000	12900000	9120000	0	0	33800000	1.00:0.54:0.39:0:0:1.43	15200000	11300000	1.35:1.00	13.5	13365	50S ribosomal protein L20 OS=Pseudomonas aeruginosa (strain ATCC 15692 / DSM 22644 / CIP 104116 / JCM 14847 / LMG 12228 / 1C / PRS 101 / PAO1) OX=208964 GN=rplT PE=3 SV=1
39	26	Q9I0K4	Q9I0K4|ACEA_PSEAE	1.38	46	17	17	Carbamidomethylation; Deamidation (NQ); Methylation(KR); Carbamylation	51000000	73800000	53600000	66600	38600	134000000	1321.07:1910.82:1387.12:1.72:1.00:3458.64	59500000	44600000	1.33:1.00	13.3	58887	Isocitrate lyase OS=Pseudomonas aeruginosa (strain ATCC 15692 / DSM 22644 / CIP 104116 / JCM 14847 / LMG 12228 / 1C / PRS 101 / PAO1) OX=208964 GN=PA2634 PE=1 SV=1
526	679	Q9I2T1	Q9I2T1|GLO2_PSEAE	1.29	6	1	1		0	0	919000	0	1480000	0	0:0:0.62:0:1.00:0	306000	493000	0.62:1.00	6.2	28866	Hydroxyacylglutathione hydrolase OS=Pseudomonas aeruginosa (strain ATCC 15692 / DSM 22644 / CIP 104116 / JCM 14847 / LMG 12228 / 1C / PRS 101 / PAO1) OX=208964 GN=gloB PE=3 SV=1
298	236	Q9HV69	Q9HV69|PANC_PSEAE	1.22	17	4	4		4050000	4260000	1910000	4150000	4600000	4750000	0.88:0.93:0.42:0.90:1.00:1.03	3790000	4500000	0.84:1.00	8.4	30836	Pantothenate synthetase OS=Pseudomonas aeruginosa (strain ATCC 15692 / DSM 22644 / CIP 104116 / JCM 14847 / LMG 12228 / 1C / PRS 101 / PAO1) OX=208964 GN=panC PE=3 SV=1
331	293	Q9HXJ4	Q9HXJ4|ISPG_PSEAE	1.17	9	3	3	Carbamidomethylation	18300000	11700000	9600000	17700000	12600000	21700000	1.45:0.93:0.76:1.40:1.00:1.72	13200000	17300000	0.76:1.00	7.6	40056	4-hydroxy-3-methylbut-2-en-1-yl diphosphate synthase (flavodoxin) OS=Pseudomonas aeruginosa (strain ATCC 15692 / DSM 22644 / CIP 104116 / JCM 14847 / LMG 12228 / 1C / PRS 101 / PAO1) OX=208964 GN=ispG PE=3 SV=1
468	377	Q9HTX3	Q9HTX3|P5217_PSEAE	1.17	3	1	1		1230000	1500000	-	2060000	2240000	2000000	0.55:0.67:-:0.92:1.00:0.89	1360000	2100000	0.65:1.00	6.5	36292	Probable binding protein component of ABC iron transporter PA5217 OS=Pseudomonas aeruginosa (strain ATCC 15692 / DSM 22644 / CIP 104116 / JCM 14847 / LMG 12228 / 1C / PRS 101 / PAO1) OX=208964 GN=PA5217 PE=1 SV=1
121	246	G3XD61	G3XD61|WBPI_PSEAE	1.15	13	4	4	Carbamidomethylation; Deamidation (NQ); Amidation	9420000	12400000	12900000	18300000	10600000	11900000	0.89:1.18:1.22:1.73:1.00:1.13	11600000	13600000	0.85:1.00	8.5	38907	UDP-2 3-diacetamido-2 3-dideoxy-D-glucuronate 2-epimerase OS=Pseudomonas aeruginosa (strain ATCC 15692 / DSM 22644 / CIP 104116 / JCM 14847 / LMG 12228 / 1C / PRS 101 / PAO1) OX=208964 GN=wbpI PE=1 SV=1
393	354	Q9HWC1	Q9HWC1|COAX_PSEAE	1.14	11	2	2		537000	1340000	199000	1430000	0	1410000	1.00:2.50:0.37:2.67:0:2.62	693000	947000	0.73:1.00	7.3	26758	Type III pantothenate kinase OS=Pseudomonas aeruginosa (strain ATCC 15692 / DSM 22644 / CIP 104116 / JCM 14847 / LMG 12228 / 1C / PRS 101 / PAO1) OX=208964 GN=coaX PE=1 SV=1
369	279	P27726	P27726|G3P_PSEAE	1.14	13	3	3		3140000	978000	535000	2420000	1590000	1520000	1.98:0.62:0.34:1.53:1.00:0.96	1550000	1840000	0.84:1.00	8.4	36170	Glyceraldehyde-3-phosphate dehydrogenase OS=Pseudomonas aeruginosa (strain ATCC 15692 / DSM 22644 / CIP 104116 / JCM 14847 / LMG 12228 / 1C / PRS 101 / PAO1) OX=208964 GN=gap PE=3 SV=3
316	217	Q9HXM6	Q9HXM6|GUAA_PSEAE	1.1	12	4	4	Carbamidomethylation	6040000	2310000	491000	4220000	1500000	1820000	4.03:1.54:0.33:2.81:1.00:1.21	2950000	2510000	1.17:1.00	11.7	57960	GMP synthase [glutamine-hydrolyzing] OS=Pseudomonas aeruginosa (strain ATCC 15692 / DSM 22644 / CIP 104116 / JCM 14847 / LMG 12228 / 1C / PRS 101 / PAO1) OX=208964 GN=guaA PE=3 SV=1
241	229	O33407	O33407|ESTA_PSEAE	1.05	12	4	4	Ubiquitin	2120000	3980000	1310000	879000	1970000	3360000	1.08:2.03:0.67:0.45:1.00:1.71	2610000	2070000	1.27:1.00	12.7	69609	Esterase EstA OS=Pseudomonas aeruginosa (strain ATCC 15692 / DSM 22644 / CIP 104116 / JCM 14847 / LMG 12228 / 1C / PRS 101 / PAO1) OX=208964 GN=estA PE=1 SV=1
440	535	Q9HVD7	Q9HVD7|HEMH_PSEAE	1.05	4	1	1	Carbamidomethylation	280000	525000	0	0	0	623000	1.00:1.87:0:0:0:2.22	269000	208000	1.29:1.00	12.9	38572	Ferrochelatase OS=Pseudomonas aeruginosa (strain ATCC 15692 / DSM 22644 / CIP 104116 / JCM 14847 / LMG 12228 / 1C / PRS 101 / PAO1) OX=208964 GN=hemH PE=3 SV=1
450	481	P80357	P80357|ASTA_PSEAE	1.03	5	1	1		812000	1980000	273000	732000	608000	746000	1.34:3.26:0.45:1.20:1.00:1.23	1020000	695000	1.47:1.00	14.7	36931	Arginine N-succinyltransferase subunit alpha OS=Pseudomonas aeruginosa (strain ATCC 15692 / DSM 22644 / CIP 104116 / JCM 14847 / LMG 12228 / 1C / PRS 101 / PAO1) OX=208964 GN=astA PE=1 SV=2
213	310	Q51375	Q51375|LEU3_PSEAE	1	5	1	1		737000	1300000	907000	450000	316000	1250000	2.33:4.11:2.88:1.43:1.00:3.96	980000	672000	1.46:1.00	14.6	39121	3-isopropylmalate dehydrogenase OS=Pseudomonas aeruginosa (strain ATCC 15692 / DSM 22644 / CIP 104116 / JCM 14847 / LMG 12228 / 1C / PRS 101 / PAO1) OX=208964 GN=leuB PE=3 SV=2
124	82	P50601	P50601|TOLB_PSEAE	0.93	28	9	9		9590000	20900000	5450000	9990000	8890000	9830000	1.08:2.35:0.61:1.12:1.00:1.11	14700000	9570000	1.53:1.00	15.3	47752	Tol-Pal system protein TolB OS=Pseudomonas aeruginosa (strain ATCC 15692 / DSM 22644 / CIP 104116 / JCM 14847 / LMG 12228 / 1C / PRS 101 / PAO1) OX=208964 GN=tolB PE=3 SV=2
187	100	Q9I5U2	Q9I5U2|LPTD_PSEAE	0.92	10	7	7	Carbamidomethylation; Ammonia-loss (N)	6270000	8630000	11200000	4950000	19900000	8350000	0.31:0.43:0.56:0.25:1.00:0.42	8690000	11100000	0.78:1.00	7.8	104272	LPS-assembly protein LptD OS=Pseudomonas aeruginosa (strain ATCC 15692 / DSM 22644 / CIP 104116 / JCM 14847 / LMG 12228 / 1C / PRS 101 / PAO1) OX=208964 GN=lptD PE=1 SV=1
494	589	Q9I4P6	Q9I4P6|FLGH_PSEAE	0.91	6	1	1		373000	441000	-	947000	313000	469000	1.19:1.41:-:3.03:1.00:1.50	407000	576000	0.71:1.00	7.1	24488	Flagellar L-ring protein OS=Pseudomonas aeruginosa (strain ATCC 15692 / DSM 22644 / CIP 104116 / JCM 14847 / LMG 12228 / 1C / PRS 101 / PAO1) OX=208964 GN=flgH PE=3 SV=1
31	65	Q9HWC6	Q9HWC6|RL1_PSEAE	0.79	50	12	12	Ubiquitin	50400000	66200000	66200000	66300000	105000000	62800000	0.48:0.63:0.63:0.63:1.00:0.60	60900000	78000000	0.78:1.00	7.8	24234	50S ribosomal protein L1 OS=Pseudomonas aeruginosa (strain ATCC 15692 / DSM 22644 / CIP 104116 / JCM 14847 / LMG 12228 / 1C / PRS 101 / PAO1) OX=208964 GN=rplA PE=3 SV=1
374	614	Q9HWD9	Q9HWD9|RS19_PSEAE	0.77	25	2	2	Propargylamine	12000000	7880000	9000000	457000	7890000	13900000	1.52:1.00:1.14:0.06:1.00:1.76	9630000	10900000	0.88:1.00	8.8	10357	30S ribosomal protein S19 OS=Pseudomonas aeruginosa (strain ATCC 15692 / DSM 22644 / CIP 104116 / JCM 14847 / LMG 12228 / 1C / PRS 101 / PAO1) OX=208964 GN=rpsS PE=3 SV=1
513	655	Q9I3D8	Q9I3D8|Y1579_PSEAE	0.74	5	1	1		0	1980000	185000	776000	852000	0	0:2.33:0.22:0.91:1.00:0	723000	542000	1.33:1.00	13.3	22110	Uncharacterized protein PA1579 OS=Pseudomonas aeruginosa (strain ATCC 15692 / DSM 22644 / CIP 104116 / JCM 14847 / LMG 12228 / 1C / PRS 101 / PAO1) OX=208964 GN=PA1579 PE=4 SV=1
210	137	Q9X4G0	Q9X4G0|HGD_PSEAE	0.74	14	3	3	Carbamidomethylation	9340000	6390000	3340000	4290000	5780000	6120000	1.62:1.11:0.58:0.74:1.00:1.06	6360000	5400000	1.18:1.00	11.8	47841	Homogentisate 1 2-dioxygenase OS=Pseudomonas aeruginosa (strain ATCC 15692 / DSM 22644 / CIP 104116 / JCM 14847 / LMG 12228 / 1C / PRS 101 / PAO1) OX=208964 GN=hmgA PE=3 SV=2
86	127	Q9HV42	Q9HV42|GRPE_PSEAE	0.69	54	6	6	Deamidation (NQ); Sodium adduct	30100000	33500000	47100000	30400000	30400000	29400000	0.99:1.10:1.55:1.00:1.00:0.97	36900000	30100000	1.23:1.00	12.3	20702	Protein GrpE OS=Pseudomonas aeruginosa (strain ATCC 15692 / DSM 22644 / CIP 104116 / JCM 14847 / LMG 12228 / 1C / PRS 101 / PAO1) OX=208964 GN=grpE PE=3 SV=1
76	42	P72173	P72173|AAT_PSEAE	0.67	40	11	11	Carbamidomethylation; Acetylation (N-term); Deamidation (NQ); Acetylation (K); Ubiquitin	26700000	24800000	11800000	23500000	24600000	6750000	1.08:1.01:0.48:0.96:1.00:0.27	21100000	18300000	1.15:1.00	11.5	43319	Aspartate aminotransferase OS=Pseudomonas aeruginosa (strain ATCC 15692 / DSM 22644 / CIP 104116 / JCM 14847 / LMG 12228 / 1C / PRS 101 / PAO1) OX=208964 GN=aspC PE=3 SV=2
62	122	P28811	P28811|MMSB_PSEAE	0.67	38	9	9	Carbamidomethylation; Oxidation (M); Phosphorylation (STY); Methylation(KR); Carbamylation; Ubiquitin	39600000	53300000	50300000	40000000	38500000	41000000	1.03:1.38:1.31:1.04:1.00:1.07	47700000	39800000	1.20:1.00	12	30486	3-hydroxyisobutyrate dehydrogenase OS=Pseudomonas aeruginosa (strain ATCC 15692 / DSM 22644 / CIP 104116 / JCM 14847 / LMG 12228 / 1C / PRS 101 / PAO1) OX=208964 GN=mmsB PE=1 SV=1
198	170	O87125	O87125|CHEB1_PSEAE	0.58	24	5	5		5140000	9080000	7200000	8890000	4330000	5480000	1.19:2.10:1.66:2.05:1.00:1.26	7140000	6320000	1.13:1.00	11.3	39004	Chemotaxis response regulator protein-glutamate methylesterase of group 1 operon OS=Pseudomonas aeruginosa (strain ATCC 15692 / DSM 22644 / CIP 104116 / JCM 14847 / LMG 12228 / 1C / PRS 101 / PAO1) OX=208964 GN=cheB1 PE=1 SV=2
303	257	Q9I5Q3	Q9I5Q3|SYY2_PSEAE	0.54	7	3	3		2120000	6550000	2560000	4730000	2940000	1770000	0.72:2.23:0.87:1.61:1.00:0.60	4930000	3150000	1.57:1.00	15.7	44130	Tyrosine--tRNA ligase 2 OS=Pseudomonas aeruginosa (strain ATCC 15692 / DSM 22644 / CIP 104116 / JCM 14847 / LMG 12228 / 1C / PRS 101 / PAO1) OX=208964 GN=tyrS2 PE=3 SV=1
347	533	G3XD23	G3XD23|WBPB_PSEAE	0.43	7	1	1		8290000	11000000	8330000	6710000	12800000	3780000	0.65:0.86:0.65:0.52:1.00:0.29	9200000	7770000	1.18:1.00	11.8	35718	UDP-N-acetyl-2-amino-2-deoxy-D-glucuronate oxidase OS=Pseudomonas aeruginosa (strain ATCC 15692 / DSM 22644 / CIP 104116 / JCM 14847 / LMG 12228 / 1C / PRS 101 / PAO1) OX=208964 GN=wbpB PE=1 SV=1
381	471	Q9HVL8	Q9HVL8|OBG_PSEAE	0.4	3	1	1	Pyro-glu from Q	3120000	277000	497000	-	591000	1620000	5.27:0.47:0.84:-:1.00:2.74	1300000	1110000	1.17:1.00	11.7	44339	GTPase Obg OS=Pseudomonas aeruginosa (strain ATCC 15692 / DSM 22644 / CIP 104116 / JCM 14847 / LMG 12228 / 1C / PRS 101 / PAO1) OX=208964 GN=obg PE=3 SV=1
237	146	Q9HXJ7	Q9HXJ7|BAMB_PSEAE	0.37	19	5	5	Ubiquitin	20900000	5550000	3750000	9180000	9000000	15500000	2.32:0.62:0.42:1.02:1.00:1.73	11600000	11300000	1.03:1.00	10.3	40397	Outer membrane protein assembly factor BamB OS=Pseudomonas aeruginosa (strain ATCC 15692 / DSM 22644 / CIP 104116 / JCM 14847 / LMG 12228 / 1C / PRS 101 / PAO1) OX=208964 GN=bamB PE=1 SV=1
470	387	P50587	P50587|PYRE_PSEAE	0.31	8	1	1		2110000	0	0	712000	599000	1080000	3.53:0:0:1.19:1.00:1.80	704000	796000	0.88:1.00	8.8	23321	Orotate phosphoribosyltransferase OS=Pseudomonas aeruginosa (strain ATCC 15692 / DSM 22644 / CIP 104116 / JCM 14847 / LMG 12228 / 1C / PRS 101 / PAO1) OX=208964 GN=pyrE PE=3 SV=2
449	527	Q51434	Q51434|CHEZ_PSEAE	0.29	11	2	2		734000	1030000	4220	594000	362000	667000	2.03:2.85:0.01:1.64:1.00:1.84	593000	541000	1.10:1.00	11	25710	Protein phosphatase CheZ OS=Pseudomonas aeruginosa (strain ATCC 15692 / DSM 22644 / CIP 104116 / JCM 14847 / LMG 12228 / 1C / PRS 101 / PAO1) OX=208964 GN=cheZ PE=3 SV=2
242	115	Q9HZP5	Q9HZP5|ETFD_PSEAE	0.25	12	5	5	Carbamidomethylation	10200000	14600000	4240000	96900	9770000	17100000	1.04:1.50:0.43:0.01:1.00:1.75	9680000	9000000	1.08:1.00	10.8	59929	Electron transfer flavoprotein-ubiquinone oxidoreductase OS=Pseudomonas aeruginosa (strain ATCC 15692 / DSM 22644 / CIP 104116 / JCM 14847 / LMG 12228 / 1C / PRS 101 / PAO1) OX=208964 GN=PA2953 PE=1 SV=1
19	44	P32722	P32722|PORD_PSEAE	0.24	35	17	17	Pyro-glu from Q; Deamidation (NQ); Sodium adduct; Methylation(KR); Carbamylation; 7 more	92300000	139000000	95200000	25700000	153000000	126000000	0.60:0.91:0.62:0.17:1.00:0.82	109000000	101000000	1.07:1.00	10.7	48360	Porin D OS=Pseudomonas aeruginosa (strain ATCC 15692 / DSM 22644 / CIP 104116 / JCM 14847 / LMG 12228 / 1C / PRS 101 / PAO1) OX=208964 GN=oprD PE=1 SV=1
65	30	Q51487	Q51487|OPRM_PSEAE	0.24	48	17	17	Methylation(KR); Carbamylation; Ubiquitin; Levuglandinyl-lysine anhyropyrrole adduct	35700000	13300000	27400000	31700000	37100000	13000000	0.96:0.36:0.74:0.85:1.00:0.35	26600000	27300000	0.97:1.00	9.7	52598	Outer membrane protein OprM OS=Pseudomonas aeruginosa (strain ATCC 15692 / DSM 22644 / CIP 104116 / JCM 14847 / LMG 12228 / 1C / PRS 101 / PAO1) OX=208964 GN=oprM PE=1 SV=2
143	121	P42810	P42810|Y4667_PSEAE	0.24	17	7	7		6330000	7850000	3060000	6860000	4780000	4500000	1.32:1.64:0.64:1.43:1.00:0.94	5750000	5380000	1.07:1.00	10.7	66291	TPR repeat-containing protein PA4667 OS=Pseudomonas aeruginosa (strain ATCC 15692 / DSM 22644 / CIP 104116 / JCM 14847 / LMG 12228 / 1C / PRS 101 / PAO1) OX=208964 GN=PA4667 PE=4 SV=2
444	338	Q9HTM2	Q9HTM2|KGUA_PSEAE	0.21	5	1	1		1110000	1620000	1900000	1890000	2030000	1120000	0.55:0.79:0.94:0.93:1.00:0.55	1540000	1680000	0.92:1.00	9.2	23102	Guanylate kinase OS=Pseudomonas aeruginosa (strain ATCC 15692 / DSM 22644 / CIP 104116 / JCM 14847 / LMG 12228 / 1C / PRS 101 / PAO1) OX=208964 GN=gmk PE=3 SV=1
179	129	Q9HVM4	Q9HVM4|SYI_PSEAE	0.21	7	6	6	Carbamidomethylation	8400000	8870000	4030000	143000	0	20100000	1.00:1.06:0.48:0.02:0:2.39	7100000	6740000	1.05:1.00	10.5	105465	Isoleucine--tRNA ligase OS=Pseudomonas aeruginosa (strain ATCC 15692 / DSM 22644 / CIP 104116 / JCM 14847 / LMG 12228 / 1C / PRS 101 / PAO1) OX=208964 GN=ileS PE=3 SV=1
240	451	Q9I136	Q9I136|GCSH1_PSEAE	0.2	22	3	3		28100000	30200000	21500000	23500000	23500000	29100000	1.20:1.29:0.92:1.00:1.00:1.24	26600000	25400000	1.05:1.00	10.5	13793	Glycine cleavage system H protein 1 OS=Pseudomonas aeruginosa (strain ATCC 15692 / DSM 22644 / CIP 104116 / JCM 14847 / LMG 12228 / 1C / PRS 101 / PAO1) OX=208964 GN=gcvH1 PE=3 SV=1
518	703	P42514	P42514|Y4219_PSEAE	0.15	3	1	1		1340000	7520000	4270000	5290000	5410000	3240000	0.25:1.39:0.79:0.98:1.00:0.60	4370000	4640000	0.94:1.00	9.4	42249	Uncharacterized protein PA4219 OS=Pseudomonas aeruginosa (strain ATCC 15692 / DSM 22644 / CIP 104116 / JCM 14847 / LMG 12228 / 1C / PRS 101 / PAO1) OX=208964 GN=PA4219 PE=4 SV=1
195	167	Q51551	Q51551|PYRX_PSEAE	0.14	18	4	4	Carbamidomethylation	13200000	18800000	17300000	15900000	17800000	14400000	0.74:1.06:0.97:0.89:1.00:0.81	16400000	16000000	1.03:1.00	10.3	44150	Dihydroorotase-like protein OS=Pseudomonas aeruginosa (strain ATCC 15692 / DSM 22644 / CIP 104116 / JCM 14847 / LMG 12228 / 1C / PRS 101 / PAO1) OX=208964 GN=pyrC' PE=3 SV=2
359	412	Q51426	Q51426|RUVB_PSEAE	0.14	4	1	1		2760000	1960000	994000	1820000	2050000	1620000	1.34:0.96:0.48:0.89:1.00:0.79	1910000	1830000	1.04:1.00	10.4	38933	Holliday junction ATP-dependent DNA helicase RuvB OS=Pseudomonas aeruginosa (strain ATCC 15692 / DSM 22644 / CIP 104116 / JCM 14847 / LMG 12228 / 1C / PRS 101 / PAO1) OX=208964 GN=ruvB PE=1 SV=2
430	511	P38107	P38107|MUCA_PSEAE	0.1	6	1	1	Carbamidomethylation	6910000	6470000	2910000	9530000	4410000	1930000	1.57:1.47:0.66:2.16:1.00:0.44	5430000	5290000	1.03:1.00	10.3	20999	Sigma factor AlgU negative regulatory protein OS=Pseudomonas aeruginosa (strain ATCC 15692 / DSM 22644 / CIP 104116 / JCM 14847 / LMG 12228 / 1C / PRS 101 / PAO1) OX=208964 GN=mucA PE=1 SV=1
128	186	Q9HWE5	Q9HWE5|RL14_PSEAE	0.06	43	6	6	Deamidation (NQ)	33300000	36600000	34300000	27600000	26600000	48600000	1.25:1.37:1.29:1.04:1.00:1.82	34700000	34300000	1.01:1.00	10.1	13412	50S ribosomal protein L14 OS=Pseudomonas aeruginosa (strain ATCC 15692 / DSM 22644 / CIP 104116 / JCM 14847 / LMG 12228 / 1C / PRS 101 / PAO1) OX=208964 GN=rplN PE=3 SV=1
520	571	Q9X6R0	Q9X6R0|SPEE1_PSEAE	0.04	5	1	1		170000	0	22600	102000	35400	52900	4.81:0:0.64:2.87:1.00:1.49	64300	63400	1.02:1.00	10.2	32238	Polyamine aminopropyltransferase 1 OS=Pseudomonas aeruginosa (strain ATCC 15692 / DSM 22644 / CIP 104116 / JCM 14847 / LMG 12228 / 1C / PRS 101 / PAO1) OX=208964 GN=speE1 PE=3 SV=2
127	156	Q9HWF4	Q9HWF4|RL15_PSEAE	0.03	42	7	7	Methylation(KR); Carbamylation; Ubiquitin	26600000	33800000	37500000	24300000	40400000	34100000	0.66:0.84:0.93:0.60:1.00:0.84	32600000	32900000	0.99:1.00	9.9	15174	50S ribosomal protein L15 OS=Pseudomonas aeruginosa (strain ATCC 15692 / DSM 22644 / CIP 104116 / JCM 14847 / LMG 12228 / 1C / PRS 101 / PAO1) OX=208964 GN=rplO PE=3 SV=1
129	108	Q9I2U0	Q9I2U0|CLPX_PSEAE	0.02	24	7	7	Methylation(KR); Carbamylation	16000000	12600000	20200000	16100000	15800000	16700000	1.01:0.80:1.28:1.01:1.00:1.06	16300000	16200000	1.00:1.00	10	46992	ATP-dependent Clp protease ATP-binding subunit ClpX OS=Pseudomonas aeruginosa (strain ATCC 15692 / DSM 22644 / CIP 104116 / JCM 14847 / LMG 12228 / 1C / PRS 101 / PAO1) OX=208964 GN=clpX PE=3 SV=1
170	152	Q9I7C2	Q9I7C2|GYRB_PSEAE	0.02	13	6	6	Carbamidomethylation; Oxidation (M); Methylation(KR); Carbamylation	2930000	15000000	4090000	6550000	10200000	5310000	0.29:1.46:0.40:0.64:1.00:0.52	7340000	7370000	1.00:1.00	10	90189	DNA gyrase subunit B OS=Pseudomonas aeruginosa (strain ATCC 15692 / DSM 22644 / CIP 104116 / JCM 14847 / LMG 12228 / 1C / PRS 101 / PAO1) OX=208964 GN=gyrB PE=3 SV=1

## Sheet: Peptide IDs (Raw data)
Protein Group	Protein ID	Protein Accession	Peptide	Unique	-10lgP	Mass	Length	ppm	m/z	z	RT	Area P10_1	Area P10_2	Area P10_3	Area PA10x_1	Area PA10x_2	Area PA10x_3	Fraction	Scan	Source File	#Spec	#Spec P10_1	#Spec P10_2	#Spec P10_3	#Spec PA10x_1	#Spec PA10x_2	#Spec PA10x_3	Start	End	PTM	AScore	Protein summary		# P10 peptides	#PA peptides
473	813	G3XD12|HCNC_PSEAE	Y.DIVIAGGGVIGASC(+57.02)AYQLSR.R	Y	33.66	2006.03	20	-1.3	1004.02	2	65.38				0		7600000	6	44116	Marjan_Trial1_PA10x_3_rep1O1.raw	3	0	0	0	1	0	2	6	25	Carbamidomethylation	C14:Carbamidomethylation:1000.00	G3XD12|HCNC_PSEAE	G3XD12	0	3
475	533	G3XD23|WBPB_PSEAE	R.S(+58.03)AVIVPASDNEGHPFVAALAR	Y	30.03	2178.13	21	-3.1	1090.07	2	89.3			0				3	51371	Marjan_Trial1_P10_3_rep1O1.raw	1	0	0	1	0	0	0	296	316	2 3-dihydro-2 2-dimethyl-7-benzofuranol N-methyl carbamate	S1:2 3-dihydro-2 2-dimethyl-7-benzofuranol N-methyl carbamate:43.57	G3XD23|WBPB_PSEAE	G3XD23	7	0
475	533	G3XD23|WBPB_PSEAE	R.SAVIVPASDNEGHPFVAALAR	Y	46.68	2120.1	21	1	707.708	3	78.27	8290000	21400000					1	37748	Marjan_Trial1_P10_1_rep1O1.raw	2	1	1	0	0	0	0	296	316
475	533	G3XD23|WBPB_PSEAE	R.SAVIVPASDNEN(sub G)HPFVAALAR	Y	67.72	2177.12	21	1.7	1089.57	2	79.72		0					2	42413	Marjan_Trial1_P10_2_rep1O1.raw	1	0	1	0	0	0	0	296	316	Mutation
475	533	G3XD23|WBPB_PSEAE	R.SAVN(sub I)VPASDNEGHPFVAALAR	Y	37.41	2121.06	21	19.7	1061.56	2	87.55			0				3	50125	Marjan_Trial1_P10_3_rep1O1.raw	1	0	0	1	0	0	0	296	316	Mutation
475	533	G3XD23|WBPB_PSEAE	R.SQ(sub A)VIVPASDNEGHPFVAALAR	Y	61.22	2177.12	21	2	1089.57	2	89.27			169000				3	51350	Marjan_Trial1_P10_3_rep1O1.raw	1	0	0	1	0	0	0	296	316	Mutation
475	533	G3XD23|WBPB_PSEAE	V.I(+314.19)VPASDNEGHPFVAALAR	Y	40.44	2177.15	18	-14.3	1089.57	2	82.76		145000					2	44354	Marjan_Trial1_P10_2_rep1O1.raw	1	0	1	0	0	0	0	299	316	Levuglandinyl-lysine anhydrolactam adduct	I1:Levuglandinyl-lysine anhydrolactam adduct:1000.00
45	27	G3XD24|PCTA_PSEAE	C.GELETQAGR.L	N	28.32	959.467	9	0	480.741	2	12.15					1540000		5	6156	Marjan_Trial1_PA10x_2_rep1O1.raw	1	0	0	0	0	1	0	611	619			G3XD24|PCTA_PSEAE	G3XD24	105	3
45	27	G3XD24|PCTA_PSEAE	K.G(+41.03)ISEQTNLLALNAAIEAAR.A	N	54.85	1995.07	19	1.5	998.546	2	102.8	559000	3810000	189000				2	59829	Marjan_Trial1_P10_2_rep1O1.raw	4	1	2	1	0	0	0	468	486	Amidination of lysines or N-terminal amines with methyl acetimidate	G1:Amidination of lysines or N-terminal amines with methyl acetimidate:1000.00
45	27	G3XD24|PCTA_PSEAE	K.GISEQTNLLALNAAIEAAR.A	N	104.04	1954.05	19	2	978.033	2	100.5	1320000	7230000	5010000				1	53518	Marjan_Trial1_P10_1_rep1O1.raw	10	2	4	4	0	0	0	468	486
45	27	G3XD24|PCTA_PSEAE	K.ISASC(+57.02)AN(+.98)IEALNSR.T	N	39	1505.71	14	14	753.875	2	58.91			2690000				3	30877	Marjan_Trial1_P10_3_rep1O1.raw	1	0	0	1	0	0	0	442	455	Carbamidomethylation; Deamidation (NQ)	C5:Carbamidomethylation:1000.00;N7:Deamidation (NQ):80.35
45	27	G3XD24|PCTA_PSEAE	K.ISASC(+57.02)ANIEALNSR.T	N	106.9	1504.73	14	0	753.372	2	54.3	21500000	46400000					2	26592	Marjan_Trial1_P10_2_rep1O1.raw	3	2	1	0	0	0	0	442	455	Carbamidomethylation	C5:Carbamidomethylation:1000.00
45	27	G3XD24|PCTA_PSEAE	K.ISQ(sub A)SC(+57.02)ANIEALNSR.T	N	45.75	1561.75	14	1	781.884	2	54.92	18100000	19700000	22600000				1	24387	Marjan_Trial1_P10_1_rep1O1.raw	6	3	1	2	0	0	0	442	455	Carbamidomethylation; Mutation	C5:Carbamidomethylation:1000.00
45	27	G3XD24|PCTA_PSEAE	K.L(+27.99)HDVS(+79.97)QLVVNASNSSMANSDEQSNR.T	Y	26.63	2809.2	25	12.9	1405.62	2	106.09						0	6	76630	Marjan_Trial1_PA10x_3_rep1O1.raw	1	0	0	0	0	0	1	361	385	Formylation; Phosphorylation (STY)	L1:Formylation:1000.00;S5:Phosphorylation (STY):0.00
45	27	G3XD24|PCTA_PSEAE	K.MIEELQVGAREAVATMTESQR.Y	N	34.88	2348.15	21	3.5	1175.08	2	113.14			0				3	73319	Marjan_Trial1_P10_3_rep1O1.raw	1	0	0	1	0	0	0	518	538
45	27	G3XD24|PCTA_PSEAE	K.QVVEQTIR.A	N	42.74	971.54	8	-0.2	486.777	2	19.48	2340000						1	7318	Marjan_Trial1_P10_1_rep1O1.raw	1	1	0	0	0	0	0	426	433
45	27	G3XD24|PCTA_PSEAE	Q.G(sub R)YSLESVEIANR.A	N	43.33	1336.66	12	1.1	669.339	2	66.15	16700000						1	30715	Marjan_Trial1_P10_1_rep1O1.raw	1	1	0	0	0	0	0	538	549	Mutation
45	27	G3XD24|PCTA_PSEAE	R.A(+43.01)GEAGR(+14.02)GFAVVADEVR.N	N	34.52	1659.83	16	0.2	830.924	2	60.07	5240		292000				3	31654	Marjan_Trial1_P10_3_rep1O1.raw	2	1	0	1	0	0	0	487	502	Carbamylation; Methylation(KR)	A1:Carbamylation:1000.00;R6:Methylation(KR):100.20
45	27	G3XD24|PCTA_PSEAE	R.AC(+57.02)GELETQAGR.L	N	76.71	1190.53	11	0.3	596.275	2	17.36	14200000	22000000	19300000				2	7270	Marjan_Trial1_P10_2_rep1O1.raw	7	3	1	3	0	0	0	609	619	Carbamidomethylation	C2:Carbamidomethylation:1000.00
45	27	G3XD24|PCTA_PSEAE	R.AC(+57.02)GELETQAGRLR.Q	N	64.89	1459.72	13	0.7	730.868	2	32.56		31700000	2110000				2	14677	Marjan_Trial1_P10_2_rep1O1.raw	3	0	2	1	0	0	0	609	621	Carbamidomethylation	C2:Carbamidomethylation:1000.00
45	27	G3XD24|PCTA_PSEAE	R.AC(+57.02)N(sub G)ELETQAGR.L	N	25.82	1247.56	11	0.1	624.785	2	17.1	11200000						1	6336	Marjan_Trial1_P10_1_rep1O1.raw	1	1	0	0	0	0	0	609	619	Carbamidomethylation; Mutation	C2:Carbamidomethylation:1000.00
45	27	G3XD24|PCTA_PSEAE	R.AGEAGRGFAVVADEVR.N	N	64.63	1602.81	16	0.4	535.278	3	56.75	21400000		126000				1	25357	Marjan_Trial1_P10_1_rep1O1.raw	3	2	0	1	0	0	0	487	502
45	27	G3XD24|PCTA_PSEAE	R.AGESLSSVTR.R	Y	69.72	1005.51	10	-0.6	503.762	2	28.93	6870000	9100000	7790000				3	13189	Marjan_Trial1_P10_3_rep1O1.raw	3	1	1	1	0	0	0	550	559
45	27	G3XD24|PCTA_PSEAE	R.AQESAQQIQK(+114.04).M	N	26.52	1243.62	10	0.4	622.815	2	9.54	164000						1	3089	Marjan_Trial1_P10_1_rep1O1.raw	1	1	0	0	0	0	0	508	517	Ubiquitin	K10:Ubiquitin:72.73
45	27	G3XD24|PCTA_PSEAE	R.AQESAQQIQK.M	N	73.59	1129.57	10	0.8	565.794	2	8.4	1190000	2940000	1630000				2	2858	Marjan_Trial1_P10_2_rep1O1.raw	3	1	1	1	0	0	0	508	517
45	27	G3XD24|PCTA_PSEAE	R.DEFGR(sub V)LGDAFNQFVER.I	Y	39.44	1898.89	16	-6	633.967	3	107.81	1740000						1	60403	Marjan_Trial1_P10_1_rep1O1.raw	1	1	0	0	0	0	0	331	346	Mutation
45	27	G3XD24|PCTA_PSEAE	R.DEFGVLGDAFNQFVER.I	Y	101.58	1841.86	16	-0.1	614.96	3	107.58	3530000	2210000					1	60149	Marjan_Trial1_P10_1_rep1O1.raw	3	2	1	0	0	0	0	331	346
45	27	G3XD24|PCTA_PSEAE	R.DEFN(sub G)VLGDAFNQFVER.I	Y	62.06	1898.88	16	0.8	950.448	2	107.79	1630000						1	60379	Marjan_Trial1_P10_1_rep1O1.raw	1	1	0	0	0	0	0	331	346	Mutation
45	27	G3XD24|PCTA_PSEAE	R.E(+226.08)AVATMTESQRYSLESVEIAN(+.98)R.A	N	25.34	2710.26	22	1.7	904.428	3	77.93						1620000	6	52849	Marjan_Trial1_PA10x_3_rep1O1.raw	1	0	0	0	0	0	1	528	549	Biotinylation; Deamidation (NQ)	E1:Biotinylation:1000.00;N21:Deamidation (NQ):10.23
45	27	G3XD24|PCTA_PSEAE	R.EAVATMTESQR.Y	N	25.86	1221.57	11	-2.3	611.789	2	25.95			0				3	11597	Marjan_Trial1_P10_3_rep1O1.raw	1	0	0	1	0	0	0	528	538
45	27	G3XD24|PCTA_PSEAE	R.GFAVVADEVR.N	N	66.71	1061.55	10	-0.1	531.783	2	55.7	13600000						1	24808	Marjan_Trial1_P10_1_rep1O1.raw	1	1	0	0	0	0	0	493	502
45	27	G3XD24|PCTA_PSEAE	R.LAVTSRDEFGVLGDAFNQFVER.I	Y	69.84	2469.23	22	-0.7	824.083	3	104.97	456000	4430000					2	61883	Marjan_Trial1_P10_2_rep1O1.raw	2	1	1	0	0	0	0	325	346
45	27	G3XD24|PCTA_PSEAE	R.LLLVEQTAQTLAR.D	Y	75.48	1454.85	13	-0.9	728.429	2	93.25	5170000	602000	5000000				3	54162	Marjan_Trial1_P10_3_rep1O1.raw	4	1	1	2	0	0	0	65	77
45	27	G3XD24|PCTA_PSEAE	R.LRQLVDSFKI	N	37.75	1217.71	10	-0.2	406.912	3	75.08		5480000					2	39490	Marjan_Trial1_P10_2_rep1O1.raw	1	0	1	0	0	0	0	620	629
45	27	G3XD24|PCTA_PSEAE	R.N(sub G)FAVVADEVR.N	N	43.79	1118.57	10	0.6	560.294	2	56.99	17000000						1	25471	Marjan_Trial1_P10_1_rep1O1.raw	1	1	0	0	0	0	0	493	502	Mutation
45	27	G3XD24|PCTA_PSEAE	R.NAADASHHASDAN(+.98)HQAEDGKQVVEQTIR.A	N	28.49	2999.37	28	6.4	750.855	4	40.57			109000				3	19594	Marjan_Trial1_P10_3_rep1O1.raw	1	0	0	1	0	0	0	406	433	Deamidation (NQ)	N13:Deamidation (NQ):8.22
45	27	G3XD24|PCTA_PSEAE	R.NAADASHHASDANHQAEDGKQVVEQTIR.A	N	33.62	2998.39	28	0.6	600.685	5	36.15		2130000					2	16482	Marjan_Trial1_P10_2_rep1O1.raw	2	0	2	0	0	0	0	406	433
45	27	G3XD24|PCTA_PSEAE	R.Q(-17.03)LVDSFKI	N	34.46	931.501	8	-0.4	466.758	2	103.25	650000	1260000	965000				1	56069	Marjan_Trial1_P10_1_rep1O1.raw	3	1	1	1	0	0	0	622	629	Pyro-glu from Q	Q1:Pyro-glu from Q:1000.00
45	27	G3XD24|PCTA_PSEAE	R.Q(sub A)C(+57.02)GELETQAGR.L	N	44.16	1247.56	11	0.8	624.786	2	18	170000	13300000	15800000				2	7555	Marjan_Trial1_P10_2_rep1O1.raw	4	2	1	1	0	0	0	609	619	Carbamidomethylation; Mutation	C2:Carbamidomethylation:1000.00
45	27	G3XD24|PCTA_PSEAE	R.Q(sub A)GESLSSVTR.R	Y	59.72	1062.53	10	-0.4	532.272	2	28.84	3720000	4000000	4330000				3	13142	Marjan_Trial1_P10_3_rep1O1.raw	3	1	1	1	0	0	0	550	559	Mutation
45	27	G3XD24|PCTA_PSEAE	R.Q(sub A)QESAQQIQK.M	N	40.81	1186.59	10	-0.1	594.304	2	11.13	1660000		1190000				3	4023	Marjan_Trial1_P10_3_rep1O1.raw	2	1	0	1	0	0	0	508	517	Mutation
45	27	G3XD24|PCTA_PSEAE	R.QLVDSFKI	N	40.84	948.528	8	0	475.271	2	78.97		17000000	7050000				2	41938	Marjan_Trial1_P10_2_rep1O1.raw	2	0	1	1	0	0	0	622	629
45	27	G3XD24|PCTA_PSEAE	R.T(+42.01)NSVAAAIN(+.98)ELGAAAQEIAR.N	N	34.23	2012.02	20	1.9	671.681	3	99.69	709000						1	52773	Marjan_Trial1_P10_1_rep1O1.raw	1	1	0	0	0	0	0	386	405	Acetylation (N-term); Deamidation (NQ)	T1:Acetylation (N-term):1000.00;N9:Deamidation (NQ):0.00
45	27	G3XD24|PCTA_PSEAE	R.T(+42.01)VN(+.98)IGQILEVIK(+14.02)GISEQTNLLALNAAIEAAR.A	N	36.95	3318.84	31	1.9	1107.29	3	108.96		7230000					2	65955	Marjan_Trial1_P10_2_rep1O1.raw	1	0	1	0	0	0	0	456	486	Acetylation (N-term); Deamidation (NQ); Methylation(KR)	T1:Acetylation (N-term):1000.00;N3:Deamidation (NQ):4.52;K12:Methylation(KR):117.77
45	27	G3XD24|PCTA_PSEAE	R.T(+43.01)VNIGQILEVIK(+14.02)GISEQTNLLALNAAIEAAR.A	N	43.18	3318.85	31	0.3	1107.29	3	109.08		12700000	4960000				3	69282	Marjan_Trial1_P10_3_rep1O1.raw	3	0	1	2	0	0	0	456	486	Carbamylation; Methylation(KR)	T1:Carbamylation:1000.00;K12:Methylation(KR):138.65
45	27	G3XD24|PCTA_PSEAE	R.TNSVAAAINELGAAAQEIAR.N	N	96.98	1969.02	20	0.1	657.348	3	106.97	3340000	3160000	718000				1	59487	Marjan_Trial1_P10_1_rep1O1.raw	3	1	1	1	0	0	0	386	405
45	27	G3XD24|PCTA_PSEAE	R.TR(sub V)NIGQILEVIK.G	N	38.1	1382.82	12	-7.9	692.414	2	107.23			3880000				3	67204	Marjan_Trial1_P10_3_rep1O1.raw	1	0	0	1	0	0	0	456	467	Mutation
45	27	G3XD24|PCTA_PSEAE	R.TVNIGQILEVIK(+114.04)GISEQTNLLALNAAIEAAR.A	N	35.76	3375.87	31	0.5	844.976	4	108.85		2070000					2	65841	Marjan_Trial1_P10_2_rep1O1.raw	1	0	1	0	0	0	0	456	486	Ubiquitin	K12:Ubiquitin:9.45
45	27	G3XD24|PCTA_PSEAE	R.TVNIGQILEVIK.G	N	78.69	1325.79	12	-0.4	663.903	2	103.28	5140000	9710000					1	56088	Marjan_Trial1_P10_1_rep1O1.raw	2	1	1	0	0	0	0	456	467
45	27	G3XD24|PCTA_PSEAE	R.TVNIGQILEVIKGISEQ(+.98)TNLLALNAAIEAAR.A	N	37.82	3262.81	31	5.9	1088.62	3	108.92		27600	122000				3	69105	Marjan_Trial1_P10_3_rep1O1.raw	2	0	1	1	0	0	0	456	486	Deamidation (NQ)	Q17:Deamidation (NQ):9.40
45	27	G3XD24|PCTA_PSEAE	R.TVNIGQILEVIKGISEQTNLLALNAAIEAAR.A	N	73.21	3261.83	31	-0.1	1088.28	3	108.62		18800000	13400000				2	65581	Marjan_Trial1_P10_2_rep1O1.raw	4	0	2	2	0	0	0	456	486
45	27	G3XD24|PCTA_PSEAE	R.TVNIN(sub G)QILEVIKGISEQTNLLALNAAIEAAR.A	N	40.92	3318.85	31	0.1	830.72	4	109.06			13000000				3	69270	Marjan_Trial1_P10_3_rep1O1.raw	1	0	0	1	0	0	0	456	486	Mutation
45	27	G3XD24|PCTA_PSEAE	R.YSLESVEIANR.A	N	87.4	1279.64	11	0	640.828	2	64.83	12000000	29000000	21800000				2	33045	Marjan_Trial1_P10_2_rep1O1.raw	4	2	1	1	0	0	0	539	549
154	246	G3XD61|WBPI_PSEAE	G.G(sub K)TIQDDGQLYGGGQASSR.I	Y	57.15	1808.83	18	1.5	905.423	2	41.24		410000					2	19232	Marjan_Trial1_P10_2_rep1O1.raw	1	0	1	0	0	0	0	329	346	Mutation		G3XD61|WBPI_PSEAE	G3XD61	34	1
154	246	G3XD61|WBPI_PSEAE	K.N(sub T)V(sub I)QDDGQLYGGGQASSR.I	Y	40.42	1750.79	17	12.4	876.412	2	39.87		1300000	0				2	18472	Marjan_Trial1_P10_2_rep1O1.raw	2	0	1	1	0	0	0	330	346	Mutation
154	246	G3XD61|WBPI_PSEAE	K.TIE(sub Q)DDGQLYGGGQASSR.I	Y	48.42	1752.79	17	12	877.413	2	42.9		31100	11500				3	21002	Marjan_Trial1_P10_3_rep1O1.raw	2	0	1	1	0	0	0	330	346	Mutation
154	246	G3XD61|WBPI_PSEAE	K.TIQ(+.98)DDGQLYGGGQASSR.I	Y	29.32	1752.79	17	10.9	877.413	2	39.78		31100					2	18423	Marjan_Trial1_P10_2_rep1O1.raw	1	0	1	0	0	0	0	330	346	Deamidation (NQ)	Q3:Deamidation (NQ):31.56
154	246	G3XD61|WBPI_PSEAE	K.TIQDDGQLYGGGQASSR(-.98).I	Y	34.93	1750.82	17	-8.2	876.412	2	40.81		1110000	0				2	18974	Marjan_Trial1_P10_2_rep1O1.raw	3	0	2	1	0	0	0	330	346	Amidation	R17:Amidation:1000.00
154	246	G3XD61|WBPI_PSEAE	K.TIQDDGQLYGGGQASSR.I	Y	116.01	1751.81	17	0.3	876.911	2	39.98	4210000	4750000	2940000				1	16450	Marjan_Trial1_P10_1_rep1O1.raw	11	7	1	3	0	0	0	330	346
154	246	G3XD61|WBPI_PSEAE	N.G(sub R)ILTDQVSDILFC(+57.02)PTR.V	Y	54.28	1833.93	16	1.5	917.973	2	103.36		5810000	5570000				2	60370	Marjan_Trial1_P10_2_rep1O1.raw	2	0	1	1	0	0	0	134	149	Carbamidomethylation; Mutation	C13:Carbamidomethylation:1000.00
154	246	G3XD61|WBPI_PSEAE	R.IAEYLAKL	Y	47.25	919.538	8	-0.1	460.776	2	70.63	3150000	11000000	9670000				2	36629	Marjan_Trial1_P10_2_rep1O1.raw	3	1	1	1	0	0	0	347	354
154	246	G3XD61|WBPI_PSEAE	R.ILTDQVSDILFC(+57.02)PTR.V	Y	110.36	1776.91	15	0.9	889.462	2	101.31	6240000	13000000	10800000				1	54207	Marjan_Trial1_P10_1_rep1O1.raw	6	2	2	2	0	0	0	135	149	Carbamidomethylation	C12:Carbamidomethylation:1000.00
154	246	G3XD61|WBPI_PSEAE	R.TSLGKTIQDDGQ(+.98)LYGGGQASSR.I	Y	50.71	2239.07	22	7.8	747.37	3	53.72		269000					2	26235	Marjan_Trial1_P10_2_rep1O1.raw	1	0	1	0	0	0	0	325	346	Deamidation (NQ)	Q12:Deamidation (NQ):6.93
154	246	G3XD61|WBPI_PSEAE	R.TSLGKTIQDDGQLYGGGQASSR.I	Y	79.14	2238.09	22	-2.5	747.035	3	58.61	19500		594000		0		3	30686	Marjan_Trial1_P10_3_rep1O1.raw	3	1	0	1	0	1	0	325	346
334	376	G3XD76|DAPD_PSEAE	K.VALLDEQNALVK.V	Y	71.38	1311.74	12	1	656.878	2	73.85	6380000	9130000	5890000				2	38688	Marjan_Trial1_P10_2_rep1O1.raw	4	2	1	1	0	0	0	290	301			G3XD76|DAPD_PSEAE	G3XD76	10	0
334	376	G3XD76|DAPD_PSEAE	K.VQ(sub A)LLDEQNALVK.V	Y	38.69	1368.76	12	0.2	685.388	2	74.74	4630000						1	35661	Marjan_Trial1_P10_1_rep1O1.raw	1	1	0	0	0	0	0	290	301	Mutation
334	376	G3XD76|DAPD_PSEAE	R.DLAGQPDLLFR.R	Y	53.74	1243.66	11	-0.3	622.835	2	97.1	4020000	4990000	3120000				3	57610	Marjan_Trial1_P10_3_rep1O1.raw	4	1	1	2	0	0	0	307	317
334	376	G3XD76|DAPD_PSEAE	R.DLAGQPDLLFRR.N	Y	28.79	1399.76	12	0.2	467.593	3	74.53	7270000						1	35550	Marjan_Trial1_P10_1_rep1O1.raw	1	1	0	0	0	0	0	307	318
187	182	G3XD94|UGND_PSEAE	D.PGNPNFETR.T	Y	32.25	1030.48	9	-0.5	516.249	2	20.06		3390000					2	8528	Marjan_Trial1_P10_2_rep1O1.raw	1	0	1	0	0	0	0	169	177			G3XD94|UGND_PSEAE	G3XD94	35	0
187	182	G3XD94|UGND_PSEAE	R.ASGFEATTDFSR.V	Y	73.92	1287.57	12	0.4	644.794	2	52.29	10400000	30700000	22600000				2	25363	Marjan_Trial1_P10_2_rep1O1.raw	3	1	1	1	0	0	0	74	85
187	182	G3XD94|UGND_PSEAE	R.DIYLVYSPEREDPGNPNFETR.T	Y	67.03	2510.17	21	0.2	837.731	3	88.88	8640000	22700000	15600000				1	44310	Marjan_Trial1_P10_1_rep1O1.raw	6	2	2	2	0	0	0	157	177
187	182	G3XD94|UGND_PSEAE	R.EDPGNPNFETR.T	Y	59.82	1274.55	11	0.6	638.284	2	29.68	5080000	6240000					1	11693	Marjan_Trial1_P10_1_rep1O1.raw	2	1	1	0	0	0	0	167	177
187	182	G3XD94|UGND_PSEAE	R.Q(sub A)SGFEATTDFSR.V	Y	56.93	1344.59	12	2.7	673.306	2	52.54	7070000	11600000	13800000				2	25523	Marjan_Trial1_P10_2_rep1O1.raw	5	2	1	2	0	0	0	74	85	Mutation
187	182	G3XD94|UGND_PSEAE	R.VD(sub G)QVVSLESTTYPGTTEEELLPR.V	Y	53.79	2562.27	23	7.1	1282.15	2	98.87			121000				3	59275	Marjan_Trial1_P10_3_rep1O1.raw	1	0	0	1	0	0	0	124	146	Mutation
187	182	G3XD94|UGND_PSEAE	R.VGQ(+.98)VVSLESTTYPGTTEEELLPR.V	Y	37.47	2505.25	23	10.3	1253.64	2	96.45	159000						1	49805	Marjan_Trial1_P10_1_rep1O1.raw	1	1	0	0	0	0	0	124	146	Deamidation (NQ)	Q3:Deamidation (NQ):1000.00
187	182	G3XD94|UGND_PSEAE	R.VGQVT(sub V)SLESTTYPGTTEEELLPR.V	Y	42.87	2506.24	23	11.6	1254.14	2	97.36		0					2	54728	Marjan_Trial1_P10_2_rep1O1.raw	1	0	1	0	0	0	0	124	146	Mutation
187	182	G3XD94|UGND_PSEAE	R.VGQVVS(+58.03)LESTTYPGTTEEELLPR.V	Y	38.09	2562.29	23	-2	1282.15	2	97.58		3160					2	54935	Marjan_Trial1_P10_2_rep1O1.raw	1	0	1	0	0	0	0	124	146	2 3-dihydro-2 2-dimethyl-7-benzofuranol N-methyl carbamate	S6:2 3-dihydro-2 2-dimethyl-7-benzofuranol N-methyl carbamate:47.09
187	182	G3XD94|UGND_PSEAE	R.VGQVVSLESTTYPGTTEEELLPR.V	Y	95.11	2504.26	23	2.5	1253.14	2	98.51	13800000	39900000	31900000				3	58948	Marjan_Trial1_P10_3_rep1O1.raw	7	2	2	3	0	0	0	124	146
187	182	G3XD94|UGND_PSEAE	R.VL(sub G)QVVSLESTTYPGTTEEELLPR.V	Y	41.02	2560.33	23	-13.7	1281.15	2	97.6		0					2	54946	Marjan_Trial1_P10_2_rep1O1.raw	1	0	1	0	0	0	0	124	146	Mutation
187	182	G3XD94|UGND_PSEAE	R.VN(sub G)QVVSLESTTYPGTTEEELLPR.V	Y	71.32	2561.29	23	0.9	1281.65	2	97.15	774000		2760000				1	50405	Marjan_Trial1_P10_1_rep1O1.raw	2	1	0	1	0	0	0	124	146	Mutation
187	182	G3XD94|UGND_PSEAE	R.VQEGGLVVGR.D	Y	61.5	1012.57	10	-0.4	507.29	2	39.49			12500000				3	19013	Marjan_Trial1_P10_3_rep1O1.raw	1	0	0	1	0	0	0	147	156
187	182	G3XD94|UGND_PSEAE	R.VQEGGLVVGRDIYLVYSPEREDPGNPNFETR.T	Y	38.96	3504.73	31	0.3	877.189	4	97.01		3540000	1820000				3	57514	Marjan_Trial1_P10_3_rep1O1.raw	2	0	1	1	0	0	0	147	177
187	182	G3XD94|UGND_PSEAE	R.VSEC(+57.02)DALILC(+57.02)VPTPLNK.Y	Y	39.52	1927.97	17	3.1	643.668	3	99.23	627000						1	52316	Marjan_Trial1_P10_1_rep1O1.raw	1	1	0	0	0	0	0	86	102	Carbamidomethylation	C4:Carbamidomethylation:1000.00;C10:Carbamidomethylation:1000.00
183	219	G3XDA3|CTPH_PSEAE	R.AGDAGRGFAVVADEVR.T	Y	47.2	1588.8	16	0.9	530.606	3	58.72		5900000	3990000				2	29247	Marjan_Trial1_P10_2_rep1O1.raw	3	0	2	1	0	0	0	426	441			G3XDA3|CTPH_PSEAE	G3XDA3	17	5
183	219	G3XDA3|CTPH_PSEAE	R.DLDSASGSLNAIASLM(+15.99)AAGTREQFSR.T	Y	28.27	2683.29	26	-4.6	895.432	3	111.55					189000		5	82662	Marjan_Trial1_PA10x_2_rep1O1.raw	1	0	0	0	0	1	0	299	324	Oxidation (M)	M16:Oxidation (M):1000.00
183	219	G3XDA3|CTPH_PSEAE	R.DLDSASGSLNAIASLMAAGTR.E	Y	26.22	2019.99	21	-10.8	1010.99	2	57.21						0	6	38510	Marjan_Trial1_PA10x_3_rep1O1.raw	1	0	0	0	0	0	1	299	319
183	219	G3XDA3|CTPH_PSEAE	R.FLEAGADPIAGDQAVTGIDRATTAQMQTLR.D	Y	27.36	3116.56	30	6.4	1039.87	3	98.63						1130000	6	68903	Marjan_Trial1_PA10x_3_rep1O1.raw	2	0	0	0	0	0	2	164	193
183	219	G3XDA3|CTPH_PSEAE	R.GFAVVADEVR.T	N	66.71	1061.55	10	-0.1	531.783	2	55.7	13600000						1	24808	Marjan_Trial1_P10_1_rep1O1.raw	1	1	0	0	0	0	0	432	441
183	219	G3XDA3|CTPH_PSEAE	R.GIAE(+14.02)QTNLLALNAAIEAAR.A	Y	55.71	1952.07	19	1.6	977.043	2	101		518000					2	58183	Marjan_Trial1_P10_2_rep1O1.raw	1	0	1	0	0	0	0	407	425	Methylation(others)	E4:Methylation(others):55.92
183	219	G3XDA3|CTPH_PSEAE	R.GIAEQT(+14.02)NLLALNAAIEAAR.A	Y	25.98	1952.07	19	0.2	651.697	3	100.37	482000						1	53408	Marjan_Trial1_P10_1_rep1O1.raw	1	1	0	0	0	0	0	407	425	Methylation(others)	T6:Methylation(others):0.00
183	219	G3XDA3|CTPH_PSEAE	R.GIAEQTNLLALNAAIEAAR.A	Y	97.34	1938.05	19	-0.2	970.034	2	104.05	769000	9900000	1950000				3	64235	Marjan_Trial1_P10_3_rep1O1.raw	6	1	3	2	0	0	0	407	425
183	219	G3XDA3|CTPH_PSEAE	R.LGSVAEGELK.D	Y	26.9	1001.54	10	-0.9	501.776	2	12.24						9480000	6	5957	Marjan_Trial1_PA10x_3_rep1O1.raw	1	0	0	0	0	0	1	131	140
183	219	G3XDA3|CTPH_PSEAE	R.N(sub G)FAVVADEVR.T	N	43.79	1118.57	10	0.6	560.294	2	56.99	17000000						1	25471	Marjan_Trial1_P10_1_rep1O1.raw	1	1	0	0	0	0	0	432	441	Mutation
183	219	G3XDA3|CTPH_PSEAE	R.NLTEIASIASSNQEQVEQTEAASR.D	Y	69.61	2575.24	24	3.5	859.422	3	86.58	25300	531000					2	46862	Marjan_Trial1_P10_2_rep1O1.raw	3	1	2	0	0	0	0	527	550
183	219	G3XDA3|CTPH_PSEAE	R.Q(-17.03)RFLEAGADPIAGDQAVTGIDR.A	Y	31	2282.13	22	0.5	761.717	3	110.25	1330000						1	62924	Marjan_Trial1_P10_1_rep1O1.raw	1	1	0	0	0	0	0	162	183	Pyro-glu from Q	Q1:Pyro-glu from Q:1000.00
559	542	G3XDA8|PSTS_PSEAE	K.KEGAAFVEDNEQNALNGTYPLSR.F	Y	52.88	2522.2	23	0.6	841.742	3	75.17		506000	344000				2	39557	Marjan_Trial1_P10_2_rep1O1.raw	6	0	4	2	0	0	0	245	267			G3XDA8|PSTS_PSEAE	G3XDA8	6	0
665	492	O30506|AOTP_PSEAE	K.AGDVISIIGSSGSGK.S	Y	79.1	1346.7	15	-0.4	674.359	2	72.02			2080000				3	39472	Marjan_Trial1_P10_3_rep1O1.raw	1	0	0	1	0	0	0	28	42			O30506|AOTP_PSEAE	O30506	2	0
665	492	O30506|AOTP_PSEAE	K.AGDVISIIGSSGSGKSTFLR.C	Y	26.85	1951.04	20	3.4	651.355	3	92.81			3080000				3	53820	Marjan_Trial1_P10_3_rep1O1.raw	1	0	0	1	0	0	0	28	47
68	41	O30508|ARUC_PSEAE	K.AAIS(+59.02)DKTC(+57.02)AVVLEPIQGEGGVLPAQQAYLEGAR.K	Y	27.98	3469.77	33	3.5	1157.6	3	96.9	0						1	50209	Marjan_Trial1_P10_1_rep1O1.raw	1	1	0	0	0	0	0	181	213	Aminoethylcysteine; Carbamidomethylation	S4:Aminoethylcysteine:5.77;C8:Carbamidomethylation:1000.00	O30508|ARUC_PSEAE	O30508	54	9
68	41	O30508|ARUC_PSEAE	K.AAISDK(+14.02)TC(+57.02)AVVLE(+43.99)PIQGEGGVLPAQQAYLEGAR.K	Y	32.34	3468.76	33	6	1157.27	3	96.93	87300						1	50237	Marjan_Trial1_P10_1_rep1O1.raw	1	1	0	0	0	0	0	181	213	Methylation(KR); Carbamidomethylation; Carboxylation (E)	K6:Methylation(KR):69.43;C8:Carbamidomethylation:1000.00;E13:Carboxylation (E):17.91
68	41	O30508|ARUC_PSEAE	K.AAISDKTC(+57.02)AVVLEPIQ(+.98)GEGGVLPAQQAYLEGAR.K	Y	62.81	3411.73	33	3.7	1138.26	3	98.78			466000				3	59199	Marjan_Trial1_P10_3_rep1O1.raw	1	0	0	1	0	0	0	181	213	Carbamidomethylation; Deamidation (NQ)	C8:Carbamidomethylation:1000.00;Q16:Deamidation (NQ):26.03
68	41	O30508|ARUC_PSEAE	K.AAISDKTC(+57.02)AVVLEPIQGEGGVLPAQQAYLEGAR.K	Y	99.54	3410.75	33	1.9	1137.93	3	97.31	530000	814000	327000				2	54681	Marjan_Trial1_P10_2_rep1O1.raw	5	1	3	1	0	0	0	181	213	Carbamidomethylation	C8:Carbamidomethylation:1000.00
68	41	O30508|ARUC_PSEAE	K.ARDVLNAAEKEAVM(+15.99)VLQASPDVVR.F	Y	30.68	2596.36	24	2.6	650.1	4	103.29			0				3	63507	Marjan_Trial1_P10_3_rep1O1.raw	1	0	0	1	0	0	0	354	377	Oxidation (M)	M14:Oxidation (M):1000.00
68	41	O30508|ARUC_PSEAE	K.EAVMVLQASPDVVR.F	Y	25.08	1512.8	14	3.7	505.275	3	69.37						0	6	46672	Marjan_Trial1_PA10x_3_rep1O1.raw	1	0	0	0	0	0	1	364	377
68	41	O30508|ARUC_PSEAE	K.FEGITHVPYNDLEALK.A	Y	37.52	1844.93	16	0.3	615.984	3	86.44	674000						1	42813	Marjan_Trial1_P10_1_rep1O1.raw	1	1	0	0	0	0	0	165	180
68	41	O30508|ARUC_PSEAE	K.IGQEYGIFDEIR.G	Y	81.57	1438.71	12	1.8	720.363	2	91.07	4030000	7760000	0				1	45688	Marjan_Trial1_P10_1_rep1O1.raw	4	2	1	1	0	0	0	325	336
68	41	O30508|ARUC_PSEAE	K.IN(sub G)QEYGIFDEIR.G	Y	64.35	1495.73	12	-0.3	748.872	2	93.9		3470000					2	51673	Marjan_Trial1_P10_2_rep1O1.raw	3	0	3	0	0	0	0	325	336	Mutation
68	41	O30508|ARUC_PSEAE	K.SLGGGFPIGAMLT(-18.01)TGEIAK.H	Y	28.81	1800.94	19	18.2	601.333	3	22.93						0	6	13877	Marjan_Trial1_PA10x_3_rep1O1.raw	1	0	0	0	0	0	1	256	274	Dehydration	T13:Dehydration:0.00
68	41	O30508|ARUC_PSEAE	K.SLGGGFPIGAMLTTGEIAK.H	Y	29.32	1818.95	19	3.8	607.328	3	110.35			1230000				3	70655	Marjan_Trial1_P10_3_rep1O1.raw	1	0	0	1	0	0	0	256	274
68	41	O30508|ARUC_PSEAE	K.TC(+57.02)AVVLEPIQ(+.98)GEGGVLPAQQAYLEGAR.K	Y	48.25	2826.42	27	9.5	1414.23	2	99.62		0					2	56897	Marjan_Trial1_P10_2_rep1O1.raw	1	0	1	0	0	0	0	187	213	Carbamidomethylation; Deamidation (NQ)	C2:Carbamidomethylation:1000.00;Q10:Deamidation (NQ):27.02
68	41	O30508|ARUC_PSEAE	K.TC(+57.02)AVVLEPIQGEGGVLPAQQAYLEGAR.K	Y	93.95	2825.44	27	-0.4	942.82	3	99.57	2170000	2980000	2410000				2	56842	Marjan_Trial1_P10_2_rep1O1.raw	5	1	2	2	0	0	0	187	213	Carbamidomethylation	C2:Carbamidomethylation:1000.00
68	41	O30508|ARUC_PSEAE	K.TC(+57.02)AVVLEPIQGEGGVLPAQQAYLEGARK(+21.98).L	Y	29.08	2975.51	28	-9.5	992.836	3	107.22				690000			4	75689	Marjan_Trial1_PA10x_1_rep1O1.raw	1	0	0	0	1	0	0	187	214	Carbamidomethylation; Sodium adduct	C2:Carbamidomethylation:1000.00;K28:Sodium adduct:0.00
68	41	O30508|ARUC_PSEAE	K.YSDGFGPK.F	Y	46.33	869.392	8	-0.5	435.703	2	29.52			1910000				3	13501	Marjan_Trial1_P10_3_rep1O1.raw	1	0	0	1	0	0	0	157	164
68	41	O30508|ARUC_PSEAE	L.VDAN(sub T)FAERVFLANSGAEANEAAFK.L	Y	44.96	2540.23	24	-4.5	847.747	3	73.7			518000				3	40597	Marjan_Trial1_P10_3_rep1O1.raw	1	0	0	1	0	0	0	94	117	Mutation
68	41	O30508|ARUC_PSEAE	R.ELIDFAGGIAVTSLGHAHPALVKALT(+79.97)EQ(+.98)AQ(+.98)R.I	Y	26.62	3294.66	31	0.5	1099.23	3	101.77				553000			4	69950	Marjan_Trial1_PA10x_1_rep1O1.raw	1	0	0	0	1	0	0	43	73	Phosphorylation (STY); Deamidation (NQ)	T26:Phosphorylation (STY):16.13;Q28:Deamidation (NQ):1000.00;Q30:Deamidation (NQ):1000.00
68	41	O30508|ARUC_PSEAE	R.ELIDFAGGIAVTSLGHAHPALVKALTEQAQ(+204.00)R.I	Y	26.71	3416.73	31	-1.9	1139.91	3	70.38					680000		5	45624	Marjan_Trial1_PA10x_2_rep1O1.raw	1	0	0	0	0	1	0	43	73	Addition of DFDNB crosslinker	Q30:Addition of DFDNB crosslinker:0.00
68	41	O30508|ARUC_PSEAE	R.FAPSLVIDDAEIDEGLER.F	Y	123.62	1987.97	18	-0.9	994.993	2	102.15	7190000	26300000	26700000				3	62425	Marjan_Trial1_P10_3_rep1O1.raw	9	3	4	2	0	0	0	378	395
68	41	O30508|ARUC_PSEAE	R.FAPSLVIDDAEIDEGLERFER.A	Y	29.54	2420.19	21	0.5	807.736	3	105.05			4880000				3	65175	Marjan_Trial1_P10_3_rep1O1.raw	1	0	0	1	0	0	0	378	398
68	41	O30508|ARUC_PSEAE	R.FQ(sub A)PSLVIDDAEIDEGLER.F	Y	63.34	2045	18	-3.6	1023.5	2	103.21	4460000	10900000					1	56023	Marjan_Trial1_P10_1_rep1O1.raw	2	1	1	0	0	0	0	378	395	Mutation
68	41	O30508|ARUC_PSEAE	R.GM(+15.99)GLLIGAALTDEWK.G	Y	26.28	1589.81	15	-4.2	795.91	2	53.1					0		5	33384	Marjan_Trial1_PA10x_2_rep1O1.raw	1	0	0	0	0	1	0	337	351	Oxidation (M)	M2:Oxidation (M):1000.00
68	41	O30508|ARUC_PSEAE	R.GMGLLIGAALTDEW(+151.03)K.G	Y	34.38	1724.84	15	11.5	863.439	2	98.04					1030000		5	67959	Marjan_Trial1_PA10x_2_rep1O1.raw	1	0	0	0	0	1	0	337	351	HNSB(W)	W14:HNSB(W):1000.00
68	41	O30508|ARUC_PSEAE	R.GMGLLIGAALTDEWKGK.A	Y	26.79	1758.93	17	-0.6	880.474	2	73.64						0	6	49761	Marjan_Trial1_PA10x_3_rep1O1.raw	1	0	0	0	0	0	1	337	353
68	41	O30508|ARUC_PSEAE	R.IWHVSNVFTNEPALR.L	Y	57.73	1781.92	15	-0.1	594.981	3	93.72		3220000	5150000				3	54497	Marjan_Trial1_P10_3_rep1O1.raw	2	0	1	1	0	0	0	74	88
68	41	O30508|ARUC_PSEAE	R.K(+43.01)(+14.02)LVDATFAER.V	Y	45.08	1205.64	10	1	603.828	2	46.57			1190000				3	23150	Marjan_Trial1_P10_3_rep1O1.raw	1	0	0	1	0	0	0	92	101	Carbamylation; Methylation(KR)	K1:Carbamylation:1000.00;K1:Methylation(KR):103.85
68	41	O30508|ARUC_PSEAE	R.KLVDATFAER.V	Y	63.48	1148.62	10	0.4	575.317	2	39.56		2240000					2	18308	Marjan_Trial1_P10_2_rep1O1.raw	1	0	1	0	0	0	0	92	101
68	41	O30508|ARUC_PSEAE	R.LQKIGQEYGIFDEIR.G	Y	35.88	1807.95	15	1.7	603.657	3	83.81		1490000					2	45077	Marjan_Trial1_P10_2_rep1O1.raw	1	0	1	0	0	0	0	322	336
68	41	O30508|ARUC_PSEAE	R.R(+43.01)(+14.02)YANDVYGPQK.Y	Y	35.89	1366.66	11	0.5	684.339	2	25.03			244000				3	11095	Marjan_Trial1_P10_3_rep1O1.raw	1	0	0	1	0	0	0	121	131	Carbamylation; Methylation(KR)	R1:Carbamylation:72.22;R1:Methylation(KR):72.22
68	41	O30508|ARUC_PSEAE	R.R(sub V)FLANSGAEANEAAFK.L	Y	61.43	1694.84	16	-6.5	848.42	2	68.04	55300		4870000				1	31774	Marjan_Trial1_P10_1_rep1O1.raw	2	1	0	1	0	0	0	102	117	Mutation
68	41	O30508|ARUC_PSEAE	R.RYANDVYGPQK.Y	Y	52.05	1309.64	11	0.2	655.828	2	23.51			103000				3	10277	Marjan_Trial1_P10_3_rep1O1.raw	1	0	0	1	0	0	0	121	131
68	41	O30508|ARUC_PSEAE	R.TLFTVNVGGQPK.Y	Y	86.51	1259.69	12	-0.5	630.851	2	65.06	3870000						1	30080	Marjan_Trial1_P10_1_rep1O1.raw	1	1	0	0	0	0	0	145	156
68	41	O30508|ARUC_PSEAE	R.VFLANSGAEANEAAFK.L	Y	129.57	1637.8	16	1.3	819.911	2	64.24	7540000		2120000		261000		1	29634	Marjan_Trial1_P10_1_rep1O1.raw	4	2	0	1	0	1	0	102	117
68	41	O30508|ARUC_PSEAE	R.VFLANSGAEANEAAFKLAR.R	Y	38.28	1978.03	19	0.2	660.35	3	82.5			3040000				3	46601	Marjan_Trial1_P10_3_rep1O1.raw	1	0	0	1	0	0	0	102	120
68	41	O30508|ARUC_PSEAE	R.VFLANSGAEANEAQ(sub A)FK.L	Y	63.89	1694.83	16	-1.7	848.419	2	64.16	73300						1	29596	Marjan_Trial1_P10_1_rep1O1.raw	1	1	0	0	0	0	0	102	117	Mutation
68	41	O30508|ARUC_PSEAE	R.VFLANSGAEANEQ(sub A)AFK.L	Y	60.54	1694.83	16	1.3	848.422	2	65.82		67400					2	33640	Marjan_Trial1_P10_2_rep1O1.raw	1	0	1	0	0	0	0	102	117	Mutation
317	229	O33407|ESTA_PSEAE	K.FALGGGER.S	Y	31.64	805.408	8	1.4	403.712	2	55.83	357000						1	24877	Marjan_Trial1_P10_1_rep1O1.raw	2	2	0	0	0	0	0	472	479			O33407|ESTA_PSEAE	O33407	13	0
317	229	O33407|ESTA_PSEAE	K.GAS(+114.04)ATALDYDDQKR.S	Y	55.66	1623.75	14	-0.2	812.881	2	44.07		275000	0				3	21672	Marjan_Trial1_P10_3_rep1O1.raw	2	0	1	1	0	0	0	530	543	Ubiquitin	S3:Ubiquitin:40.21
317	229	O33407|ESTA_PSEAE	R.ARQGLGADPNALYYITGGGNDFLQGR.I	Y	54.17	2723.34	26	1.3	908.789	3	101.49			459000				3	61763	Marjan_Trial1_P10_3_rep1O1.raw	1	0	0	1	0	0	0	152	177
317	229	O33407|ESTA_PSEAE	R.ILNDVQAQQAAGR.L	Y	80.38	1382.73	13	1.3	692.371	2	34.26	1430000	2290000	2220000				2	15522	Marjan_Trial1_P10_2_rep1O1.raw	4	1	1	2	0	0	0	178	190
317	229	O33407|ESTA_PSEAE	R.LGYDIAQQADSPWHLSPFVSADYAR.V	Y	62.58	2806.34	25	2	936.454	3	101.87	689000	3660000	414000				2	58991	Marjan_Trial1_P10_2_rep1O1.raw	4	1	2	1	0	0	0	496	520
788	440	O33877|FABA_PSEAE	R.EIYSAEGLR.V	Y	45.29	1036.52	9	0	519.267	2	41.5	2840000						1	17236	Marjan_Trial1_P10_1_rep1O1.raw	1	1	0	0	0	0	0	153	161			O33877|FABA_PSEAE	O33877	2	0
788	440	O33877|FABA_PSEAE	R.VGLFTSTDSF	Y	51.5	1072.51	10	-0.4	537.261	2	100.62	2890000						1	53628	Marjan_Trial1_P10_1_rep1O1.raw	1	1	0	0	0	0	0	162	171
294	342	O50174|ASTD_PSEAE	G.ADAT(+114.04)QVDAAVC(+57.02)AAR.E	Y	49.59	1531.7	14	2.9	766.862	2	44.89	692000	441000					1	18934	Marjan_Trial1_P10_1_rep1O1.raw	4	2	2	0	0	0	0	35	48	Ubiquitin; Carbamidomethylation	T4:Ubiquitin:1000.00;C11:Carbamidomethylation:1000.00	O50174|ASTD_PSEAE	O50174	11	1
294	342	O50174|ASTD_PSEAE	K.QLTGAASSAPFGGIGA.S	Y	26.89	1403.7	16	13.8	702.869	2	13.19				715000			4	6623	Marjan_Trial1_PA10x_1_rep1O1.raw	1	0	0	0	1	0	0	433	448
294	342	O50174|ASTD_PSEAE	R.FDEQPAPFMGAVISL.S	Y	27.97	1620.79	15	-0.6	811.4	2	74.61		527000					2	39171	Marjan_Trial1_P10_2_rep1O1.raw	1	0	1	0	0	0	0	311	325
294	342	O50174|ASTD_PSEAE	R.GADATQVDAAVC(+57.02)AAR.E	Y	81.09	1474.68	15	1.8	738.35	2	44.28	752000	939000	139000				1	18646	Marjan_Trial1_P10_1_rep1O1.raw	5	3	1	1	0	0	0	34	48	Carbamidomethylation	C12:Carbamidomethylation:1000.00
294	342	O50174|ASTD_PSEAE	R.IELLER.F	N	28.42	771.449	6	0	386.732	2	43.68	1710000						1	18331	Marjan_Trial1_P10_1_rep1O1.raw	1	1	0	0	0	0	0	63	68
295	148	O50175|ASTB_PSEAE	K.Q(-17.03)GVLAPQARPDTAALR.S	Y	41.14	1645.89	16	1	823.953	2	70.69			219000				3	38569	Marjan_Trial1_P10_3_rep1O1.raw	1	0	0	1	0	0	0	59	74	Pyro-glu from Q	Q1:Pyro-glu from Q:1000.00	O50175|ASTB_PSEAE	O50175	12	0
295	148	O50175|ASTB_PSEAE	K.SYLFNSQLLSK.A	Y	59.64	1298.69	11	1.2	650.352	2	85.33	351000	3520000	3120000				2	46082	Marjan_Trial1_P10_2_rep1O1.raw	3	1	1	1	0	0	0	308	318
295	148	O50175|ASTB_PSEAE	R.QTLEAC(+57.02)QAVAR.L	Y	71.11	1245.61	11	0.8	623.814	2	28.91	1910000	5400000	3690000				2	12809	Marjan_Trial1_P10_2_rep1O1.raw	3	1	1	1	0	0	0	215	225	Carbamidomethylation	C6:Carbamidomethylation:1000.00
295	148	O50175|ASTB_PSEAE	R.SIEHPTTSR.V	Y	41.95	1026.51	9	0.2	514.262	2	11.42	124000		157000				3	4152	Marjan_Trial1_P10_3_rep1O1.raw	2	1	0	1	0	0	0	139	147
295	148	O50175|ASTB_PSEAE	R.TALDELTQILK.L	Y	47.02	1243.7	11	0.5	622.859	2	105.18	1020000		1860000				3	65305	Marjan_Trial1_P10_3_rep1O1.raw	2	1	0	1	0	0	0	428	438
295	148	O50175|ASTB_PSEAE	R.VWNYLDQLTGDDGPIREVK.V	Y	39.42	2217.11	19	0.4	740.043	3	97.32		1950000					2	54692	Marjan_Trial1_P10_2_rep1O1.raw	1	0	1	0	0	0	0	337	355
900	484	O50177|ASTE_PSEAE	P.IELLER.L	N	28.42	771.449	6	0	386.732	2	43.68	1710000						1	18331	Marjan_Trial1_P10_1_rep1O1.raw	1	1	0	0	0	0	0	66	71			O50177|ASTE_PSEAE	O50177	2	0
900	484	O50177|ASTE_PSEAE	R.AGILVVPAKL	Y	34.57	979.643	10	-0.1	490.829	2	92.03			1630000				3	53255	Marjan_Trial1_P10_3_rep1O1.raw	1	0	0	1	0	0	0	323	332
580	378	O50274|CYSNC_PSEAE	R.AVYVLDGQNLR.H	Y	65.24	1246.67	11	0.2	624.341	2	62.48		2610000					2	31580	Marjan_Trial1_P10_2_rep1O1.raw	1	0	1	0	0	0	0	495	505			O50274|CYSNC_PSEAE	O50274	2	1
580	378	O50274|CYSNC_PSEAE	R.NMATGASTC(+57.02)DLAIILIDARYGVQTQTR.R	Y	27.98	2938.46	27	5.9	1470.25	2	111.55						9060000	6	82616	Marjan_Trial1_PA10x_3_rep1O1.raw	1	0	0	0	0	0	1	120	146	Carbamidomethylation	C9:Carbamidomethylation:1000.00
580	378	O50274|CYSNC_PSEAE	R.TPGSELKLNEIAR.V	Y	31.24	1426.78	13	-0.5	476.6	3	50.28		2910000					2	24249	Marjan_Trial1_P10_2_rep1O1.raw	1	0	1	0	0	0	0	381	393
47	45	O52759|RS4_PSEAE	K.A(+58.01)ITVNGQTVNIPSYQVK.A	Y	36.11	1888.99	17	0.8	945.503	2	87.99	447000						1	43769	Marjan_Trial1_P10_1_rep1O1.raw	1	1	0	0	0	0	0	122	138	Carboxymethyl (KW X@N-term)	A1:Carboxymethyl (KW X@N-term):85.30	O52759|RS4_PSEAE	O52759	95	12
47	45	O52759|RS4_PSEAE	K.AENVPGQHGQR.R	Y	28.53	1191.57	11	-1.4	596.794	2	8.05			0				3	2732	Marjan_Trial1_P10_3_rep1O1.raw	1	0	0	1	0	0	0	34	44
47	45	O52759|RS4_PSEAE	K.AGDVVAVR.E	Y	55.2	785.439	8	-0.7	393.727	2	16.77	52700000	26300000					1	6186	Marjan_Trial1_P10_1_rep1O1.raw	2	1	1	0	0	0	0	139	146
47	45	O52759|RS4_PSEAE	K.AGDVVAVREK.S	Y	55.74	1042.58	10	0.1	522.296	2	12.77	781000	2330000	1700000				2	4985	Marjan_Trial1_P10_2_rep1O1.raw	3	1	1	1	0	0	0	139	148
47	45	O52759|RS4_PSEAE	K.AITVN(+.98)GQTVNIPSYQVK.A	Y	78.77	1831.97	17	0.1	916.991	2	86.58	1670000	2680000					2	46861	Marjan_Trial1_P10_2_rep1O1.raw	3	1	2	0	0	0	0	122	138	Deamidation (NQ)	N5:Deamidation (NQ):20.41
47	45	O52759|RS4_PSEAE	K.AITVNGQTVNIPSYQR(sub V)K.A	Y	60.25	1888.02	17	-6.9	945.009	2	87.17			958000				3	49868	Marjan_Trial1_P10_3_rep1O1.raw	1	0	0	1	0	0	0	122	138	Mutation
47	45	O52759|RS4_PSEAE	K.AITVNGQTVNIPSYQVK(+114.04).A	Y	59.24	1945.03	17	0.2	973.521	2	88.32			142000				3	50673	Marjan_Trial1_P10_3_rep1O1.raw	2	0	0	2	0	0	0	122	138	Ubiquitin	K17:Ubiquitin:76.73
47	45	O52759|RS4_PSEAE	K.AITVNGQTVNIPSYQVK.A	Y	124.99	1830.98	17	1.1	916.5	2	82.93	17900000	19300000	46000000				1	40672	Marjan_Trial1_P10_1_rep1O1.raw	7	3	2	2	0	0	0	122	138
47	45	O52759|RS4_PSEAE	K.C(+57.02)(+43.01)K(+14.02)AENVPGQHGQR.R	Y	62.14	1536.72	13	-0.1	769.368	2	7.44	2740000	8650000	7910000				2	2152	Marjan_Trial1_P10_2_rep1O1.raw	7	3	2	2	0	0	0	32	44	Carbamidomethylation; Carbamylation; Methylation(KR)	C1:Carbamidomethylation:1000.00;C1:Carbamylation:1000.00;K2:Methylation(KR):195.68
47	45	O52759|RS4_PSEAE	K.C(+57.02)K(+114.04)AENVPGQHGQR.R	Y	33.6	1593.74	13	0.2	532.255	3	13.66			522000				3	5286	Marjan_Trial1_P10_3_rep1O1.raw	1	0	0	1	0	0	0	32	44	Carbamidomethylation; Ubiquitin	C1:Carbamidomethylation:1000.00;K2:Ubiquitin:1000.00
47	45	O52759|RS4_PSEAE	K.C(+57.02)KAEN(-17.03)VPGQHGQR.R	Y	28.09	1462.67	13	0.4	732.344	2	12.12		594000					2	4579	Marjan_Trial1_P10_2_rep1O1.raw	1	0	1	0	0	0	0	32	44	Carbamidomethylation; Ammonia-loss (N)	C1:Carbamidomethylation:1000.00;N5:Ammonia-loss (N):1000.00
47	45	O52759|RS4_PSEAE	K.C(+57.02)KAENVPGQHGQR.R	Y	55.96	1479.7	13	-0.3	494.24	3	7.77			2470000				3	2552	Marjan_Trial1_P10_3_rep1O1.raw	1	0	0	1	0	0	0	32	44	Carbamidomethylation	C1:Carbamidomethylation:1000.00
47	45	O52759|RS4_PSEAE	K.Q(sub A)GDVVAVR.E	Y	38.09	842.461	8	-0.3	422.238	2	17.03	10600000	6970000					1	6310	Marjan_Trial1_P10_1_rep1O1.raw	2	1	1	0	0	0	0	139	146	Mutation
47	45	O52759|RS4_PSEAE	K.Q(sub A)GDVVAVREK.S	Y	39.31	1099.6	10	0	550.807	2	12.96		1040000					2	5072	Marjan_Trial1_P10_2_rep1O1.raw	1	0	1	0	0	0	0	139	148	Mutation
47	45	O52759|RS4_PSEAE	K.Q(sub A)ITVNGQTVNIPSYQR(sub V)K.A	Y	30.45	1945.04	17	-6	973.52	2	89.34			0				3	51407	Marjan_Trial1_P10_3_rep1O1.raw	1	0	0	1	0	0	0	122	138	Mutation
47	45	O52759|RS4_PSEAE	K.Q(sub A)ITVNGQTVNIPSYQVK.A	Y	72.48	1888.01	17	0.9	945.011	2	89.68	3790000	6930000	8550000				3	51656	Marjan_Trial1_P10_3_rep1O1.raw	4	2	1	1	0	0	0	122	138	Mutation
47	45	O52759|RS4_PSEAE	R.EGTDLFLK.S	Y	37.55	921.481	8	-1.2	461.747	2	64.21		17800000	19400000		8540000		3	34342	Marjan_Trial1_P10_3_rep1O1.raw	3	0	1	1	0	1	0	15	22
47	45	O52759|RS4_PSEAE	R.G(sub R)IYGVLER.Q	Y	31.81	905.497	8	-0.6	453.755	2	55.24			12800000				3	28491	Marjan_Trial1_P10_3_rep1O1.raw	1	0	0	1	0	0	0	63	70	Mutation
47	45	O52759|RS4_PSEAE	R.GYYQEASR.R	Y	60.82	972.43	8	0.1	487.222	2	18.7	4450000	5580000	4800000				3	7858	Marjan_Trial1_P10_3_rep1O1.raw	3	1	1	1	0	0	0	74	81
47	45	O52759|RS4_PSEAE	R.IAQALELC(+57.02)GQR.G	Y	77.14	1257.65	11	0.7	629.833	2	48.24	23600000	52300000	65000000				2	23101	Marjan_Trial1_P10_2_rep1O1.raw	7	3	2	2	0	0	0	155	165	Carbamidomethylation	C8:Carbamidomethylation:1000.00
47	45	O52759|RS4_PSEAE	R.IAQALELC(+57.02)GQRGR.V	Y	39.5	1470.77	13	0.6	736.394	2	35.86	5490000	1540000	13600000				2	16321	Marjan_Trial1_P10_2_rep1O1.raw	3	1	1	1	0	0	0	155	167	Carbamidomethylation	C8:Carbamidomethylation:1000.00
47	45	O52759|RS4_PSEAE	R.IQ(sub A)QALELC(+57.02)GQR.G	Y	44.12	1314.67	11	1	658.344	2	54.13	23300000	34600000					2	26470	Marjan_Trial1_P10_2_rep1O1.raw	2	1	1	0	0	0	0	155	165	Carbamidomethylation; Mutation	C8:Carbamidomethylation:1000.00
47	45	O52759|RS4_PSEAE	R.IYGVLER.Q	Y	50.95	848.476	7	-0.2	425.245	2	46.37		33700000					2	22054	Marjan_Trial1_P10_2_rep1O1.raw	1	0	1	0	0	0	0	64	70
47	45	O52759|RS4_PSEAE	R.K(+43.01)(+14.02)GSTGENLLQLLEC(+57.02)R.L	Y	33.84	1773.9	15	-0.7	592.308	3	98.04			3250000				3	58502	Marjan_Trial1_P10_3_rep1O1.raw	1	0	0	1	0	0	0	83	97	Carbamylation; Methylation(KR); Carbamidomethylation	K1:Carbamylation:1000.00;K1:Methylation(KR):85.23;C14:Carbamidomethylation:1000.00
47	45	O52759|RS4_PSEAE	R.KGSTGENLLQLLEC(+57.02)R.L	Y	41.43	1716.88	15	-0.2	573.302	3	97.91			3310000				3	58365	Marjan_Trial1_P10_3_rep1O1.raw	1	0	0	1	0	0	0	83	97	Carbamidomethylation	C14:Carbamidomethylation:1000.00
47	45	O52759|RS4_PSEAE	R.LDNVVYR.M	Y	52.99	877.466	7	-0.3	439.74	2	30.02	13200000	25000000	20500000				2	13392	Marjan_Trial1_P10_2_rep1O1.raw	3	1	1	1	0	0	0	98	104
47	45	O52759|RS4_PSEAE	R.LSD(+14.02)YGLQLR.E	Y	60.67	1077.58	9	0.3	539.798	2	56.39				673000000	579000000	389000000	4	34617	Marjan_Trial1_PA10x_1_rep1O1.raw	11	0	0	0	4	2	5	48	56	Methylation(others)	D3:Methylation(others):33.98
47	45	O52759|RS4_PSEAE	R.LSDYGLQLR.E	Y	75.54	1063.57	9	0.4	532.791	2	68.25	16900000	37000000	33800000				3	36952	Marjan_Trial1_P10_3_rep1O1.raw	3	1	1	1	0	0	0	48	56
47	45	O52759|RS4_PSEAE	R.LSDYGLQLREK.Q	Y	63.03	1320.7	11	-0.2	661.359	2	52.7			347000				3	26928	Marjan_Trial1_P10_3_rep1O1.raw	1	0	0	1	0	0	0	48	58
47	45	O52759|RS4_PSEAE	R.N(sub G)YYQEASR.R	Y	38.4	1029.45	8	-0.4	515.733	2	19.47			4450000				3	8237	Marjan_Trial1_P10_3_rep1O1.raw	1	0	0	1	0	0	0	74	81	Mutation
47	45	O52759|RS4_PSEAE	R.Q(+43.01)FR(+14.02)GYYQEASR.R	Y	41.05	1460.68	11	0.4	731.347	2	35.72		2860000	3760000				3	16817	Marjan_Trial1_P10_3_rep1O1.raw	2	0	1	1	0	0	0	71	81	Carbamylation; Methylation(KR)	Q1:Carbamylation:1000.00;R3:Methylation(KR):101.72
47	45	O52759|RS4_PSEAE	R.Q(-17.03)FRGYYQEASR.R	Y	55.76	1386.63	11	-1.2	694.322	2	58.18			3740000				3	30406	Marjan_Trial1_P10_3_rep1O1.raw	1	0	0	1	0	0	0	71	81	Pyro-glu from Q	Q1:Pyro-glu from Q:1000.00
47	45	O52759|RS4_PSEAE	R.QFR(+39.99)GYYQEASR.R	Y	26.43	1443.65	11	0.8	722.834	2	49.11	223000		1360000				1	21124	Marjan_Trial1_P10_1_rep1O1.raw	2	1	0	1	0	0	0	71	81	Glyoxal-derived hydroimiadazolone	R3:Glyoxal-derived hydroimiadazolone:92.15
47	45	O52759|RS4_PSEAE	R.QFRGYYQEASR.R	Y	53.77	1403.66	11	0.3	702.837	2	32.94	1350000	19400000	21800000				3	15311	Marjan_Trial1_P10_3_rep1O1.raw	6	2	2	2	0	0	0	71	81
47	45	O52759|RS4_PSEAE	R.R(+43.01)(+14.02)EGTDLFLK.S	Y	33.61	1134.6	9	0	568.309	2	42.42	11000000		26600000				1	17696	Marjan_Trial1_P10_1_rep1O1.raw	2	1	0	1	0	0	0	14	22	Carbamylation; Methylation(KR)	R1:Carbamylation:113.22;R1:Methylation(KR):113.22
47	45	O52759|RS4_PSEAE	R.RIYGVLER.Q	Y	45.26	1004.58	8	-0.6	503.295	2	43.61	6270000	20700000	21600000				3	21413	Marjan_Trial1_P10_3_rep1O1.raw	3	1	1	1	0	0	0	63	70
47	45	O52759|RS4_PSEAE	R.RKGSTGENLLQLLEC(+57.02)R.L	Y	46.59	1872.98	16	1.5	469.254	4	95.96	782000	2210000					1	49384	Marjan_Trial1_P10_1_rep1O1.raw	4	2	2	0	0	0	0	82	97	Carbamidomethylation	C15:Carbamidomethylation:1000.00
47	45	O52759|RS4_PSEAE	R.SDLSADINENLIVELYSK	Y	49.64	2022.02	18	0.5	1012.02	2	116.43	39400						1	67833	Marjan_Trial1_P10_1_rep1O1.raw	3	3	0	0	0	0	0	189	206
47	45	O52759|RS4_PSEAE	R.VEWVEVDLDKK.A	Y	37.52	1358.71	11	0	453.91	3	65.24	707000	5510000	171000				1	30185	Marjan_Trial1_P10_1_rep1O1.raw	5	2	2	1	0	0	0	168	178
144	84	O52760|RPOA_PSEAE	K.AENIYYIGDLIQR.T	Y	92.29	1566.8	13	1.1	784.41	2	97.14	10400000	29200000	26800000				1	50396	Marjan_Trial1_P10_1_rep1O1.raw	5	1	2	2	0	0	0	271	283			O52760|RPOA_PSEAE	O52760	42	0
144	84	O52760|RPOA_PSEAE	K.G(sub K)SLTEIKDVLASR.G	Y	38.96	1387.77	13	1.1	694.892	2	73.34		12900000					2	38374	Marjan_Trial1_P10_2_rep1O1.raw	1	0	1	0	0	0	0	297	309	Mutation
144	84	O52760|RPOA_PSEAE	K.ITLEPLER.G	Y	38.98	969.549	8	-0.4	485.782	2	65.07	3490000	6720000	4610000				3	34928	Marjan_Trial1_P10_3_rep1O1.raw	3	1	1	1	0	0	0	26	33
144	84	O52760|RPOA_PSEAE	K.Q(sub A)ENIYYIGDLIQR.T	Y	51.84	1623.83	13	1.4	812.921	2	99.82	6390000		10200000				3	60163	Marjan_Trial1_P10_3_rep1O1.raw	2	1	0	1	0	0	0	271	283	Mutation
144	84	O52760|RPOA_PSEAE	K.SLTEIKDVLASR.G	Y	59.54	1330.75	12	0.3	666.38	2	68.07	5280000	45400000	29600000				2	35049	Marjan_Trial1_P10_2_rep1O1.raw	4	1	2	1	0	0	0	298	309
144	84	O52760|RPOA_PSEAE	P.N(sub R)HIDVQVVSQTR.A	Y	44.49	1394.73	12	0.4	698.371	2	43.46	1630000	4860000	1830000				2	20463	Marjan_Trial1_P10_2_rep1O1.raw	3	1	1	1	0	0	0	12	23	Mutation
144	84	O52760|RPOA_PSEAE	R.AATILQQQLAAFVDLKGDSEPVVEEQEDEIDPILLRPVDDLELTVR.S	Y	49	5129.67	46	2.7	1283.43	4	107.75			0				3	67792	Marjan_Trial1_P10_3_rep1O1.raw	1	0	0	1	0	0	0	219	264
144	84	O52760|RPOA_PSEAE	R.AKITLEPLER.G	Y	41.97	1168.68	10	-1.4	390.567	3	55.42		15700000	11300000				3	28610	Marjan_Trial1_P10_3_rep1O1.raw	2	0	1	1	0	0	0	24	33
144	84	O52760|RPOA_PSEAE	R.G(+43.01)R(+14.02)GYEPADAR.Q	Y	26.25	1147.54	10	0.2	574.776	2	7.87	0						1	2420	Marjan_Trial1_P10_1_rep1O1.raw	1	1	0	0	0	0	0	148	157	Carbamylation; Methylation(KR)	G1:Carbamylation:1000.00;R2:Methylation(KR):123.53
144	84	O52760|RPOA_PSEAE	R.GRGYEPADAR.Q	Y	44.01	1090.52	10	0.3	546.265	2	8.91	942000	1890000	1330000				2	3122	Marjan_Trial1_P10_2_rep1O1.raw	3	1	1	1	0	0	0	148	157
144	84	O52760|RPOA_PSEAE	R.GRGYEPADARQSDEDESR.S	Y	25.49	2036.88	18	0.9	679.967	3	15.96			457000				3	6430	Marjan_Trial1_P10_3_rep1O1.raw	1	0	0	1	0	0	0	148	165
144	84	O52760|RPOA_PSEAE	R.HIDVQVVSQTR.A	Y	49.74	1280.68	11	0.4	427.902	3	34.04		7440000					2	15425	Marjan_Trial1_P10_2_rep1O1.raw	2	0	2	0	0	0	0	13	23
144	84	O52760|RPOA_PSEAE	R.R(+43.01)(+14.02)VSYVVENAR.V	Y	49.38	1248.66	10	0.3	625.336	2	23.36		5580000					2	10179	Marjan_Trial1_P10_2_rep1O1.raw	1	0	1	0	0	0	0	181	190	Carbamylation; Methylation(KR)	R1:Carbamylation:1000.00;R1:Methylation(KR):136.41
144	84	O52760|RPOA_PSEAE	R.RVSYVVENAR.V	Y	58.63	1191.64	10	0.1	596.825	2	20.13	1630000	14200000					2	8567	Marjan_Trial1_P10_2_rep1O1.raw	3	1	2	0	0	0	0	181	190
144	84	O52760|RPOA_PSEAE	R.S(+43.01)ANC(+57.02)LK(+14.02)AENIYYIGDLIQR.T	Y	30.71	2297.15	19	-0.9	766.722	3	96.51		14400000					2	53939	Marjan_Trial1_P10_2_rep1O1.raw	1	0	1	0	0	0	0	265	283	Carbamylation; Carbamidomethylation; Methylation(KR)	S1:Carbamylation:1000.00;C4:Carbamidomethylation:1000.00;K6:Methylation(KR):67.11
144	84	O52760|RPOA_PSEAE	R.S(+58.03)ANC(+57.02)LKAENIYYIGDLIQR.T	Y	31.51	2298.16	19	-0.1	1150.08	2	96.35		45900					2	53808	Marjan_Trial1_P10_2_rep1O1.raw	1	0	1	0	0	0	0	265	283	2 3-dihydro-2 2-dimethyl-7-benzofuranol N-methyl carbamate; Carbamidomethylation	S1:2 3-dihydro-2 2-dimethyl-7-benzofuranol N-methyl carbamate:1000.00;C4:Carbamidomethylation:1000.00
144	84	O52760|RPOA_PSEAE	R.SANC(+57.02)LKAENIYYIGDLIQR.T	Y	56.97	2240.13	19	1.3	747.717	3	95.52		7400000					2	53065	Marjan_Trial1_P10_2_rep1O1.raw	2	0	2	0	0	0	0	265	283	Carbamidomethylation	C4:Carbamidomethylation:1000.00
144	84	O52760|RPOA_PSEAE	R.TEVELLKTPNLGKK.S	Y	58.49	1568.91	14	0.6	785.465	2	55.84		626000	5240000				3	28881	Marjan_Trial1_P10_3_rep1O1.raw	3	0	1	2	0	0	0	284	297
144	84	O52760|RPOA_PSEAE	R.VSYVVENAR.V	Y	69.6	1035.53	9	0.2	518.775	2	28.58	19000000	46300000	44500000				2	12648	Marjan_Trial1_P10_2_rep1O1.raw	3	1	1	1	0	0	0	182	190
353	337	O52761|RL17_PSEAE	K.LFNDLGK.R	Y	27.79	805.433	7	-0.9	403.724	2	50.25			1290000				3	25375	Marjan_Trial1_P10_3_rep1O1.raw	1	0	0	1	0	0	0	79	85			O52761|RL17_PSEAE	O52761	10	0
353	337	O52761|RL17_PSEAE	R.RVAEPLITLAK.E	Y	31.36	1209.74	11	-0.9	404.255	3	62.36	1320000		2360000				3	33163	Marjan_Trial1_P10_3_rep1O1.raw	2	1	0	1	0	0	0	46	56
353	337	O52761|RL17_PSEAE	R.VAEPLITLAK.E	Y	59.83	1053.64	10	0.1	527.829	2	65.78	8540000	13800000	14300000				1	30506	Marjan_Trial1_P10_1_rep1O1.raw	3	1	1	1	0	0	0	47	56
353	337	O52761|RL17_PSEAE	R.VAEPLITLAKEDSVANR.R	Y	32.27	1824.99	17	-0.8	609.338	3	79.76			9300000				3	44697	Marjan_Trial1_P10_3_rep1O1.raw	1	0	0	1	0	0	0	47	63
353	337	O52761|RL17_PSEAE	R.YANRPGGYLR.I	Y	48.69	1165.6	10	-1.1	583.806	2	29.23	1980000	7250000	8800000				3	13354	Marjan_Trial1_P10_3_rep1O1.raw	3	1	1	1	0	0	0	87	96
38	58	O52762|CATA_PSEAE	A.N(sub K)GSAAYGTFTR(sub V)THDITPYTR.A	Y	40.6	2228.06	20	-6	1115.03	2	88.84	55400		0				1	44283	Marjan_Trial1_P10_1_rep1O1.raw	3	1	1	1	0	0	0	57	76	Mutation		O52762|CATA_PSEAE	O52762	98	15
38	58	O52762|CATA_PSEAE	A.N(sub R)CPHQVYHR.D	Y	45.01	1152.52	9	-0.7	577.269	2	7.32		556000					2	2049	Marjan_Trial1_P10_2_rep1O1.raw	1	0	1	0	0	0	0	359	367	Mutation
38	58	O52762|CATA_PSEAE	G.S(+114.04)AAYGTFTVTHDITPYTR.A	Y	89.51	2114.01	18	1.8	1058.01	2	72.68	326000	0					1	34438	Marjan_Trial1_P10_1_rep1O1.raw	3	2	1	0	0	0	0	59	76	Ubiquitin	S1:Ubiquitin:58.00
38	58	O52762|CATA_PSEAE	G.SAAYGTFTVT(+114.04)HDITPYTR.A	Y	33.52	2114.01	18	0.5	1058.01	2	78.15			0				3	43556	Marjan_Trial1_P10_3_rep1O1.raw	1	0	0	1	0	0	0	59	76	Ubiquitin	T10:Ubiquitin:0.00
38	58	O52762|CATA_PSEAE	G.SE(sub A)AYGTFTVTHDITPYTR.A	Y	48.79	2057.97	18	10.2	1030	2	72.97		0	125000				2	38119	Marjan_Trial1_P10_2_rep1O1.raw	4	1	2	1	0	0	0	59	76	Mutation
38	58	O52762|CATA_PSEAE	K.GS(+114.04)AAYGTFTVTHDITPYTR.A	Y	106.99	2171.03	19	0.8	1086.52	2	89.83	0	19400000	42100				2	48884	Marjan_Trial1_P10_2_rep1O1.raw	4	1	2	1	0	0	0	58	76	Ubiquitin	S2:Ubiquitin:142.99
38	58	O52762|CATA_PSEAE	K.GS(+58.03)AAYGTFTVTHDITPYTR.A	Y	50.66	2115.01	19	-3.5	1058.51	2	73.67		222000					2	38576	Marjan_Trial1_P10_2_rep1O1.raw	2	0	2	0	0	0	0	58	76	2 3-dihydro-2 2-dimethyl-7-benzofuranol N-methyl carbamate	S2:2 3-dihydro-2 2-dimethyl-7-benzofuranol N-methyl carbamate:1000.00
38	58	O52762|CATA_PSEAE	K.GS(+59.02)AAYGTFTVTHDITPYTR.A	Y	31.03	2116	19	3.2	1059.01	2	72.61	941						1	34407	Marjan_Trial1_P10_1_rep1O1.raw	1	1	0	0	0	0	0	58	76	Aminoethylcysteine	S2:Aminoethylcysteine:23.70
38	58	O52762|CATA_PSEAE	K.GSAAYGTFTVT(+114.04)HDITPYTR.A	Y	40.94	2171.03	19	0.8	1086.52	2	78.46		0	544000				3	43782	Marjan_Trial1_P10_3_rep1O1.raw	3	0	1	2	0	0	0	58	76	Ubiquitin	T11:Ubiquitin:7.32
38	58	O52762|CATA_PSEAE	K.GSAAYGTFTVTHDITPYTR.A	Y	63.04	2056.99	19	0.1	686.669	3	73.12	6930000	19700000	10600000				2	38226	Marjan_Trial1_P10_2_rep1O1.raw	3	1	1	1	0	0	0	58	76
38	58	O52762|CATA_PSEAE	K.GSAW(sub A)YGTFTR(sub V)THDITPYTR.A	Y	44.86	2229.06	19	-0.5	1115.54	2	92.66			0				3	53699	Marjan_Trial1_P10_3_rep1O1.raw	1	0	0	1	0	0	0	58	76	Mutation
38	58	O52762|CATA_PSEAE	K.GSE(sub A)AYGTFTR(sub V)THDITPYTR.A	Y	44.85	2172.02	19	3.9	1087.02	2	73.32	78.4	76100	0				2	38366	Marjan_Trial1_P10_2_rep1O1.raw	3	1	1	1	0	0	0	58	76	Mutation
38	58	O52762|CATA_PSEAE	K.GSE(sub A)AYGTFTVTHDITPYTR.A	Y	49.44	2114.99	19	5.1	1058.51	2	71.61	0						1	33808	Marjan_Trial1_P10_1_rep1O1.raw	1	1	0	0	0	0	0	58	76	Mutation
38	58	O52762|CATA_PSEAE	K.GSS(sub A)G(sub A)YGTFTVTHDITPYTR.A	Y	40.15	2058.96	19	8.9	1030.5	2	78.49			0				3	43806	Marjan_Trial1_P10_3_rep1O1.raw	1	0	0	1	0	0	0	58	76	Mutation
38	58	O52762|CATA_PSEAE	K.GSW(sub A)AYGTFTR(sub V)THDITPYTR.A	Y	44.11	2229.06	19	-1.6	1115.54	2	89.36		103000					2	48588	Marjan_Trial1_P10_2_rep1O1.raw	1	0	1	0	0	0	0	58	76	Mutation
38	58	O52762|CATA_PSEAE	K.GSW(sub A)AYGTFTVTHDITPYTR.A	Y	73.77	2172.03	19	0	1087.02	2	93.1	8060	0	30200				3	54042	Marjan_Trial1_P10_3_rep1O1.raw	3	1	1	1	0	0	0	58	76	Mutation
38	58	O52762|CATA_PSEAE	K.GVADALGLK.L	Y	49.06	842.486	9	1.3	422.251	2	58.63	1720000	1770000					1	26402	Marjan_Trial1_P10_1_rep1O1.raw	2	1	1	0	0	0	0	472	480
38	58	O52762|CATA_PSEAE	K.GVADALGLKLD	Y	58.12	1070.6	11	-0.3	536.306	2	95.01	2350000	18300000					2	52653	Marjan_Trial1_P10_2_rep1O1.raw	2	1	1	0	0	0	0	472	482
38	58	O52762|CATA_PSEAE	K.IFSQ(+.98)VGK.K	Y	34.79	778.423	7	-0.3	390.218	2	26.1				113000000	103000000	111000000	5	15397	Marjan_Trial1_PA10x_2_rep1O1.raw	3	0	0	0	1	1	1	79	85	Deamidation (NQ)	Q4:Deamidation (NQ):1000.00
38	58	O52762|CATA_PSEAE	K.LAHFDREVIPER.R	Y	28.64	1480.78	12	0.6	494.6	3	51.21			3450000				3	26005	Marjan_Trial1_P10_3_rep1O1.raw	1	0	0	1	0	0	0	41	52
38	58	O52762|CATA_PSEAE	K.T(+43.01)R(+14.02)LTTAAGAPVVDNQNVQTAGPR.G	Y	74.74	2393.24	23	0.1	798.754	3	48.69	9820000	13400000	12900000				1	20910	Marjan_Trial1_P10_1_rep1O1.raw	4	2	1	1	0	0	0	5	27	Carbamylation; Methylation(KR)	T1:Carbamylation:1000.00;R2:Methylation(KR):87.84
38	58	O52762|CATA_PSEAE	K.T(+58.01)RLTTAAGAPVVDNQNVQTAGPR.G	Y	57.4	2394.23	23	2.2	799.084	3	57.04	188000	140000					1	25501	Marjan_Trial1_P10_1_rep1O1.raw	4	2	2	0	0	0	0	5	27	Carboxymethyl (KW X@N-term)	T1:Carboxymethyl (KW X@N-term):1000.00
38	58	O52762|CATA_PSEAE	K.TQQGIENLTNAEAAEVIAQDRESSQR.D	Y	36.51	2857.38	26	0.5	953.468	3	78.68	0						1	37980	Marjan_Trial1_P10_1_rep1O1.raw	2	1	0	1	0	0	0	218	243
38	58	O52762|CATA_PSEAE	K.TQQGIENLTNAEE(sub A)AEVIAQDR.E	Y	34.47	2328.12	21	8.5	777.054	3	91.32	4580						1	45838	Marjan_Trial1_P10_1_rep1O1.raw	1	1	0	0	0	0	0	218	238	Mutation
38	58	O52762|CATA_PSEAE	K.TRLT(+79.97)TAAGAPVVDNQ(+.98)NVQT(+79.97)AGPR.G	Y	25.02	2497.14	23	5.3	625.295	4	109.93	597000						1	62632	Marjan_Trial1_P10_1_rep1O1.raw	1	1	0	0	0	0	0	5	27	Phosphorylation (STY); Deamidation (NQ)	T4:Phosphorylation (STY):0.00;Q15:Deamidation (NQ):0.00;T19:Phosphorylation (STY):6.48
38	58	O52762|CATA_PSEAE	K.TRLTTAAGAPVVDNQ(+.98)NVQTAGPR.G	Y	39.49	2337.2	23	10.2	1169.62	2	47.83		13900					2	22888	Marjan_Trial1_P10_2_rep1O1.raw	1	0	1	0	0	0	0	5	27	Deamidation (NQ)	Q15:Deamidation (NQ):0.00
38	58	O52762|CATA_PSEAE	K.TRLTTAAGAPVVDNQNVQTAG.P	Y	25.88	2083.07	21	-0.3	695.362	3	86.02			5980000				3	49025	Marjan_Trial1_P10_3_rep1O1.raw	1	0	0	1	0	0	0	5	25
38	58	O52762|CATA_PSEAE	K.TRLTTAAGAPVVDNQNVQTAGPR.G	Y	81.3	2336.22	23	1	779.748	3	52.67	10100000	18700000	13500000				3	26916	Marjan_Trial1_P10_3_rep1O1.raw	3	1	1	1	0	0	0	5	27
38	58	O52762|CATA_PSEAE	K.VD(+14.02)PAYGKGVADALGLK.L	Y	25.09	1586.87	16	7.3	794.446	2	31.97				1190000			4	18738	Marjan_Trial1_PA10x_1_rep1O1.raw	1	0	0	0	1	0	0	465	480	Methylation(others)	D2:Methylation(others):22.83
38	58	O52762|CATA_PSEAE	K.VDPAY(+79.96)GKGVADALGLK.L	Y	33.5	1652.81	16	4.1	551.946	3	33.35						4680000	6	21772	Marjan_Trial1_PA10x_3_rep1O1.raw	1	0	0	0	0	0	1	465	480	Sulfation	Y5:Sulfation:1000.00
38	58	O52762|CATA_PSEAE	K.VDPAYGKGVADALGLKLD	Y	59.4	1800.96	18	0.6	601.328	3	98.42		14700000	11700000				3	58860	Marjan_Trial1_P10_3_rep1O1.raw	2	0	1	1	0	0	0	465	482
38	58	O52762|CATA_PSEAE	P.VVDNQNVQTAGPR.G	Y	25.68	1396.71	13	-1.2	699.359	2	62.7	1390000						1	28754	Marjan_Trial1_P10_1_rep1O1.raw	1	1	0	0	0	0	0	15	27
38	58	O52762|CATA_PSEAE	R.DLYESIEK.G	Y	49.89	995.481	8	0.9	498.748	2	51.4	3760000						1	22410	Marjan_Trial1_P10_1_rep1O1.raw	1	1	0	0	0	0	0	244	251
38	58	O52762|CATA_PSEAE	R.DLYESIEKGDFPR.W	Y	25.57	1567.75	13	0.6	523.591	3	84.86		881000					2	45798	Marjan_Trial1_P10_2_rep1O1.raw	1	0	1	0	0	0	0	244	256
38	58	O52762|CATA_PSEAE	R.DVPEQIQR.R	Y	34.92	983.504	8	-0.8	492.759	2	26.71	7180000	7900000					2	11760	Marjan_Trial1_P10_2_rep1O1.raw	2	1	1	0	0	0	0	449	456
38	58	O52762|CATA_PSEAE	R.FSTVAGER.G	Y	44.76	865.429	8	-0.1	433.722	2	22.52	14800000		10200000				3	9777	Marjan_Trial1_P10_3_rep1O1.raw	2	1	0	1	0	0	0	93	100
38	58	O52762|CATA_PSEAE	R.FYTED(sub Q)GNWDLVGNNTPVFYM(sub L)R.D	Y	51.34	2537.13	21	11.4	1269.59	2	109.08				7120000			4	77761	Marjan_Trial1_PA10x_1_rep1O1.raw	1	0	0	0	1	0	0	116	136	Mutation
38	58	O52762|CATA_PSEAE	R.GPMLLQDVY(sub W)Y(sub F)LEKLS(sub A)HFDR.E	Y	41.39	2323.17	19	-15.2	1162.57	2	107.37					9550000		5	78067	Marjan_Trial1_PA10x_2_rep1O1.raw	1	0	0	0	0	1	0	28	46	Mutation
38	58	O52762|CATA_PSEAE	R.LFANIAEDIR.D	Y	68.15	1160.62	10	0.2	581.317	2	80.49	7930000						1	39156	Marjan_Trial1_P10_1_rep1O1.raw	1	1	0	0	0	0	0	439	448
38	58	O52762|CATA_PSEAE	R.LFANIAEDIRDVPEQIQR.R	Y	75.25	2126.11	18	0.3	709.712	3	99.39	9910000	35500000	37600000				3	59742	Marjan_Trial1_P10_3_rep1O1.raw	5	1	1	3	0	0	0	439	456
38	58	O52762|CATA_PSEAE	R.LFANIAEDIRDVPEQIQRR.Q	Y	40.36	2282.21	19	-0.2	761.745	3	97.1			8490000				3	57609	Marjan_Trial1_P10_3_rep1O1.raw	2	0	0	2	0	0	0	439	457
38	58	O52762|CATA_PSEAE	R.LFQ(sub A)NIAEDIRDVPEQIQR.R	Y	58.52	2183.13	18	1.4	1092.58	2	98.88		605000					2	56187	Marjan_Trial1_P10_2_rep1O1.raw	1	0	1	0	0	0	0	439	456	Mutation
38	58	O52762|CATA_PSEAE	R.LFSYGDAHR.Y	Y	50.1	1064.5	9	0	533.259	2	37.36			2420000				3	17771	Marjan_Trial1_P10_3_rep1O1.raw	1	0	0	1	0	0	0	335	343
38	58	O52762|CATA_PSEAE	R.LFSYGDAQ(sub H)R.Y	Y	51.59	1055.5	9	0.8	528.76	2	35.83				983000000	823000000	1010000000	4	21131	Marjan_Trial1_PA10x_1_rep1O1.raw	7	0	0	0	4	1	2	335	343	Mutation
38	58	O52762|CATA_PSEAE	R.LGVNHHQIPVNAAR.C	Y	28.69	1524.83	14	-0.9	509.283	3	27.7		17900000					2	12230	Marjan_Trial1_P10_2_rep1O1.raw	1	0	1	0	0	0	0	346	359
38	58	O52762|CATA_PSEAE	R.LN(sub G)VNHHQIPVNAAR.C	Y	40.61	1581.85	14	-0.6	396.469	4	28.86		11000000					2	12777	Marjan_Trial1_P10_2_rep1O1.raw	1	0	1	0	0	0	0	346	359	Mutation
38	58	O52762|CATA_PSEAE	R.LTTAAGAPVVDNQNVQTAGPR.G	Y	125.87	2079.07	21	0.9	1040.54	2	55.95	16300000	25200000	22200000				3	28968	Marjan_Trial1_P10_3_rep1O1.raw	6	2	2	2	0	0	0	7	27
38	58	O52762|CATA_PSEAE	R.LTTQ(sub A)AGAPVVDNQNVQTAGPR.G	Y	87.21	2136.09	21	0.6	1069.05	2	53.74	13900000	1220000	16500000				1	23718	Marjan_Trial1_P10_1_rep1O1.raw	7	3	2	2	0	0	0	7	27	Mutation
38	58	O52762|CATA_PSEAE	R.MHAKGSAAYGTFT.V	Y	28.96	1340.62	13	1	671.317	2	36.75		1430000					2	16795	Marjan_Trial1_P10_2_rep1O1.raw	1	0	1	0	0	0	0	54	66
38	58	O52762|CATA_PSEAE	R.Q(-17.03)IGLFLK.V	Y	26.92	800.48	7	-0.9	401.247	2	98.83	602000						1	51962	Marjan_Trial1_P10_1_rep1O1.raw	1	1	0	0	0	0	0	458	464	Pyro-glu from Q	Q1:Pyro-glu from Q:1000.00
38	58	O52762|CATA_PSEAE	R.QIGLFLK.V	Y	29.34	817.506	7	-0.3	409.76	2	69.11	6020000						1	32360	Marjan_Trial1_P10_1_rep1O1.raw	1	1	0	0	0	0	0	458	464
38	58	O52762|CATA_PSEAE	R.RM(+15.99)HAKGSAAYGTFTVTHDITPYTR.A	Y	29.71	2696.31	24	4.2	899.782	3	51.66						0	6	34603	Marjan_Trial1_PA10x_3_rep1O1.raw	1	0	0	0	0	0	1	53	76	Oxidation (M)	M2:Oxidation (M):1000.00
38	58	O52762|CATA_PSEAE	R.VTYEPNSFNQWQEQPDFSEPPLSLEGAADHWNHR.V	Y	42.9	4024.8	34	2	1007.21	4	99.16		3030000					2	56464	Marjan_Trial1_P10_2_rep1O1.raw	2	0	2	0	0	0	0	382	415
38	58	O52762|CATA_PSEAE	R.YNPFDLTK.V	Y	30.97	996.492	8	0.5	499.253	2	69.85	3200000						1	32779	Marjan_Trial1_P10_1_rep1O1.raw	1	1	0	0	0	0	0	274	281
38	58	O52762|CATA_PSEAE	T.A(+316.20)AGAPVVDNQNVQTAGPR.G	Y	25.91	2080.1	18	-8.2	1041.05	2	52.92		151000					2	25748	Marjan_Trial1_P10_2_rep1O1.raw	1	0	1	0	0	0	0	10	27	Levuglandinyl-lysine pyrrole adduct	A1:Levuglandinyl-lysine pyrrole adduct:1000.00
92	92	O54438|FABG_PSEAE	A.V(+298.19)VIGTATSASGAEK.I	Y	41.22	1587.88	14	-17.2	794.932	2	63.87	1850000	2540000	1700000				3	34129	Marjan_Trial1_P10_3_rep1O1.raw	4	2	1	1	0	0	0	31	44	Levuglandinyl-lysine anhyropyrrole adduct	V1:Levuglandinyl-lysine anhyropyrrole adduct:232.04	O54438|FABG_PSEAE	O54438	45	5
92	92	O54438|FABG_PSEAE	K.AGLEGFTR.A	Y	50.56	849.434	8	-0.3	425.724	2	38.58	13200000	29800000	28000000				1	15796	Marjan_Trial1_P10_1_rep1O1.raw	3	1	1	1	0	0	0	159	166
92	92	O54438|FABG_PSEAE	K.Q(sub A)GLEGFTR.A	Y	48.37	906.456	8	-0.6	454.235	2	40.76		12100000					2	18952	Marjan_Trial1_P10_2_rep1O1.raw	1	0	1	0	0	0	0	159	166	Mutation
92	92	O54438|FABG_PSEAE	K.S(sub V)ALVTGASR.G	Y	36.65	860.472	9	-0.1	431.243	2	15.41				23100000	66000000		5	8287	Marjan_Trial1_PA10x_2_rep1O1.raw	2	0	0	0	1	1	0	7	15	Mutation
92	92	O54438|FABG_PSEAE	K.VALVTGASR.G	Y	70.9	872.508	9	0	437.261	2	26.23	12500000	22600000		0	98100000	82600000	2	11530	Marjan_Trial1_P10_2_rep1O1.raw	5	1	1	0	1	1	1	7	15
92	92	O54438|FABG_PSEAE	R.AITVNAVAPGFIDTDM(+15.99)TR.E	Y	82.95	1906.95	18	2.4	954.482	2	94.04			141000				3	54739	Marjan_Trial1_P10_3_rep1O1.raw	1	0	0	1	0	0	0	176	193	Oxidation (M)	M16:Oxidation (M):1000.00
92	92	O54438|FABG_PSEAE	R.EALLGQIPLGR.L	Y	75.83	1165.68	11	0.5	583.848	2	91.74	7040000	10800000	13300000				3	53056	Marjan_Trial1_P10_3_rep1O1.raw	3	1	1	1	0	0	0	201	211
92	92	O54438|FABG_PSEAE	R.ELPEAQREALLGQIPLGR.L	Y	73.5	1989.1	18	1	995.559	2	93.89	7440000	23800000	26100000				3	54641	Marjan_Trial1_P10_3_rep1O1.raw	6	2	1	3	0	0	0	194	211
92	92	O54438|FABG_PSEAE	R.ELPET(sub A)H(sub Q)REALLGQIPLGR.L	Y	41.01	2028.11	18	0.9	1015.06	2	99.55		2980000					2	56822	Marjan_Trial1_P10_2_rep1O1.raw	1	0	1	0	0	0	0	194	211	Mutation
92	92	O54438|FABG_PSEAE	R.GIGQAIALELGR.L	Y	58.32	1196.69	12	-1.5	399.903	3	95.94		63600	309000				3	56446	Marjan_Trial1_P10_3_rep1O1.raw	3	0	2	1	0	0	0	16	27
92	92	O54438|FABG_PSEAE	R.GIGQQ(sub A)IALELGR.L	Y	39.37	1253.71	12	-0.4	418.91	3	90.13	198000	131000					1	45107	Marjan_Trial1_P10_1_rep1O1.raw	2	1	1	0	0	0	0	16	27	Mutation
92	92	O54438|FABG_PSEAE	R.IIN(+.98)IGSVVGAMGNAGQTNYAAAKAGLEGFTR(+21.98).A	Y	28.29	3073.53	31	-1	1025.52	3	112.17		2150000					2	69141	Marjan_Trial1_P10_2_rep1O1.raw	1	0	1	0	0	0	0	136	166	Deamidation (NQ); Sodium adduct	N3:Deamidation (NQ):7.22;R31:Sodium adduct:0.00
92	92	O54438|FABG_PSEAE	R.IINIGSVVGAM(-48.00)GNAGQTNYAAAK.A	Y	57.76	2171.13	23	0.4	724.719	3	65.08		417000					2	33197	Marjan_Trial1_P10_2_rep1O1.raw	1	0	1	0	0	0	0	136	158	Dethiomethyl	M11:Dethiomethyl:1000.00
92	92	O54438|FABG_PSEAE	R.LGAVVIGTATSASGAEK.I	Y	109.39	1530.83	17	0.1	766.42	2	53.95	6300000	5400000	3880000				1	23859	Marjan_Trial1_P10_1_rep1O1.raw	10	3	4	3	0	0	0	28	44
92	92	O54438|FABG_PSEAE	R.LGQAEEIAK.V	Y	68.47	957.513	9	0	479.764	2	25.76	11900000	32800000	47400000				3	11484	Marjan_Trial1_P10_3_rep1O1.raw	5	1	2	2	0	0	0	212	220
92	92	O54438|FABG_PSEAE	R.N(sub L)GQAEEIAK.V	Y	37.76	958.472	9	0.4	480.243	2	25.93			22100000				3	11585	Marjan_Trial1_P10_3_rep1O1.raw	1	0	0	1	0	0	0	212	220	Mutation
92	92	O54438|FABG_PSEAE	R.W(+151.03)GRIINIGSVVGAMGNAGQTN.Y	Y	30.11	2265.1	21	2	1133.56	2	77.72	0						1	37403	Marjan_Trial1_P10_1_rep1O1.raw	1	1	0	0	0	0	0	133	153	HNSB(W)	W1:HNSB(W):1000.00
520	796	O54439|ACP1_PSEAE	K.ITTVQEAIDYIVAHQQ	Y	109.54	1827.94	16	-0.3	914.975	2	107.03	32200000	10200000	7560000				1	59550	Marjan_Trial1_P10_1_rep1O1.raw	4	2	1	1	0	0	0	63	78			O54439|ACP1_PSEAE	O54439	7	0
520	796	O54439|ACP1_PSEAE	K.ITTVQEAIDYIVQ(sub A)HQQ	Y	44.21	1884.96	16	-0.1	943.486	2	107.39	10800000	13300000	19100000				3	67387	Marjan_Trial1_P10_3_rep1O1.raw	3	1	1	1	0	0	0	63	78	Mutation
662	459	O68281|HEXR_PSEAE	K.VAEVILQNPQQATR.F	Y	58.52	1565.85	14	0.8	783.934	2	52.11	23900		0				1	22807	Marjan_Trial1_P10_1_rep1O1.raw	2	1	0	1	0	0	0	22	35			O68281|HEXR_PSEAE	O68281	2	0
1232	675	O68282|G6PD_PSEAE	R.ALEPIPAEQLASR.V	Y	30.46	1393.76	13	0.1	465.593	3	66.25	85700						1	30779	Marjan_Trial1_P10_1_rep1O1.raw	1	1	0	0	0	0	0	268	280			O68282|G6PD_PSEAE	O68282	1	0
948	1579	O68560|RATA_PSEAE	K.ITLDLTFDYAGPLVK.A	Y	34.62	1664.9	15	-14	833.447	2	77.09					0		5	50607	Marjan_Trial1_PA10x_2_rep1O1.raw	1	0	0	0	0	1	0	103	117			O68560|RATA_PSEAE	O68560	0	1
450	472	O68562|BAME_PSEAE	K.EGSTTVTQPADQQKPEAQKEEPPKPGSTLEQLQR.E	Y	27.54	3731.86	34	2.1	933.974	4	44.85	100000		0				1	18920	Marjan_Trial1_P10_1_rep1O1.raw	2	1	0	1	0	0	0	122	155			O68562|BAME_PSEAE	O68562	9	0
450	472	O68562|BAME_PSEAE	R.EVDEAQPVPVPTPEPLDPSPQ	Y	95.68	2240.08	21	-1.3	1121.05	2	98.46	2750000	5630000					1	51623	Marjan_Trial1_P10_1_rep1O1.raw	5	2	3	0	0	0	0	156	176
450	472	O68562|BAME_PSEAE	R.EVDEAQPVPVPTPEPLDPSPQ(+.98)	Y	35.07	2241.07	21	3.5	1121.55	2	98.6		33500	0				3	59026	Marjan_Trial1_P10_3_rep1O1.raw	2	0	1	1	0	0	0	156	176	Deamidation (NQ)	Q21:Deamidation (NQ):42.90
150	101	O68822|AMPA_PSEAE	K.ADSAAVEQGSKEAQAIANGMALTR.D	Y	33	2388.17	24	0.3	797.064	3	113.96		0		265000			2	70761	Marjan_Trial1_P10_2_rep1O1.raw	2	0	1	0	1	0	0	163	186			O68822|AMPA_PSEAE	O68822	32	2
150	101	O68822|AMPA_PSEAE	K.AGEFADDRAWQLPLFDEYQEQLDSPFADIANIGGPK.A	Y	28.46	4022.9	36	2.8	1341.98	3	107.66		0					2	64499	Marjan_Trial1_P10_2_rep1O1.raw	1	0	1	0	0	0	0	405	440
150	101	O68822|AMPA_PSEAE	K.AGTITAGC(+57.02)FLSR.F	Y	73.09	1252.62	12	0.9	627.319	2	64.3	6370000	10800000	8570000				2	32755	Marjan_Trial1_P10_2_rep1O1.raw	3	1	1	1	0	0	0	441	452	Carbamidomethylation	C8:Carbamidomethylation:1000.00
150	101	O68822|AMPA_PSEAE	K.AVDDATGGAISAVLK.R	Y	86.12	1386.74	15	-0.5	694.375	2	80	4360000	12800000	7560000				3	44875	Marjan_Trial1_P10_3_rep1O1.raw	4	1	2	1	0	0	0	34	48
150	101	O68822|AMPA_PSEAE	K.AVDDATGGAISAVLKR.G	Y	41.64	1542.84	16	0.4	515.286	3	64.92	1650000	9240000	6090000				1	30010	Marjan_Trial1_P10_1_rep1O1.raw	3	1	1	1	0	0	0	34	49
150	101	O68822|AMPA_PSEAE	K.GLAGADAALALGDLAVK.G	Y	76.75	1524.85	17	-0.2	763.433	2	99.26	1440000	412000					1	52347	Marjan_Trial1_P10_1_rep1O1.raw	2	1	1	0	0	0	0	102	118
150	101	O68822|AMPA_PSEAE	K.KLTLLADKADSAAVEQGSK.E	Y	25.93	1944.05	19	19.5	973.053	2	52.51					4920000		5	32945	Marjan_Trial1_PA10x_2_rep1O1.raw	1	0	0	0	0	1	0	155	173
150	101	O68822|AMPA_PSEAE	K.LASAVLSTLK.G	Y	47.06	1001.61	10	-0.6	501.813	2	68.11		3550000	1710000				3	36852	Marjan_Trial1_P10_3_rep1O1.raw	2	0	1	1	0	0	0	92	101
150	101	O68822|AMPA_PSEAE	K.LASAVLSTLKGLAGADAALALGDLAVKGR.D	Y	35.66	2721.58	29	1.1	681.402	4	107.03		2480000					2	63800	Marjan_Trial1_P10_2_rep1O1.raw	1	0	1	0	0	0	0	92	120
150	101	O68822|AMPA_PSEAE	K.N(sub G)LAGADAALALGDLAVK.G	Y	54.97	1581.87	17	1.5	791.945	2	99.51	1330000	296000					1	52602	Marjan_Trial1_P10_1_rep1O1.raw	2	1	1	0	0	0	0	102	118	Mutation
150	101	O68822|AMPA_PSEAE	K.Q(sub A)VDDATGGAISAVLK.R	Y	56.07	1443.76	15	0.9	722.886	2	75.12	2590000						1	35878	Marjan_Trial1_P10_1_rep1O1.raw	2	2	0	0	0	0	0	34	48	Mutation
150	101	O68822|AMPA_PSEAE	K.VGQTLLLQSLPNLK.A	Y	70.29	1522.91	14	-0.3	762.461	2	100.04	3030000	487000	2320000				3	60359	Marjan_Trial1_P10_3_rep1O1.raw	4	2	1	1	0	0	0	56	69
150	101	O68822|AMPA_PSEAE	K.VGQTLLLQSLPNLKAER.V	Y	49.99	1879.09	17	1	627.371	3	94.24	2770000	12700000	7790000				3	54910	Marjan_Trial1_P10_3_rep1O1.raw	3	1	1	1	0	0	0	56	72
150	101	O68822|AMPA_PSEAE	R.KLQ(sub A)SAVLSTLK.G	Y	40.75	1186.73	11	-1.3	396.583	3	56.44		872000					2	27858	Marjan_Trial1_P10_2_rep1O1.raw	1	0	1	0	0	0	0	91	101	Mutation
150	101	O68822|AMPA_PSEAE	R.LLR(sub V)ETLADGLYVFDR.Y	Y	41.41	1779.95	15	-12.1	890.972	2	107.61	3060000						1	60182	Marjan_Trial1_P10_1_rep1O1.raw	1	1	0	0	0	0	0	128	142	Mutation
150	101	O68822|AMPA_PSEAE	R.LLVETLADGLYVFDR.Y	Y	71.91	1722.92	15	-1.2	575.313	3	107.49	963000	2160000					2	64315	Marjan_Trial1_P10_2_rep1O1.raw	2	1	1	0	0	0	0	128	142
239	207	O69077|AK_PSEAE	K.FGGTSVGTVER.I	Y	65.1	1108.55	11	-0.4	555.283	2	31.14	3070000	8600000					1	12372	Marjan_Trial1_P10_1_rep1O1.raw	4	3	1	0	0	0	0	8	18			O69077|AK_PSEAE	O69077	17	1
239	207	O69077|AK_PSEAE	K.FN(sub G)GTSVGTVER.I	Y	53.01	1165.57	11	-0.6	583.793	2	36.47	3610000	6430000	5930000				2	16636	Marjan_Trial1_P10_2_rep1O1.raw	3	1	1	1	0	0	0	8	18	Mutation
239	207	O69077|AK_PSEAE	K.RGVPAVSYTGNQVR.I	Y	66.74	1502.8	14	0.6	752.405	2	39.8		4320000	99800				3	19182	Marjan_Trial1_P10_3_rep1O1.raw	3	0	2	1	0	0	0	88	101
239	207	O69077|AK_PSEAE	R.ALHTAFELDAPARQGE	Y	39.44	1724.85	16	0.5	575.957	3	58.04		5620000					2	28835	Marjan_Trial1_P10_2_rep1O1.raw	1	0	1	0	0	0	0	397	412
239	207	O69077|AK_PSEAE	R.EAIGDTNIAK.V	Y	59.83	1030.53	10	0	516.272	2	28.08		8030000					2	12405	Marjan_Trial1_P10_2_rep1O1.raw	1	0	1	0	0	0	0	334	343
239	207	O69077|AK_PSEAE	R.GGSDTTGVALAAALK.A	Y	32.04	1330.71	15	5.5	666.365	2	93.82					61600000		5	63690	Marjan_Trial1_PA10x_2_rep1O1.raw	1	0	0	0	0	1	0	151	165
239	207	O69077|AK_PSEAE	R.GVPAVSYTGNQVR.I	Y	68.56	1346.69	13	1.3	674.355	2	43.23		5580000	5270000				2	20335	Marjan_Trial1_P10_2_rep1O1.raw	2	0	1	1	0	0	0	89	101
239	207	O69077|AK_PSEAE	R.N(sub G)VPAVSYTGNQVR.I	Y	53.82	1403.72	13	-0.2	702.865	2	42.61	2110000		2550000				1	17793	Marjan_Trial1_P10_1_rep1O1.raw	3	2	0	1	0	0	0	89	101	Mutation
63	117	O82850|RS2_PSEAE	I.RGK(+14.96)QGAATSADEFVEEAPAESAEG	Y	27.87	2421.06	24	-0.1	1211.54	2	78.02			0				3	43471	Marjan_Trial1_P10_3_rep1O1.raw	1	0	0	1	0	0	0	223	246	Alpha-amino adipic acid	K3:Alpha-amino adipic acid:1000.00	O82850|RS2_PSEAE	O82850	91	6
63	117	O82850|RS2_PSEAE	K.ILFVGTK.R	Y	27.42	776.48	7	-0.9	389.247	2	60.81			1000000				3	32119	Marjan_Trial1_P10_3_rep1O1.raw	1	0	0	1	0	0	0	67	73
63	117	O82850|RS2_PSEAE	K.LD(sub G)IPVIGVVDTNSSPEGVDYVIPGNDDAIR.A	Y	57.45	3138.57	30	8	1570.31	2	107.09	0						1	59613	Marjan_Trial1_P10_1_rep1O1.raw	2	1	0	1	0	0	0	179	208	Mutation
63	117	O82850|RS2_PSEAE	K.LGIPVIGT(sub V)VDTNSSPEGVDYVIPGNDDAIR.A	Y	55.92	3082.55	30	9.9	1542.3	2	106.84	0						1	59341	Marjan_Trial1_P10_1_rep1O1.raw	1	1	0	0	0	0	0	179	208	Mutation
63	117	O82850|RS2_PSEAE	K.LGIPVIGVVDTNSSPEGVDYVIPGNDDAIR.A	Y	98.52	3080.57	30	-0.5	1541.29	2	107.26	7530000		0				3	67240	Marjan_Trial1_P10_3_rep1O1.raw	2	1	0	1	0	0	0	179	208
63	117	O82850|RS2_PSEAE	K.NKILFVGTKR.S	Y	42.08	1174.72	10	-1	392.58	3	37.28			2710000				3	17729	Marjan_Trial1_P10_3_rep1O1.raw	1	0	0	1	0	0	0	65	74
63	117	O82850|RS2_PSEAE	K.Q(-17.03)GAATSADEFVEEAPAESAEG	Y	67.41	2047.85	21	2.2	1024.93	2	99.3	424000		607000				3	59665	Marjan_Trial1_P10_3_rep1O1.raw	2	1	0	1	0	0	0	226	246	Pyro-glu from Q	Q1:Pyro-glu from Q:1000.00
63	117	O82850|RS2_PSEAE	K.Q(sub A)GVHFGHQTR.Y	Y	42.44	1165.57	10	0.3	583.794	2	10.18	38700						1	3289	Marjan_Trial1_P10_1_rep1O1.raw	1	1	0	0	0	0	0	12	21	Mutation
63	117	O82850|RS2_PSEAE	K.QGAATSADEFVE(+17.03)EAPAESAEG	Y	26.23	2081.9	21	0.6	1041.96	2	79.6			379000				3	44611	Marjan_Trial1_P10_3_rep1O1.raw	1	0	0	1	0	0	0	226	246	Replacement of proton with ammonium ion	E12:Replacement of proton with ammonium ion:0.00
63	117	O82850|RS2_PSEAE	K.QGAATSADEFVEEAPAE(+21.98)SAEG	Y	72.61	2086.86	21	-0.7	1044.44	2	79.33			24800				3	44431	Marjan_Trial1_P10_3_rep1O1.raw	1	0	0	1	0	0	0	226	246	Sodium adduct	E17:Sodium adduct:10.86
63	117	O82850|RS2_PSEAE	K.QGAATSADEFVEEAPAESAEG	Y	98.56	2064.88	21	0.6	1033.45	2	78.44	11400000	25000000	21300000				2	41616	Marjan_Trial1_P10_2_rep1O1.raw	10	5	3	2	0	0	0	226	246
63	117	O82850|RS2_PSEAE	K.TLPM(-48.00)FNEALTFVER.L	Y	25.27	1618.84	14	0.1	540.619	3	96.38			9540000				3	56876	Marjan_Trial1_P10_3_rep1O1.raw	1	0	0	1	0	0	0	46	59	Dethiomethyl	M4:Dethiomethyl:1000.00
63	117	O82850|RS2_PSEAE	K.TLPMV(sub F)NEALTFVER.L	Y	46.17	1618.84	14	-2.4	540.619	3	91.94		9880000					2	50246	Marjan_Trial1_P10_2_rep1O1.raw	2	0	2	0	0	0	0	46	59	Mutation
63	117	O82850|RS2_PSEAE	R.D(-18.01)MLK(+14.02)AGVHFGHQTR.Y	Y	52.8	1591.8	14	11.9	796.919	2	33.42				1460000	47800000		4	19636	Marjan_Trial1_PA10x_1_rep1O1.raw	5	0	0	0	3	2	0	8	21	Dehydration; Methylation(KR)	D1:Dehydration:114.34;K4:Methylation(KR):108.07
63	117	O82850|RS2_PSEAE	R.DLETQSQDGTFDKLTK.K	Y	68.18	1824.87	16	1	913.445	2	56.63	65500	188000					2	27979	Marjan_Trial1_P10_2_rep1O1.raw	2	1	1	0	0	0	0	116	131
63	117	O82850|RS2_PSEAE	R.G(+43.01)K(+14.02)QGAATSADEFVEEAPAESAEG	Y	70.51	2307.01	23	-0.2	1154.51	2	61.86	16700000	4740000	25100000				1	28277	Marjan_Trial1_P10_1_rep1O1.raw	12	5	2	5	0	0	0	224	246	Carbamylation; Methylation(KR)	G1:Carbamylation:1000.00;K2:Methylation(KR):1000.00
63	117	O82850|RS2_PSEAE	R.GK(+114.04)QGAATSADEFVEEAPAESAEG	Y	82.3	2364.04	23	1.7	1183.03	2	76.89	8550000	20800000	28700000				1	36920	Marjan_Trial1_P10_1_rep1O1.raw	13	4	4	5	0	0	0	224	246	Ubiquitin	K2:Ubiquitin:77.53
63	117	O82850|RS2_PSEAE	R.GKQGAATSADEFVEEAPAESAEG	Y	95.91	2249.99	23	0.9	1126	2	62.19		30800000	7040000				2	31401	Marjan_Trial1_P10_2_rep1O1.raw	7	0	5	2	0	0	0	224	246
63	117	O82850|RS2_PSEAE	R.GKQGAATSADEFVEEAPAESAEG(-.98)	Y	35.94	2249.01	23	-8.7	1125.5	2	61.87	0						1	28281	Marjan_Trial1_P10_1_rep1O1.raw	1	1	0	0	0	0	0	224	246	Amidation	G23:Amidation:1000.00
63	117	O82850|RS2_PSEAE	R.I(+42.01)AITEAN(+.98)K(+14.02)LGIPVIGVVDTNSSPEGVDYVIPGNDDAIR.A	Y	54.77	3978.05	38	1.8	1327.03	3	106.07		1780000					2	62863	Marjan_Trial1_P10_2_rep1O1.raw	1	0	1	0	0	0	0	171	208	Acetylation (N-term); Deamidation (NQ); Methylation(KR)	I1:Acetylation (N-term):1000.00;N7:Deamidation (NQ):81.10;K8:Methylation(KR):120.50
63	117	O82850|RS2_PSEAE	R.I(+43.01)AITEANK(+14.02)LGIPVIGVVDTNSSPEGVDYVIPGNDDAIR.A	Y	56.6	3978.06	38	-0.1	1327.03	3	105.7	3550000	24200000	12200000				1	58272	Marjan_Trial1_P10_1_rep1O1.raw	4	2	1	1	0	0	0	171	208	Carbamylation; Methylation(KR)	I1:Carbamylation:1000.00;K8:Methylation(KR):102.07
63	117	O82850|RS2_PSEAE	R.IAITEANKLGIPVIGVVDT(+59.02)NSSPEGVDYVIPGNDDAIR.A	Y	26.47	3980.06	38	3.3	1327.7	3	106.22			0				3	66196	Marjan_Trial1_P10_3_rep1O1.raw	1	0	0	1	0	0	0	171	208	Aminoethylcysteine	T19:Aminoethylcysteine:0.00
63	117	O82850|RS2_PSEAE	R.IAITEANKLGIPVIGVVDTNSSPEGVDYVIPGNDDAIR.A	Y	95.04	3921.04	38	-1.2	1308.02	3	104.67	23300000	36000000	43700000				1	57365	Marjan_Trial1_P10_1_rep1O1.raw	10	3	3	4	0	0	0	171	208
63	117	O82850|RS2_PSEAE	R.L(+43.01)R(+14.02)DLETQSQDGTFDKLTK.K	Y	59.18	2151.08	18	-0.2	718.034	3	59.72	4030000	5280000	6200000				3	31409	Marjan_Trial1_P10_3_rep1O1.raw	3	1	1	1	0	0	0	114	131	Carbamylation; Methylation(KR)	L1:Carbamylation:145.95;R2:Methylation(KR):163.34
63	117	O82850|RS2_PSEAE	R.L(+43.01)R(+14.02)DLETQSQDGTFDKLTKK.E	Y	30.2	2279.18	19	-1.6	760.731	3	52.95			57400				3	27078	Marjan_Trial1_P10_3_rep1O1.raw	1	0	0	1	0	0	0	114	132	Carbamylation; Methylation(KR)	L1:Carbamylation:66.16;R2:Methylation(KR):61.27
63	117	O82850|RS2_PSEAE	R.LRDLETQSQDGTFDK.L	Y	44.9	1751.83	15	0.5	584.952	3	36.88	603000						1	15006	Marjan_Trial1_P10_1_rep1O1.raw	1	1	0	0	0	0	0	114	128
63	117	O82850|RS2_PSEAE	R.LRDLETQSQDGTFDKLTK.K	Y	56.66	2094.06	18	0.1	699.027	3	50.4		5230000					2	24320	Marjan_Trial1_P10_2_rep1O1.raw	1	0	1	0	0	0	0	114	131
63	117	O82850|RS2_PSEAE	R.LRDLETQSQDGTFDKLTKK.E	Y	29.34	2222.15	19	1.8	741.727	3	50.11			0				3	25310	Marjan_Trial1_P10_3_rep1O1.raw	1	0	0	1	0	0	0	114	132
63	117	O82850|RS2_PSEAE	R.SAGKIVREEAAR.C	Y	47.47	1285.71	12	0.7	643.863	2	17.42		301000	23200000				3	7220	Marjan_Trial1_P10_3_rep1O1.raw	6	0	4	2	0	0	0	75	86
63	117	O82850|RS2_PSEAE	R.SRDLEKLER.S	Y	33.68	1144.62	9	-0.7	573.317	2	20.81			404000				3	8923	Marjan_Trial1_P10_3_rep1O1.raw	1	0	0	1	0	0	0	138	146
63	117	O82850|RS2_PSEAE	R.WLGGL(sub M)LTNYK.T	Y	28.99	1163.63	10	1.2	582.825	2	83.71				84300000			4	54190	Marjan_Trial1_PA10x_1_rep1O1.raw	1	0	0	0	1	0	0	96	105	Mutation
59	43	O82851|EFTS_PSEAE	K.A(+43.01)FNEK(+14.02)LTDAAPLVEAR.E	Y	36.31	1800.94	16	0.8	601.32	3	68.26		25000000	25300000				2	35174	Marjan_Trial1_P10_2_rep1O1.raw	2	0	1	1	0	0	0	102	117	Carbamylation; Methylation(KR)	A1:Carbamylation:1000.00;K5:Methylation(KR):54.41	O82851|EFTS_PSEAE	O82851	89	4
59	43	O82851|EFTS_PSEAE	K.AEVDFAAEVAAQVAATKQ	Y	55.18	1817.92	18	0.9	606.98	3	111.55	485000	504000					2	68549	Marjan_Trial1_P10_2_rep1O1.raw	8	3	5	0	0	0	0	272	289
59	43	O82851|EFTS_PSEAE	K.AFD(sub N)EKLTDAAPLVEAR.E	Y	47.71	1744.9	16	10.3	873.466	2	74.25			11100				3	40975	Marjan_Trial1_P10_3_rep1O1.raw	1	0	0	1	0	0	0	102	117	Mutation
59	43	O82851|EFTS_PSEAE	K.AFNEK(+114.04)LTDAAPLVEAR.E	Y	36.62	1857.96	16	0.9	620.327	3	76.66			9360000				3	42542	Marjan_Trial1_P10_3_rep1O1.raw	2	0	0	2	0	0	0	102	117	Ubiquitin	K5:Ubiquitin:5.47
59	43	O82851|EFTS_PSEAE	K.AFNEK(-1.03)LTDAAPLVEAR.E	Y	28.07	1742.88	16	-11.2	872.439	2	75.38					881000		5	49362	Marjan_Trial1_PA10x_2_rep1O1.raw	1	0	0	0	0	1	0	102	117	Lysine oxidation to aminoadipic semialdehyde	K5:Lysine oxidation to aminoadipic semialdehyde:1000.00
59	43	O82851|EFTS_PSEAE	K.AFNEKLTDAAPLVEAR.E	Y	93.74	1743.92	16	0	872.965	2	74.22	9850000	42900000	45500000				3	40953	Marjan_Trial1_P10_3_rep1O1.raw	5	1	2	2	0	0	0	102	117
59	43	O82851|EFTS_PSEAE	K.AGNIAAEGSIAVK.I	Y	40.61	1199.65	13	-1.8	600.832	2	45.05	14500000	4040000					1	19008	Marjan_Trial1_P10_1_rep1O1.raw	4	3	1	0	0	0	0	53	65
59	43	O82851|EFTS_PSEAE	K.ALTAAGGDIEK(+114.04).A	Y	34.62	1158.59	11	0.2	580.301	2	33.78			6780000				3	15746	Marjan_Trial1_P10_3_rep1O1.raw	1	0	0	1	0	0	0	26	36	Ubiquitin	K11:Ubiquitin:97.01
59	43	O82851|EFTS_PSEAE	K.ALTAAGGDIEK.A	Y	60.27	1044.55	11	-0.8	523.279	2	27.16		664000	47100000				2	11984	Marjan_Trial1_P10_2_rep1O1.raw	2	0	1	1	0	0	0	26	36
59	43	O82851|EFTS_PSEAE	K.EIFLALNADK(+42.01).I	Y	27.03	1174.62	10	18.5	588.33	2	55						90400000	6	36964	Marjan_Trial1_PA10x_3_rep1O1.raw	1	0	0	0	0	0	1	198	207	Acetylation (K)	K10:Acetylation (K):1000.00
59	43	O82851|EFTS_PSEAE	K.EIFLALNADK.I	Y	56.13	1132.61	10	0.6	567.314	2	77.4	0						1	37209	Marjan_Trial1_P10_1_rep1O1.raw	1	1	0	0	0	0	0	198	207
59	43	O82851|EFTS_PSEAE	K.EIFLALNADKIAGKPENIVENMVK.G	Y	30.31	2655.43	24	-5.9	886.145	3	116.53				102000			4	85102	Marjan_Trial1_PA10x_1_rep1O1.raw	1	0	0	0	1	0	0	198	221
59	43	O82851|EFTS_PSEAE	K.EIW(sub F)LALNADK.I	Y	40.87	1171.62	10	-0.1	586.819	2	104.73		1480000	1860000				3	64873	Marjan_Trial1_P10_3_rep1O1.raw	2	0	1	1	0	0	0	198	207	Mutation
59	43	O82851|EFTS_PSEAE	K.FLAEASLVEQPFVK(+14.02)N(+.98)PEVKV.G	Y	33.95	2258.22	20	2.6	753.749	3	95.57			2870000				3	56125	Marjan_Trial1_P10_3_rep1O1.raw	1	0	0	1	0	0	0	227	246	Methylation(KR); Deamidation (NQ)	K14:Methylation(KR):3.97;N15:Deamidation (NQ):55.60
59	43	O82851|EFTS_PSEAE	K.FLAEASLVEQPFVKNPEVK(+114.04).V	Y	46.47	2258.19	19	0.8	753.739	3	92.08		3350000					2	50325	Marjan_Trial1_P10_2_rep1O1.raw	1	0	1	0	0	0	0	227	245	Ubiquitin	K19:Ubiquitin:5.75
59	43	O82851|EFTS_PSEAE	K.FLAEASLVEQPFVKNPEVK.V	Y	75.25	2144.15	19	0.3	715.725	3	89.67	17700000	61300000	55100000				1	44811	Marjan_Trial1_P10_1_rep1O1.raw	5	3	1	1	0	0	0	227	245
59	43	O82851|EFTS_PSEAE	K.FLAQ(sub E)ASLVEQPFVKNPEVK.V	Y	43.37	2143.17	19	-8.8	1072.58	2	95.28			0				3	55862	Marjan_Trial1_P10_3_rep1O1.raw	1	0	0	1	0	0	0	227	245	Mutation
59	43	O82851|EFTS_PSEAE	K.FLE(sub A)EASLVEQPFVKNPER(sub V)K.V	Y	42.84	2259.19	19	3.9	1130.61	2	99.06			0				3	59474	Marjan_Trial1_P10_3_rep1O1.raw	2	1	0	1	0	0	0	227	245	Mutation
59	43	O82851|EFTS_PSEAE	K.FLQ(sub A)EASLVEQPFR(sub V)KNPEVK.V	Y	35.26	2258.21	19	-3.3	1130.11	2	99.09			228000				3	59501	Marjan_Trial1_P10_3_rep1O1.raw	1	0	0	1	0	0	0	227	245	Mutation
59	43	O82851|EFTS_PSEAE	K.FLQ(sub A)EASLVEQPFVKNPEVK.V	Y	63.99	2201.17	19	-0.2	1101.59	2	99.16		4100000	5400000				3	59551	Marjan_Trial1_P10_3_rep1O1.raw	3	0	2	1	0	0	0	227	245	Mutation
59	43	O82851|EFTS_PSEAE	K.K(+114.04)ALTAAGGDIEK.A	Y	28.21	1286.68	12	1.1	644.35	2	23.72			855000				3	10402	Marjan_Trial1_P10_3_rep1O1.raw	1	0	0	1	0	0	0	25	36	Ubiquitin	K1:Ubiquitin:38.16
59	43	O82851|EFTS_PSEAE	K.K(+43.01)(+14.02)ALTAAGGDIEK.A	Y	54.91	1229.66	12	-0.5	615.838	2	24.01			6460000				3	10574	Marjan_Trial1_P10_3_rep1O1.raw	1	0	0	1	0	0	0	25	36	Carbamylation; Methylation(KR)	K1:Carbamylation:108.98;K1:Methylation(KR):101.92
59	43	O82851|EFTS_PSEAE	K.KALTAAGGDIEK.A	Y	65.42	1172.64	12	-3	587.326	2	16.99	1420000	16900000	12200000				2	7082	Marjan_Trial1_P10_2_rep1O1.raw	4	1	2	1	0	0	0	25	36
59	43	O82851|EFTS_PSEAE	K.KQ(sub A)LTAAGGDIEK.A	Y	37.97	1229.66	12	0.8	615.838	2	17.82		5910000					2	7465	Marjan_Trial1_P10_2_rep1O1.raw	1	0	1	0	0	0	0	25	36	Mutation
59	43	O82851|EFTS_PSEAE	K.LTDAAPLVEAR.E	Y	75.2	1154.63	11	0.5	578.322	2	46.76	36400000	85000000	91800000				1	19880	Marjan_Trial1_P10_1_rep1O1.raw	5	1	1	3	0	0	0	107	117
59	43	O82851|EFTS_PSEAE	K.LTDQ(sub A)APLVEAR.E	Y	44.81	1211.65	11	-0.3	404.891	3	52.8		858000					2	25675	Marjan_Trial1_P10_2_rep1O1.raw	1	0	1	0	0	0	0	107	117	Mutation
59	43	O82851|EFTS_PSEAE	K.N(sub G)FVAESLEK.A	Y	47.17	1035.52	9	-0.5	518.769	2	45.46	3620000		1960000				1	19219	Marjan_Trial1_P10_1_rep1O1.raw	2	1	0	1	0	0	0	93	101	Mutation
59	43	O82851|EFTS_PSEAE	K.Q(-17.03)AGAEIVSFVR.Y	Y	70.13	1158.6	11	-0.9	580.308	2	99.02	6690000	16600000	19100000				2	56319	Marjan_Trial1_P10_2_rep1O1.raw	3	1	1	1	0	0	0	252	262	Pyro-glu from Q	Q1:Pyro-glu from Q:1000.00
59	43	O82851|EFTS_PSEAE	K.Q(sub A)FNEKLTDAAPLVEAR.E	Y	43.17	1800.94	16	-4.8	901.471	2	67	0						1	31211	Marjan_Trial1_P10_1_rep1O1.raw	1	1	0	0	0	0	0	102	117	Mutation
59	43	O82851|EFTS_PSEAE	K.Q(sub A)LTAAGGDIEK.A	Y	51.79	1101.57	11	0	551.79	2	28.34	18300000	24900000	33200000				2	12528	Marjan_Trial1_P10_2_rep1O1.raw	3	1	1	1	0	0	0	26	36	Mutation
59	43	O82851|EFTS_PSEAE	K.QAGAEIVSFVR.Y	Y	81.44	1175.63	11	-0.1	588.822	2	69.56	20100000	65400000	79200000				2	35957	Marjan_Trial1_P10_2_rep1O1.raw	4	1	1	2	0	0	0	252	262
59	43	O82851|EFTS_PSEAE	K.QQ(sub A)GAEIVSFVR.Y	Y	56.11	1232.65	11	0.5	617.333	2	69.88	21900000	44200000	64700000				1	32804	Marjan_Trial1_P10_1_rep1O1.raw	3	1	1	1	0	0	0	252	262	Mutation
59	43	O82851|EFTS_PSEAE	K.TGENVNIRR.L	Y	42.74	1057.56	9	0	529.789	2	11.33		4080000					2	4156	Marjan_Trial1_P10_2_rep1O1.raw	1	0	1	0	0	0	0	128	136
59	43	O82851|EFTS_PSEAE	K.TN(sub G)ENVNIR.R	Y	39.07	958.483	8	-0.6	480.249	2	15.67	13200000						1	5723	Marjan_Trial1_P10_1_rep1O1.raw	1	1	0	0	0	0	0	128	135	Mutation
59	43	O82851|EFTS_PSEAE	K.VGDLAK(+114.04)QAGAEIVSFVR.Y	Y	43.85	1873.01	17	-1	625.342	3	100.3			3790000				3	60598	Marjan_Trial1_P10_3_rep1O1.raw	1	0	0	1	0	0	0	246	262	Ubiquitin	K6:Ubiquitin:82.59
59	43	O82851|EFTS_PSEAE	K.VGDLAKQAGAEIVSFVR.Y	Y	50.63	1758.96	17	-0.1	587.328	3	99.26			730000				3	59617	Marjan_Trial1_P10_3_rep1O1.raw	1	0	0	1	0	0	0	246	262
59	43	O82851|EFTS_PSEAE	R.IGVVVNLK.G	Y	39.19	840.543	8	-1	421.279	2	65.7			3950000				3	35331	Marjan_Trial1_P10_3_rep1O1.raw	2	0	0	2	0	0	0	154	161
59	43	O82851|EFTS_PSEAE	R.ISKFLAEASLVEQPFVKNPEVK.V	Y	38.21	2472.36	22	0.8	619.098	4	96.3			3810000				3	56797	Marjan_Trial1_P10_3_rep1O1.raw	2	0	0	2	0	0	0	224	245
59	43	O82851|EFTS_PSEAE	R.VEGDVVGAYLHGHR.I	Y	96.21	1507.75	14	-0.4	754.884	2	54.74	0	8100000	8670000				3	28139	Marjan_Trial1_P10_3_rep1O1.raw	6	1	3	2	0	0	0	140	153
59	43	O82851|EFTS_PSEAE	R.YEVGEGIEK.A	Y	76.45	1022.49	9	-0.1	512.253	2	33.25	19000000	37800000	38500000				1	13340	Marjan_Trial1_P10_1_rep1O1.raw	3	1	1	1	0	0	0	263	271
59	43	O82851|EFTS_PSEAE	R.YEVGEGIEKAEVDFAAEVAAQVAATKQ	Y	28.28	2822.4	27	2.3	941.808	3	107.14		10600000					2	63927	Marjan_Trial1_P10_2_rep1O1.raw	1	0	1	0	0	0	0	263	289
59	43	O82851|EFTS_PSEAE	R.YEVGEGM(sub I)EK.A	Y	25.19	1040.45	9	0.3	521.232	2	26.84					1060000000		5	15942	Marjan_Trial1_PA10x_2_rep1O1.raw	1	0	0	0	0	1	0	263	271	Mutation
502	409	O82852|PYRH_PSEAE	K.VDGVYTADPFKDPNAEK.F	Y	51.51	1864.88	17	2.5	933.452	2	58.83	0						1	26522	Marjan_Trial1_P10_1_rep1O1.raw	1	1	0	0	0	0	0	170	186			O82852|PYRH_PSEAE	O82852	6	0
502	409	O82852|PYRH_PSEAE	K.VDGVYTADPFKDPNAEKFER.L	Y	40.7	2297.1	20	1.2	766.707	3	73.08			232000				3	40195	Marjan_Trial1_P10_3_rep1O1.raw	1	0	0	1	0	0	0	170	189
502	409	O82852|PYRH_PSEAE	K.VDN(sub G)VYTADPFKDPNAEK.F	Y	52.79	1921.91	17	1.1	961.961	2	61	0						1	27786	Marjan_Trial1_P10_1_rep1O1.raw	1	1	0	0	0	0	0	170	186	Mutation
502	409	O82852|PYRH_PSEAE	R.LTYDEVLDR.K	Y	64.9	1122.56	9	-0.3	562.285	2	67.82	0		11800000				3	36665	Marjan_Trial1_P10_3_rep1O1.raw	2	1	0	1	0	0	0	190	198
502	409	O82852|PYRH_PSEAE	R.LTYDEVLDRK.L	Y	33.93	1250.65	10	-1.3	626.332	2	55.58			701000				3	28700	Marjan_Trial1_P10_3_rep1O1.raw	1	0	0	1	0	0	0	190	199
340	230	O82853|RRF_PSEAE	K.DLQKEKEISEDEER.R	Y	57.31	1746.83	14	0.4	583.283	3	24.98		0	1930000				3	11066	Marjan_Trial1_P10_3_rep1O1.raw	2	0	1	1	0	0	0	141	154			O82853|RRF_PSEAE	O82853	12	0
340	230	O82853|RRF_PSEAE	K.EKEISEDEER.R	Y	42.36	1262.56	10	0.7	632.289	2	7.66	131000	165000	214000				1	2283	Marjan_Trial1_P10_1_rep1O1.raw	3	1	1	1	0	0	0	145	154
340	230	O82853|RRF_PSEAE	K.LTDKFIGEIEK.A	Y	32.59	1291.7	11	0.9	431.575	3	62.7			9090000				3	33370	Marjan_Trial1_P10_3_rep1O1.raw	1	0	0	1	0	0	0	163	173
340	230	O82853|RRF_PSEAE	R.DALAQLKDLQKEKEISEDEER.R	Y	27.02	2486.25	21	0	622.57	4	70.89			15600000				3	38701	Marjan_Trial1_P10_3_rep1O1.raw	1	0	0	1	0	0	0	134	154
340	230	O82853|RRF_PSEAE	R.QVANVTVEDSR.T	Y	63.05	1216.6	11	0.4	609.31	2	24.22	10200000		29500000				1	9339	Marjan_Trial1_P10_1_rep1O1.raw	2	1	0	1	0	0	0	53	63
340	230	O82853|RRF_PSEAE	R.TLALAVFDK.S	Y	64.03	976.559	9	0	489.287	2	86.82	5410000	0	14700000				3	49606	Marjan_Trial1_P10_3_rep1O1.raw	3	1	1	1	0	0	0	64	72
995	469	O85732|FMT_PSEAE	R.REQFAAGQVLGQ	Y	40.67	1302.67	12	4.2	652.344	2	54.18		593000					2	26507	Marjan_Trial1_P10_2_rep1O1.raw	1	0	1	0	0	0	0	303	314			O85732|FMT_PSEAE	O85732	1	0
386	183	O86428|ILVE_PSEAE	K.AYFDLVSGK.T	Y	41.88	998.507	9	0.5	500.261	2	70.39		13600000	9520000				2	36466	Marjan_Trial1_P10_2_rep1O1.raw	2	0	1	1	0	0	0	287	295			O86428|ILVE_PSEAE	O86428	11	0
386	183	O86428|ILVE_PSEAE	K.DGVIYTPEVTAC(+57.02)LNGITR.N	Y	75.35	1977.98	18	3.4	990.002	2	98.68		770000	0				2	56001	Marjan_Trial1_P10_2_rep1O1.raw	3	0	2	1	0	0	0	205	222	Carbamidomethylation	C12:Carbamidomethylation:1000.00
386	183	O86428|ILVE_PSEAE	R.AYDTPQGTAIFR.L	Y	96.15	1338.66	12	0.5	670.336	2	60.15	17100000	15000000					1	27271	Marjan_Trial1_P10_1_rep1O1.raw	2	1	1	0	0	0	0	43	54
386	183	O86428|ILVE_PSEAE	R.DEINEATR.A	Y	40.89	946.436	8	-0.3	474.225	2	17.03			1110000				3	7025	Marjan_Trial1_P10_3_rep1O1.raw	1	0	0	1	0	0	0	78	85
386	183	O86428|ILVE_PSEAE	R.R(+43.01)(+14.02)GPVTEKLQK.A	Y	35.75	1211.7	10	-0.1	404.907	3	14.7			5220000				3	5765	Marjan_Trial1_P10_3_rep1O1.raw	1	0	0	1	0	0	0	277	286	Carbamylation; Methylation(KR)	R1:Carbamylation:94.27;R1:Methylation(KR):94.27
386	183	O86428|ILVE_PSEAE	R.RGPVTEKLQK.A	Y	57.94	1154.68	10	-0.1	385.9	3	14.32		8400000	5000000				3	5603	Marjan_Trial1_P10_3_rep1O1.raw	2	0	1	1	0	0	0	277	286
588	599	O87016|TRUA_PSEAE	M.NDVVPPAAAESAAAGVSR.I	Y	34.24	1680.84	18	1.8	841.43	2	61.27			75000				3	32436	Marjan_Trial1_P10_3_rep1O1.raw	2	0	0	2	0	0	0	2	19			O87016|TRUA_PSEAE	O87016	2	1
588	599	O87016|TRUA_PSEAE	V.VPPAAAESAAAGVSR.I	Y	25.14	1352.7	15	0.5	677.36	2	46.95					0		5	29108	Marjan_Trial1_PA10x_2_rep1O1.raw	1	0	0	0	0	1	0	5	19
253	170	O87125|CHEB1_PSEAE	K.ANLADAVYGLDDIGR.H	Y	25.26	1561.77	15	4	781.897	2	46.75				517000			4	28069	Marjan_Trial1_PA10x_1_rep1O1.raw	1	0	0	0	1	0	0	347	361			O87125|CHEB1_PSEAE	O87125	14	3
253	170	O87125|CHEB1_PSEAE	K.VLVVDDSGFFR.R	Y	58.94	1252.65	11	0.2	627.33	2	96.49			4460000				3	56986	Marjan_Trial1_P10_3_rep1O1.raw	1	0	0	1	0	0	0	5	15
253	170	O87125|CHEB1_PSEAE	R.LR(sub V)AIGTSTGGPVALQR.V	Y	46.42	1595.91	16	-6.8	798.957	2	74.72		3910000	5490000				2	39233	Marjan_Trial1_P10_2_rep1O1.raw	2	0	1	1	0	0	0	186	201	Mutation
253	170	O87125|CHEB1_PSEAE	R.LVAIGTSTGGPVALQR.V	Y	86.78	1538.88	16	0.4	770.447	2	75.48			8740000				3	41733	Marjan_Trial1_P10_3_rep1O1.raw	1	0	0	1	0	0	0	186	201
253	170	O87125|CHEB1_PSEAE	R.LVQ(sub A)IGTSTGGPVALQR.V	Y	51.48	1595.9	16	1.9	798.958	2	73.03	1760000						1	34640	Marjan_Trial1_P10_1_rep1O1.raw	1	1	0	0	0	0	0	186	201	Mutation
253	170	O87125|CHEB1_PSEAE	R.SISLPPLPSATSSSHAPASSSSVGASAR.V	Y	35.37	2608.31	28	0.5	870.444	3	68.49	1790000						1	32032	Marjan_Trial1_P10_1_rep1O1.raw	1	1	0	0	0	0	0	136	163
253	170	O87125|CHEB1_PSEAE	R.VGAGASPAPASTSAAPK.R	Y	75.94	1438.74	17	0.2	720.378	2	25.67		7800000	7030000				3	11429	Marjan_Trial1_P10_3_rep1O1.raw	2	0	1	1	0	0	0	164	180
253	170	O87125|CHEB1_PSEAE	R.VGAGASPAPASTSAAPKR.K	Y	29.88	1594.84	18	-1.4	532.621	3	43.17		1700000		9770000			2	20290	Marjan_Trial1_P10_2_rep1O1.raw	2	0	1	0	1	0	0	164	181
253	170	O87125|CHEB1_PSEAE	R.VGAGASPAPASTSAAPKRK.A	Y	27.5	1722.94	19	-1.3	575.319	3	11.2		121000					2	4087	Marjan_Trial1_P10_2_rep1O1.raw	1	0	1	0	0	0	0	164	182
253	170	O87125|CHEB1_PSEAE	R.VN(sub G)AGASPAPASTSAAPK.R	Y	71.16	1495.76	17	0.1	748.889	2	26.62			7490000				3	11933	Marjan_Trial1_P10_3_rep1O1.raw	1	0	0	1	0	0	0	164	180	Mutation
253	170	O87125|CHEB1_PSEAE	R.VTLDALDAGAVD.Y	Y	32.5	1158.58	12	11.8	580.303	2	69.33						35600000	6	46636	Marjan_Trial1_PA10x_3_rep1O1.raw	1	0	0	0	0	0	1	91	102
253	170	O87125|CHEB1_PSEAE	R.VTLDALDAGAVDYLPK.N	Y	97.54	1659.87	16	1.5	830.944	2	101.29	1420000	4430000	3550000				3	61558	Marjan_Trial1_P10_3_rep1O1.raw	3	1	1	1	0	0	0	91	106
288	323	P00106|CYC4_PSEAE	K.AAVC(+57.02)GAC(+57.02)HGADGNSPAPNFPK.L	Y	60.26	2096.92	21	0.4	699.979	3	43.17	915000	1930000	2810000				3	21150	Marjan_Trial1_P10_3_rep1O1.raw	6	2	2	2	0	0	0	31	51	Carbamidomethylation	C4:Carbamidomethylation:1000.00;C7:Carbamidomethylation:1000.00	P00106|CYC4_PSEAE	P00106	15	0
288	323	P00106|CYC4_PSEAE	K.L(+43.01)SNK(+14.02)DIAAISSYIQGLH	Y	38.74	1885.99	17	0.7	629.671	3	100.6	4430000	9520000					1	53612	Marjan_Trial1_P10_1_rep1O1.raw	2	1	1	0	0	0	0	185	201	Carbamylation; Methylation(KR)	L1:Carbamylation:1000.00;K4:Methylation(KR):1000.00
288	323	P00106|CYC4_PSEAE	K.LSNKDIAAISSYIQGLH	Y	68.96	1828.97	17	-0.9	915.49	2	101.73	4260000	19700000	12100000				3	62008	Marjan_Trial1_P10_3_rep1O1.raw	5	1	2	2	0	0	0	185	201
288	323	P00106|CYC4_PSEAE	K.Q(-17.03)LTDFREGTR.T	Y	28.25	1204.58	10	-1	603.298	2	53.45		7530000					2	26074	Marjan_Trial1_P10_2_rep1O1.raw	1	0	1	0	0	0	0	160	169	Pyro-glu from Q	Q1:Pyro-glu from Q:1000.00
288	323	P00106|CYC4_PSEAE	K.QLTDFR.E	Y	26.21	778.397	6	-0.5	390.206	2	30.38	9340000						1	12020	Marjan_Trial1_P10_1_rep1O1.raw	1	1	0	0	0	0	0	160	165
602	638	P00282|AZUR_PSEAE	K.Q(-17.03)FTVNLSHPN(sub G)NLPK.N	Y	34.29	1590.82	14	-0.9	796.414	2	81.95	1390000						1	40067	Marjan_Trial1_P10_1_rep1O1.raw	1	1	0	0	0	0	0	48	61	Pyro-glu from Q; Mutation	Q1:Pyro-glu from Q:1000.00	P00282|AZUR_PSEAE	P00282	4	0
602	638	P00282|AZUR_PSEAE	K.QFTVNLSHPGNLPK.N	Y	57.27	1550.82	14	0.6	776.418	2	58.77	786000						1	26485	Marjan_Trial1_P10_1_rep1O1.raw	1	1	0	0	0	0	0	48	61
602	638	P00282|AZUR_PSEAE	K.W(sub Q)FTVNLSHPGNLPK.N	Y	41.4	1608.84	14	2.6	805.43	2	61.12	20800		0				1	27858	Marjan_Trial1_P10_1_rep1O1.raw	2	1	0	1	0	0	0	48	61	Mutation
33	132	P04739|FMPO_PSEAE	K.I(+42.01)K(+14.02)IGTTAS(+79.97)TATETYVGVEPDANK.L	Y	29.32	2501.19	23	6.2	834.744	3	85.16					6690000		5	56792	Marjan_Trial1_PA10x_2_rep1O1.raw	1	0	0	0	0	1	0	66	88	Acetylation (N-term); Methylation(KR); Phosphorylation (STY)	I1:Acetylation (N-term):1000.00;K2:Methylation(KR):6.72;S8:Phosphorylation (STY):0.00	P04739|FMPO_PSEAE	P04739	140	4
33	132	P04739|FMPO_PSEAE	K.IGTTAS(+58.03)TATETYVGVEPDANK.L	Y	25.47	2182.05	21	-2	1092.03	2	60.86	0						1	27699	Marjan_Trial1_P10_1_rep1O1.raw	1	1	0	0	0	0	0	68	88	2 3-dihydro-2 2-dimethyl-7-benzofuranol N-methyl carbamate	S6:2 3-dihydro-2 2-dimethyl-7-benzofuranol N-methyl carbamate:1000.00
33	132	P04739|FMPO_PSEAE	K.IGTTASTATETYVGVEPDANK(-.98).L	Y	38.22	2123.04	21	-3.5	1062.52	2	59.79	223000	20400000					1	27082	Marjan_Trial1_P10_1_rep1O1.raw	2	1	1	0	0	0	0	68	88	Amidation	K21:Amidation:1000.00
33	132	P04739|FMPO_PSEAE	K.IGTTASTATETYVGVEPDANK.L	Y	120.93	2124.02	21	1.7	1063.02	2	60.09	12300000	14000000	330000				2	30099	Marjan_Trial1_P10_2_rep1O1.raw	14	5	5	4	0	0	0	68	88
33	132	P04739|FMPO_PSEAE	K.IGTTASTATETYVGVEPDANKLGVIAVAIEDSGAGDITFTFQTGTSSPK.N	Y	47.7	4887.42	49	-2.4	1222.86	4	113.11		0					2	69998	Marjan_Trial1_P10_2_rep1O1.raw	9	5	4	0	0	0	0	68	116
33	132	P04739|FMPO_PSEAE	K.IGTTASTQ(sub A)TETYVGVEPDANK.L	Y	51.02	2181.04	21	5.1	728.026	3	62.49		6170000					2	31590	Marjan_Trial1_P10_2_rep1O1.raw	1	0	1	0	0	0	0	68	88	Mutation
33	132	P04739|FMPO_PSEAE	K.IGTTQ(sub A)STATETYVGVEPDANK.L	Y	76.32	2181.04	21	2.6	1091.53	2	61.52	6540000	6170000					2	30986	Marjan_Trial1_P10_2_rep1O1.raw	6	3	3	0	0	0	0	68	88	Mutation
33	132	P04739|FMPO_PSEAE	K.IKIGTTASTATETYVGVEPDANK.L	Y	30.22	2365.2	23	-2.5	789.406	3	112.75	6770	49300					1	65259	Marjan_Trial1_P10_1_rep1O1.raw	2	1	1	0	0	0	0	66	88
33	132	P04739|FMPO_PSEAE	K.LGVIAVAIEDSGAGDITFTFQ(+.98)TGTSSPK.N	Y	34.87	2782.39	28	8.1	928.479	3	118.3	20400	3930					1	68667	Marjan_Trial1_P10_1_rep1O1.raw	3	2	1	0	0	0	0	89	116	Deamidation (NQ)	Q21:Deamidation (NQ):1000.00
33	132	P04739|FMPO_PSEAE	K.LGVIAVAIEDSGAGDITFTFQTGTSSPK(-.98).N	Y	33.49	2780.42	28	-4.3	927.811	3	108.99	0						1	61666	Marjan_Trial1_P10_1_rep1O1.raw	1	1	0	0	0	0	0	89	116	Amidation	K28:Amidation:1000.00
33	132	P04739|FMPO_PSEAE	K.LGVIAVAIEDSGAGDITFTFQTGTSSPK.N	Y	92.24	2781.41	28	0.8	928.144	3	111.82	4630000	7820000					1	64410	Marjan_Trial1_P10_1_rep1O1.raw	31	18	13	0	0	0	0	89	116
33	132	P04739|FMPO_PSEAE	K.N(+43.01)ATK(+14.02)VITLNR.T	Y	31.66	1185.68	10	0.3	593.849	2	24.92		1210000					2	10950	Marjan_Trial1_P10_2_rep1O1.raw	1	0	1	0	0	0	0	117	126	Carbamylation; Methylation(KR)	N1:Carbamylation:1000.00;K4:Methylation(KR):104.62
33	132	P04739|FMPO_PSEAE	K.NAT(+114.04)KVITLNR.T	Y	27.8	1242.7	10	-1.1	415.242	3	35.11			12600000				3	16481	Marjan_Trial1_P10_3_rep1O1.raw	1	0	0	1	0	0	0	117	126	Ubiquitin	T3:Ubiquitin:7.21
33	132	P04739|FMPO_PSEAE	K.NATK(+114.04)VITLNR.T	Y	47.5	1242.7	10	-0.3	622.359	2	35.19		1190000	2440000				3	16528	Marjan_Trial1_P10_3_rep1O1.raw	2	0	1	1	0	0	0	117	126	Ubiquitin	K4:Ubiquitin:26.02
33	132	P04739|FMPO_PSEAE	K.NATKVITLNR.T	Y	71.5	1128.66	10	-0.3	565.338	2	32.7		8720000	5220000				3	15186	Marjan_Trial1_P10_3_rep1O1.raw	2	0	1	1	0	0	0	117	126
33	132	P04739|FMPO_PSEAE	K.NQ(sub A)TKVITLNR.T	Y	43.27	1185.68	10	-1	396.235	3	31.95		25600000	24200000				2	14371	Marjan_Trial1_P10_2_rep1O1.raw	4	0	1	3	0	0	0	117	126	Mutation
33	132	P04739|FMPO_PSEAE	K.STQDPM(+15.99)FTPK.G	Y	64.9	1166.53	10	-0.1	584.271	2	25.7	3660000	3790000	4240000				2	11282	Marjan_Trial1_P10_2_rep1O1.raw	3	1	1	1	0	0	0	136	145	Oxidation (M)	M6:Oxidation (M):1000.00
33	132	P04739|FMPO_PSEAE	K.STQDPM(+15.99)FTPKGC(+57.02)DN	Y	56.36	1612.65	14	1	807.333	2	32.96			0				3	15319	Marjan_Trial1_P10_3_rep1O1.raw	1	0	0	1	0	0	0	136	149	Oxidation (M); Carbamidomethylation	M6:Oxidation (M):1000.00;C12:Carbamidomethylation:1000.00
33	132	P04739|FMPO_PSEAE	K.STQDPM(-48.00)FTPK.G	Y	50.95	1102.53	10	-0.6	552.272	2	14.68	1950000	4900000	4840000				2	5960	Marjan_Trial1_P10_2_rep1O1.raw	5	2	1	2	0	0	0	136	145	Dethiomethyl	M6:Dethiomethyl:1000.00
33	132	P04739|FMPO_PSEAE	K.TTVEESLSR.G	Y	79.79	1020.51	9	-0.1	511.262	2	25.84	46200000	39300000	0				2	11341	Marjan_Trial1_P10_2_rep1O1.raw	3	1	1	1	0	0	0	51	59
33	132	P04739|FMPO_PSEAE	K.V(sub I)GTN(sub T)ASTATETYVGVEPDANK.L	Y	40.33	2123	21	15.1	1062.52	2	59.69	223000						1	27011	Marjan_Trial1_P10_1_rep1O1.raw	1	1	0	0	0	0	0	68	88	Mutation
33	132	P04739|FMPO_PSEAE	R.GIAGSKIKIGTTAS(+79.97)TATETYVGVEPDAN(+.98)K.L	Y	26.73	2959.44	29	-18.9	987.47	3	79.81						0	6	54232	Marjan_Trial1_PA10x_3_rep1O1.raw	1	0	0	0	0	0	1	60	88	Phosphorylation (STY); Deamidation (NQ)	S14:Phosphorylation (STY):0.00;N28:Deamidation (NQ):1000.00
33	132	P04739|FMPO_PSEAE	R.S(+42.01)EGAS(+79.97)ALATINPLK.T	Y	28.18	1492.72	14	16	747.378	2	82.92					0		5	55081	Marjan_Trial1_PA10x_2_rep1O1.raw	1	0	0	0	0	1	0	37	50	Acetylation (N-term); Phosphorylation (STY)	S1:Acetylation (N-term):1000.00;S5:Phosphorylation (STY):31.20
33	132	P04739|FMPO_PSEAE	R.S(+43.01)EGASALATINPLK(+14.02)TTVEESLSR.G	Y	30.94	2430.26	23	0.3	811.094	3	99.68			37600000				3	60009	Marjan_Trial1_P10_3_rep1O1.raw	1	0	0	1	0	0	0	37	59	Carbamylation; Methylation(KR)	S1:Carbamylation:1000.00;K14:Methylation(KR):95.39
33	132	P04739|FMPO_PSEAE	R.S(+58.03)EGASALATINPLKTTVEESLSR.G	Y	57.43	2431.27	23	-0.6	1216.64	2	97.59		69300					2	54937	Marjan_Trial1_P10_2_rep1O1.raw	1	0	1	0	0	0	0	37	59	2 3-dihydro-2 2-dimethyl-7-benzofuranol N-methyl carbamate	S1:2 3-dihydro-2 2-dimethyl-7-benzofuranol N-methyl carbamate:0.00
33	132	P04739|FMPO_PSEAE	R.SEGASALATIN(+.98)PLKTTVEESLSR.G	Y	30.22	2374.22	23	10.1	1188.13	2	98.92			118000				3	59329	Marjan_Trial1_P10_3_rep1O1.raw	1	0	0	1	0	0	0	37	59	Deamidation (NQ)	N11:Deamidation (NQ):1000.00
33	132	P04739|FMPO_PSEAE	R.SEGASALATINPLK.T	Y	88.63	1370.74	14	0.2	686.378	2	82.5	25000000	14900000	19400000		983000		3	46594	Marjan_Trial1_P10_3_rep1O1.raw	5	2	1	1	0	1	0	37	50
33	132	P04739|FMPO_PSEAE	R.SEGASALATINPLKG(sub T).T	Y	42.42	1427.76	15	1.5	714.889	2	74.87	1760000						1	35751	Marjan_Trial1_P10_1_rep1O1.raw	1	1	0	0	0	0	0	37	51	Mutation
33	132	P04739|FMPO_PSEAE	R.SEGASALATINPLKTTVEESLSR.G	Y	126.21	2373.24	23	-1	1187.63	2	96.96	23000000	48000000	51900000				2	54358	Marjan_Trial1_P10_2_rep1O1.raw	4	1	2	1	0	0	0	37	59
33	132	P04739|FMPO_PSEAE	R.SEGASALATINPLKTTVEESLSRG.I	Y	36.35	2430.26	24	0.1	811.094	3	98.6	1580000		7610000				3	59024	Marjan_Trial1_P10_3_rep1O1.raw	2	1	0	1	0	0	0	37	60
33	132	P04739|FMPO_PSEAE	R.SEGASQ(sub A)LATINPLKTTVEESLSR.G	Y	69.98	2430.26	23	1.3	1216.14	2	97.65	270000	3060000					2	54992	Marjan_Trial1_P10_2_rep1O1.raw	2	1	1	0	0	0	0	37	59	Mutation
33	132	P04739|FMPO_PSEAE	R.SEGQ(sub A)SALATINPLK.T	Y	61.61	1427.76	14	1.2	714.889	2	80.61	18300000	8630000	16200000				2	42960	Marjan_Trial1_P10_2_rep1O1.raw	5	2	2	1	0	0	0	37	50	Mutation
33	132	P04739|FMPO_PSEAE	R.SEGQ(sub A)SALATINPLKTTVEESLSR.G	Y	75.97	2430.26	23	2	1216.14	2	97.08	270000	3060000	4500000				1	50350	Marjan_Trial1_P10_1_rep1O1.raw	3	1	1	1	0	0	0	37	59	Mutation
33	132	P04739|FMPO_PSEAE	R.SEGW(sub A)SALATINPLKTTVEESLSR.G	Y	39.42	2488.28	23	0.8	1245.15	2	100.47			0				3	60771	Marjan_Trial1_P10_3_rep1O1.raw	1	0	0	1	0	0	0	37	59	Mutation
33	132	P04739|FMPO_PSEAE	R.T(+58.01)ADGVWAC(+57.02)K.S	Y	54.36	1064.46	9	-0.1	533.237	2	45.7	5100000						1	19366	Marjan_Trial1_P10_1_rep1O1.raw	1	1	0	0	0	0	0	127	135	Carboxymethyl (KW X@N-term); Carbamidomethylation	T1:Carboxymethyl (KW X@N-term):87.95;C8:Carbamidomethylation:1000.00
33	132	P04739|FMPO_PSEAE	R.TAD(-18.01)GVWAC(+57.02)K.S	Y	67.32	988.444	9	0	495.229	2	31.94		9310000					2	14367	Marjan_Trial1_P10_2_rep1O1.raw	1	0	1	0	0	0	0	127	135	Dehydration; Carbamidomethylation	D3:Dehydration:24.32;C8:Carbamidomethylation:1000.00
33	132	P04739|FMPO_PSEAE	R.TADGVW(+15.99)AC(+57.02)K.S	Y	30.18	1022.45	9	1.2	512.232	2	15.65	168000						1	5717	Marjan_Trial1_P10_1_rep1O1.raw	1	1	0	0	0	0	0	127	135	Oxidation (HW); Carbamidomethylation	W6:Oxidation (HW):1000.00;C8:Carbamidomethylation:1000.00
33	132	P04739|FMPO_PSEAE	R.TADGVWAC(+57.02)K(+114.04).S	Y	54.91	1120.5	9	-0.8	561.255	2	30.9	15900000						1	12250	Marjan_Trial1_P10_1_rep1O1.raw	1	1	0	0	0	0	0	127	135	Carbamidomethylation; Ubiquitin	C8:Carbamidomethylation:1000.00;K9:Ubiquitin:172.06
33	132	P04739|FMPO_PSEAE	R.TADGVWAC(+57.02)K(+114.04)STQD.P	Y	34.75	1551.66	13	-0.8	776.838	2	38.95			464000				3	18666	Marjan_Trial1_P10_3_rep1O1.raw	1	0	0	1	0	0	0	127	139	Carbamidomethylation; Ubiquitin	C8:Carbamidomethylation:1000.00;K9:Ubiquitin:20.00
33	132	P04739|FMPO_PSEAE	R.TADGVWAC(+57.02)K.S	Y	93.35	1006.45	9	0	504.234	2	29.11	108000000	246000000	180000000				1	11447	Marjan_Trial1_P10_1_rep1O1.raw	10	3	4	3	0	0	0	127	135	Carbamidomethylation	C8:Carbamidomethylation:1000.00
33	132	P04739|FMPO_PSEAE	R.TADGVWAC(+57.02)KSTQD.P	Y	47.32	1437.62	13	0.7	719.817	2	38.21			435000				3	18263	Marjan_Trial1_P10_3_rep1O1.raw	1	0	0	1	0	0	0	127	139	Carbamidomethylation	C8:Carbamidomethylation:1000.00
33	132	P04739|FMPO_PSEAE	R.TADGVWQ(sub A)C(+57.02)K.S	Y	36.59	1063.48	9	-0.1	532.745	2	34.08			28300000				3	15926	Marjan_Trial1_P10_3_rep1O1.raw	1	0	0	1	0	0	0	127	135	Carbamidomethylation; Mutation	C8:Carbamidomethylation:1000.00
33	132	P04739|FMPO_PSEAE	R.TQ(sub A)DGVWAC(+57.02)K.S	Y	37.9	1063.48	9	0.1	532.745	2	37.22	89900000	171000000	135000000				3	17698	Marjan_Trial1_P10_3_rep1O1.raw	4	1	2	1	0	0	0	127	135	Carbamidomethylation; Mutation	C8:Carbamidomethylation:1000.00
33	132	P04739|FMPO_PSEAE	S.EGE(sub A)ST(sub A)LATINPLKTTVEESLSR.G	Y	34.78	2374.22	22	9.1	1188.13	2	96	28700						1	49419	Marjan_Trial1_P10_1_rep1O1.raw	1	1	0	0	0	0	0	38	59	Mutation
46	179	P05384|DBHB_PSEAE	G.N(sub R)ALDAVIESVTGALK.A	Y	48.63	1499.82	15	0.1	750.917	2	108.22	3410000	4770000	5120000				1	60863	Marjan_Trial1_P10_1_rep1O1.raw	3	1	1	1	0	0	0	23	37	Mutation		P05384|DBHB_PSEAE	P05384	105	0
46	179	P05384|DBHB_PSEAE	K.AGDSVVLVGFGTFAVK.E	Y	76.37	1565.85	16	-1.2	783.929	2	119.65	48000	25000					1	69239	Marjan_Trial1_P10_1_rep1O1.raw	15	9	6	0	0	0	0	38	53
46	179	P05384|DBHB_PSEAE	K.AGDSVVLVGFGTFAVKER.A	Y	46.84	1850.99	18	-1.2	618.003	3	112.82	1000000	733000					2	69746	Marjan_Trial1_P10_2_rep1O1.raw	10	4	6	0	0	0	0	38	55
46	179	P05384|DBHB_PSEAE	K.AGKALKDAVN	Y	49.53	985.556	10	-0.6	493.785	2	7.8	803000						1	2374	Marjan_Trial1_P10_1_rep1O1.raw	1	1	0	0	0	0	0	81	90
46	179	P05384|DBHB_PSEAE	K.AVAGRALDAVIE(+21.98)SVTGALK.A	Y	25.48	1862.02	19	1.5	621.683	3	81.81	18900						1	39980	Marjan_Trial1_P10_1_rep1O1.raw	1	1	0	0	0	0	0	19	37	Sodium adduct	E12:Sodium adduct:16.51
46	179	P05384|DBHB_PSEAE	K.Q(sub A)GDSVVLVGFGTFAVK.E	Y	44.6	1622.87	16	-0.9	812.44	2	117.46	11700						1	68309	Marjan_Trial1_P10_1_rep1O1.raw	2	2	0	0	0	0	0	38	53	Mutation
46	179	P05384|DBHB_PSEAE	K.SELIDAIAASADIPK(+114.04)AVAGR.A	Y	39.64	2081.11	20	1	694.712	3	101.69			4910000				3	61972	Marjan_Trial1_P10_3_rep1O1.raw	1	0	0	1	0	0	0	4	23	Ubiquitin	K15:Ubiquitin:25.91
46	179	P05384|DBHB_PSEAE	K.SELIDAIAASADIPK(+43.01)AVAGR(+14.02).A	Y	36.56	2024.09	20	-0.3	675.704	3	101.1			4890000				3	61373	Marjan_Trial1_P10_3_rep1O1.raw	1	0	0	1	0	0	0	4	23	Carbamylation; Methylation(KR)	K15:Carbamylation:51.46;R20:Methylation(KR):1000.00
46	179	P05384|DBHB_PSEAE	K.SELIDAIAASADIPK.A	Y	86.39	1512.8	15	-0.8	757.408	2	101	16500000	37100000	42300000				3	61291	Marjan_Trial1_P10_3_rep1O1.raw	7	3	2	2	0	0	0	4	18
46	179	P05384|DBHB_PSEAE	K.SELIDAIAASADIPKAVAGR.A	Y	83.99	1967.07	20	0.7	984.542	2	101.12	20600000	36400000	39000000				3	61394	Marjan_Trial1_P10_3_rep1O1.raw	9	4	3	2	0	0	0	4	23
46	179	P05384|DBHB_PSEAE	M(+15.99)NKSELIDAIAASADIPK.A	Y	28.59	1901.98	18	0.5	635	3	89.96		4950000	5080000				2	48971	Marjan_Trial1_P10_2_rep1O1.raw	2	0	1	1	0	0	0	1	18	Oxidation (M)	M1:Oxidation (M):1000.00
46	179	P05384|DBHB_PSEAE	M(+15.99)NKSELIDAIAASADIPKAVAGR.A	Y	45.66	2356.24	23	0.5	590.068	4	96.9			6540000				3	57398	Marjan_Trial1_P10_3_rep1O1.raw	1	0	0	1	0	0	0	1	23	Oxidation (M)	M1:Oxidation (M):1000.00
46	179	P05384|DBHB_PSEAE	M(-48.00)NKSELIDAIAASADIPK.A	Y	30.61	1837.98	18	0	613.667	3	87.15	16500000						1	43251	Marjan_Trial1_P10_1_rep1O1.raw	3	3	0	0	0	0	0	1	18	Dethiomethyl	M1:Dethiomethyl:1000.00
46	179	P05384|DBHB_PSEAE	R.A(+43.01)LDAVIESVTGALK(+14.02)AGDSVVLVGFGTFAVK.E	Y	27.83	2990.63	30	0.7	997.886	3	114.09	39200						1	66435	Marjan_Trial1_P10_1_rep1O1.raw	1	1	0	0	0	0	0	24	53	Carbamylation; Methylation(KR)	A1:Carbamylation:29.95;K14:Methylation(KR):42.79
46	179	P05384|DBHB_PSEAE	R.A(+58.01)LDAVIESVTGALKAGDSVVLVGFGTFAVK.E	Y	27.63	2991.62	30	6.9	998.22	3	117.47	3750						1	68318	Marjan_Trial1_P10_1_rep1O1.raw	1	1	0	0	0	0	0	24	53	Carboxymethyl (KW X@N-term)	A1:Carboxymethyl (KW X@N-term):15.57
46	179	P05384|DBHB_PSEAE	R.ALDAVIESVTGALK.A	Y	94.31	1385.78	14	0.3	693.896	2	102.81	53000000	77500000	75800000				1	55649	Marjan_Trial1_P10_1_rep1O1.raw	6	2	2	2	0	0	0	24	37
46	179	P05384|DBHB_PSEAE	R.ALDAVIESVTGALKAGDSVVLVGFGTFAVKER.A	Y	32.24	3218.75	32	-0.5	805.696	4	112.04	731000						1	64617	Marjan_Trial1_P10_1_rep1O1.raw	3	3	0	0	0	0	0	24	55
46	179	P05384|DBHB_PSEAE	R.ALDAVIESVTGQ(sub A)LK.A	Y	53.36	1442.8	14	1	722.407	2	105.15	2700000		3810000				3	65277	Marjan_Trial1_P10_3_rep1O1.raw	2	1	0	1	0	0	0	24	37	Mutation
46	179	P05384|DBHB_PSEAE	R.NPQTGKPIKIAAAK.I	Y	57.21	1435.85	14	0.6	718.933	2	21.26	12200	20900	61100				3	9148	Marjan_Trial1_P10_3_rep1O1.raw	4	1	2	1	0	0	0	62	75
46	179	P05384|DBHB_PSEAE	R.Q(sub A)LDAVIESVTGALK.A	Y	58.62	1442.8	14	0.4	481.94	3	104.36		9690000					2	61293	Marjan_Trial1_P10_2_rep1O1.raw	1	0	1	0	0	0	0	24	37	Mutation
46	179	P05384|DBHB_PSEAE	R.T(+43.01)GR(+14.02)NPQTGKPIK.I	Y	34.34	1352.75	12	4.9	677.387	2	7.07	1340000	1670000					1	1749	Marjan_Trial1_P10_1_rep1O1.raw	2	1	1	0	0	0	0	59	70	Carbamylation; Methylation(KR)	T1:Carbamylation:49.04;R3:Methylation(KR):59.68
46	179	P05384|DBHB_PSEAE	R.T(+43.01)GR(+14.02)NPQTGKPIKIAAAK.I	Y	43.67	1807.04	17	1.5	904.53	2	13.51	0	7230000	10000000				2	5363	Marjan_Trial1_P10_2_rep1O1.raw	5	1	2	2	0	0	0	59	75	Carbamylation; Methylation(KR)	T1:Carbamylation:49.34;R3:Methylation(KR):65.52
46	179	P05384|DBHB_PSEAE	R.TGRNPQTGK(+14.02)PIK(+43.01).I	Y	29.43	1352.75	12	-0.4	451.925	3	7.65			4070000				3	2461	Marjan_Trial1_P10_3_rep1O1.raw	1	0	0	1	0	0	0	59	70	Methylation(KR); Carbamylation	K9:Methylation(KR):0.00;K12:Carbamylation:0.00
46	179	P05384|DBHB_PSEAE	R.TGRNPQTGKPIK.I	Y	60.3	1295.73	12	0	648.873	2	7.62	5110000	7130000	22200000				3	2436	Marjan_Trial1_P10_3_rep1O1.raw	6	2	2	2	0	0	0	59	70
46	179	P05384|DBHB_PSEAE	R.TGRNPQTGKPIKIAAAK.I	Y	72.7	1750.02	17	0.2	876.018	2	12.31	62700000	99000000	109000000				2	4691	Marjan_Trial1_P10_2_rep1O1.raw	14	5	4	5	0	0	0	59	75
46	179	P05384|DBHB_PSEAE	R.TGRNPQTGKPIKIAAAKIPGFK.A	Y	47.06	2292.34	22	-1.1	574.092	4	56.36		48000000	53600000				3	29223	Marjan_Trial1_P10_3_rep1O1.raw	3	0	1	2	0	0	0	59	80
822	615	P05695|PORP_PSEAE	R.IRPRMGMRGVSTNGGNDAGSNGNR.G	Y	27.93	2473.18	24	2.5	825.402	3	70.48		115000					2	36519	Marjan_Trial1_P10_2_rep1O1.raw	1	0	1	0	0	0	0	248	271			P05695|PORP_PSEAE	P05695	1	0
728	580	P07344|TRPA_PSEAE	R.LADGVVVGSALIDR.I	Y	65.24	1383.77	14	3.3	692.896	2	83.01		1820000	1850000				2	44539	Marjan_Trial1_P10_2_rep1O1.raw	2	0	1	1	0	0	0	226	239			P07344|TRPA_PSEAE	P07344	3	0
728	580	P07344|TRPA_PSEAE	R.LQ(sub A)DGVVVGSALIDR.I	Y	46.91	1440.79	14	0.4	721.404	2	90.04			686000				3	51913	Marjan_Trial1_P10_3_rep1O1.raw	1	0	0	1	0	0	0	226	239	Mutation
750	613	P07345|TRPB_PSEAE	R.DYVGRPSPLYFAER.L	Y	29.25	1668.83	14	0.6	557.283	3	74.23		5270000					2	38944	Marjan_Trial1_P10_2_rep1O1.raw	1	0	1	0	0	0	0	56	69			P07345|TRPB_PSEAE	P07345	1	0
141	106	P08280|RECA_PSEAE	K.SGAWYSYQ(+.98)GSK(+42.01).I	Y	32.73	1275.54	11	-18	638.766	2	50.07				49900000			4	30453	Marjan_Trial1_PA10x_1_rep1O1.raw	1	0	0	0	1	0	0	286	296	Deamidation (NQ); Acetylation (K)	Q8:Deamidation (NQ):1000.00;K11:Acetylation (K):1000.00	P08280|RECA_PSEAE	P08280	34	8
141	106	P08280|RECA_PSEAE	K.SGAWYSYQGSK(+42.01).I	Y	30.22	1274.56	11	-19.7	638.273	2	47.14						68200000	6	31343	Marjan_Trial1_PA10x_3_rep1O1.raw	1	0	0	0	0	0	1	286	296	Acetylation (K)	K11:Acetylation (K):1000.00
141	106	P08280|RECA_PSEAE	K.SGAWYSYQGSK.I	Y	80.96	1232.55	11	0.8	617.281	2	43.79	1900000	4170000	4250000				1	18393	Marjan_Trial1_P10_1_rep1O1.raw	3	1	1	1	0	0	0	286	296
141	106	P08280|RECA_PSEAE	K.SGPVKADAEEVADAEAD	Y	74.97	1672.74	17	1.5	837.38	2	46.1	304000	2130000	0				2	21907	Marjan_Trial1_P10_2_rep1O1.raw	9	3	5	1	0	0	0	330	346
141	106	P08280|RECA_PSEAE	K.SN(sub G)AWYSYQGSK.I	Y	53.76	1289.57	11	0.5	645.791	2	45.23	1590000		3010000				1	19100	Marjan_Trial1_P10_1_rep1O1.raw	2	1	0	1	0	0	0	286	296	Mutation
141	106	P08280|RECA_PSEAE	K.TIRDQLLAK.S	Y	25.07	1056.63	9	-0.7	529.322	2	42.55			1920000				3	20787	Marjan_Trial1_P10_3_rep1O1.raw	1	0	0	1	0	0	0	321	329
141	106	P08280|RECA_PSEAE	K.V(sub I)GVMFGNPETTP(sub T)GGR(sub N).A	Y	26.94	1517.73	15	0.9	759.873	2	60.21					117000000		5	38345	Marjan_Trial1_PA10x_2_rep1O1.raw	1	0	0	0	0	1	0	198	212	Mutation
141	106	P08280|RECA_PSEAE	K.YLEDNPEIGSVL.E	Y	39.28	1347.66	12	8.5	674.841	2	40.03				0		63200000	6	26318	Marjan_Trial1_PA10x_3_rep1O1.raw	2	0	0	0	1	0	1	307	318
141	106	P08280|RECA_PSEAE	K.YLEDNPEIGSVLEK.T	Y	96.8	1604.79	14	0.1	803.404	2	83.34			11300000				3	47162	Marjan_Trial1_P10_3_rep1O1.raw	1	0	0	1	0	0	0	307	320
141	106	P08280|RECA_PSEAE	R.ALAAALGQIER.Q	Y	70.97	1111.63	11	0.3	556.825	2	63.05	3960000	13600000	8070000				2	31944	Marjan_Trial1_P10_2_rep1O1.raw	3	1	1	1	0	0	0	8	18
141	106	P08280|RECA_PSEAE	R.IVE(+14.02)IYGPESSGK.T	Y	44.61	1291.67	12	1.1	646.841	2	49.46				200000000	192000000	181000000	4	30003	Marjan_Trial1_PA10x_1_rep1O1.raw	3	0	0	0	1	1	1	60	71	Methylation(others)	E3:Methylation(others):95.62
141	106	P08280|RECA_PSEAE	R.IVEIYGPESSGK.T	Y	75.99	1277.65	12	-0.2	639.832	2	52.27	2900000	4230000	2850000				3	26675	Marjan_Trial1_P10_3_rep1O1.raw	3	1	1	1	0	0	0	60	71
141	106	P08280|RECA_PSEAE	R.Q(sub A)LAAALGQIER.Q	Y	47.51	1168.66	11	0	585.335	2	71.03			8710000				3	38793	Marjan_Trial1_P10_3_rep1O1.raw	1	0	0	1	0	0	0	8	18	Mutation
141	106	P08280|RECA_PSEAE	R.SNAVDVIIVDSVAALVPK.A	Y	82.63	1809.02	18	0.5	604.016	3	107.89	1870000	1870000	607000				1	60492	Marjan_Trial1_P10_1_rep1O1.raw	5	2	2	1	0	0	0	134	151
141	106	P08280|RECA_PSEAE	R.SNQ(sub A)VDVIIVDSVAALVPK.A	Y	50.62	1866.05	18	0	623.023	3	108.24	1060000	1150000	1150000				1	60868	Marjan_Trial1_P10_1_rep1O1.raw	3	1	1	1	0	0	0	134	151	Mutation
141	106	P08280|RECA_PSEAE	R.TGAVKEGDEVVGSETR.V	Y	60.62	1632.8	16	0.4	545.273	3	23.19	2730000	2670000	1550000				2	10103	Marjan_Trial1_P10_2_rep1O1.raw	3	1	1	1	0	0	0	227	242
115	77	P08308|OTCC_PSEAE	A.G(sub K)YTGTEQQHLK.R	Y	34.06	1260.61	11	0	631.312	2	10.91		781000					2	3958	Marjan_Trial1_P10_2_rep1O1.raw	1	0	1	0	0	0	0	35	45	Mutation		P08308|OTCC_PSEAE	P08308	45	0
115	77	P08308|OTCC_PSEAE	K.AILVSTLADI	Y	74.66	1014.6	10	-0.5	508.305	2	106.83	22200000	61100000	33000000				3	66774	Marjan_Trial1_P10_3_rep1O1.raw	4	1	2	1	0	0	0	327	336
115	77	P08308|OTCC_PSEAE	K.ALWPHDEFVAQC(+57.02)K.K	Y	59.44	1599.75	13	3.8	800.885	2	65.2		2540000	2690000				2	33269	Marjan_Trial1_P10_2_rep1O1.raw	2	0	1	1	0	0	0	191	203	Carbamidomethylation	C12:Carbamidomethylation:1000.00
115	77	P08308|OTCC_PSEAE	K.K(+43.01)(+14.02)FAEESGAK.L	Y	30.54	1022.5	9	0.3	512.259	2	7.37		1090000					2	2101	Marjan_Trial1_P10_2_rep1O1.raw	1	0	1	0	0	0	0	204	212	Carbamylation; Methylation(KR)	K1:Carbamylation:113.97;K1:Methylation(KR):109.84
115	77	P08308|OTCC_PSEAE	K.KFAEESGAK.L	Y	43.14	965.482	9	-0.8	483.748	2	7.24		1360000	354000				2	1967	Marjan_Trial1_P10_2_rep1O1.raw	2	0	1	1	0	0	0	204	212
115	77	P08308|OTCC_PSEAE	K.LTLTEDPKEAVK.G	Y	42.13	1342.73	12	0	672.375	2	39.9	1450000	2620000					1	16413	Marjan_Trial1_P10_1_rep1O1.raw	2	1	1	0	0	0	0	213	224
115	77	P08308|OTCC_PSEAE	K.NIALIFEK.T	Y	53.75	946.549	8	-0.4	474.281	2	75.88	18800000	31800000	23600000				1	36306	Marjan_Trial1_P10_1_rep1O1.raw	3	1	1	1	0	0	0	48	55
115	77	P08308|OTCC_PSEAE	K.QIAEQYPNLANGIEVTEDVFESPYNIAFEQAENR.M	Y	36.68	3897.83	34	-0.8	1300.28	3	107.57		2670000					2	64398	Marjan_Trial1_P10_2_rep1O1.raw	1	0	1	0	0	0	0	288	321
115	77	P08308|OTCC_PSEAE	K.QIQ(sub A)EQYPNLANGIEVTEDVFESPYNIAFEQAENR.M	Y	68.36	3954.85	34	1.5	1319.29	3	107.52	0						1	60089	Marjan_Trial1_P10_1_rep1O1.raw	1	1	0	0	0	0	0	288	321	Mutation
115	77	P08308|OTCC_PSEAE	K.VGKQIAEQYPNLANGIEVTEDVFESPYNIAFEQAENR.M	Y	100.68	4182.02	37	-0.1	1395.01	3	106.91	257000	11100000	0				1	59417	Marjan_Trial1_P10_1_rep1O1.raw	5	1	3	1	0	0	0	285	321
115	77	P08308|OTCC_PSEAE	K.YTGTEQQHLK.R	Y	57.31	1203.59	10	1.2	602.802	2	7.58	514000		684000				1	2230	Marjan_Trial1_P10_1_rep1O1.raw	4	3	0	1	0	0	0	36	45
115	77	P08308|OTCC_PSEAE	R.A(+43.01)K(+14.02)YTGTEQQHLK.R	Y	46.7	1459.74	12	-0.6	730.878	2	7.84		327000					2	2495	Marjan_Trial1_P10_2_rep1O1.raw	1	0	1	0	0	0	0	34	45	Carbamylation; Methylation(KR)	A1:Carbamylation:103.78;K2:Methylation(KR):112.95
115	77	P08308|OTCC_PSEAE	R.AKYTGTEQQHLK.R	Y	84	1402.72	12	0.9	702.368	2	7.77	12700	2910000	34800				2	2439	Marjan_Trial1_P10_2_rep1O1.raw	4	1	2	1	0	0	0	34	45
115	77	P08308|OTCC_PSEAE	R.GFK(+114.04)QEIVEELAK.F	Y	31.92	1503.79	12	0.3	752.904	2	85.57		10700000					2	46228	Marjan_Trial1_P10_2_rep1O1.raw	1	0	1	0	0	0	0	109	120	Ubiquitin	K3:Ubiquitin:142.42
115	77	P08308|OTCC_PSEAE	R.GFKQEIVEELAK.F	Y	36.96	1389.75	12	-1.2	695.882	2	69.56	261000	26300000	14500000				2	35958	Marjan_Trial1_P10_2_rep1O1.raw	7	1	4	2	0	0	0	109	120
115	77	P08308|OTCC_PSEAE	R.YLLDLSR.D	Y	52.01	878.486	7	-0.4	440.25	2	69.09	19700000	47300000	40000000				2	35675	Marjan_Trial1_P10_2_rep1O1.raw	5	2	1	2	0	0	0	23	29
115	77	P08308|OTCC_PSEAE	R.YLLDLSRDLK.R	Y	28.43	1234.69	10	0	412.571	3	77.82		535000					2	41237	Marjan_Trial1_P10_2_rep1O1.raw	1	0	1	0	0	0	0	23	32
3	6	P09591|EFTU_PSEAE	A.FDQIDNAPEEK(+14.02)AR.G	Y	59.63	1545.74	13	-0.8	773.878	2	40.13	23600	352000	108000				3	19376	Marjan_Trial1_P10_3_rep1O1.raw	4	1	2	1	0	0	0	47	59	Methylation(KR)	K11:Methylation(KR):18.53	P09591|EFTU_PSEAE	P09591	625	500
3	6	P09591|EFTU_PSEAE	A.FDQIDNAPEEKT(sub A)R.G	Y	43.56	1561.74	13	-0.2	781.876	2	29.6		30200	32000				2	13165	Marjan_Trial1_P10_2_rep1O1.raw	2	0	1	1	0	0	0	47	59	Mutation
3	6	P09591|EFTU_PSEAE	A.HVDC(+57.02)PGHADYVK.N	Y	59.78	1396.62	12	-0.7	466.547	3	13.66					3180000		5	7010	Marjan_Trial1_PA10x_2_rep1O1.raw	1	0	0	0	0	1	0	79	90	Carbamidomethylation	C4:Carbamidomethylation:1000.00
3	6	P09591|EFTU_PSEAE	A.N(sub R)AFDQIDNAPEEK.A	Y	42.37	1489.67	13	1.2	745.842	2	66.52		1300000	2270000				2	34078	Marjan_Trial1_P10_2_rep1O1.raw	2	0	1	1	0	0	0	45	57	Mutation
3	6	P09591|EFTU_PSEAE	A.PIAM(-48.00)EDGLR.F	Y	34.47	952.498	9	-0.2	477.256	2	79.83	5620000	20600000					2	42489	Marjan_Trial1_P10_2_rep1O1.raw	3	1	2	0	0	0	0	369	377	Dethiomethyl	M4:Dethiomethyl:1000.00
3	6	P09591|EFTU_PSEAE	A.RGA(sub I)TINTSHR(sub V)EYDSAVR.H	Y	40.69	1931.96	17	-10	966.976	2	70.62		62300000	121000000				2	36623	Marjan_Trial1_P10_2_rep1O1.raw	4	0	2	2	0	0	0	59	75	Mutation
3	6	P09591|EFTU_PSEAE	C.TGVEMFRK.L	Y	27.19	966.496	8	-0.5	484.255	2	34.49				49500000			4	20315	Marjan_Trial1_PA10x_1_rep1O1.raw	1	0	0	0	1	0	0	260	267
3	6	P09591|EFTU_PSEAE	E.GGRTVGAGVVAK.I	Y	29.64	1070.62	12	-0.5	536.317	2	14.24		0					2	5751	Marjan_Trial1_P10_2_rep1O1.raw	1	0	1	0	0	0	0	383	394
3	6	P09591|EFTU_PSEAE	F.DQIDNAPEE(+14.02)KAR.G	Y	25.05	1398.67	12	0.8	700.345	2	36		4690000					2	16398	Marjan_Trial1_P10_2_rep1O1.raw	1	0	1	0	0	0	0	48	59	Methylation(others)	E9:Methylation(others):17.01
3	6	P09591|EFTU_PSEAE	F.DQIDNAPEEK(+14.02)AR.G	Y	25.36	1398.67	12	1.6	700.345	2	39.9			3680000				3	19249	Marjan_Trial1_P10_3_rep1O1.raw	1	0	0	1	0	0	0	48	59	Methylation(KR)	K10:Methylation(KR):5.99
3	6	P09591|EFTU_PSEAE	F.DQIDNAPEEK(+28.03)AR.G	Y	40.31	1412.69	12	0.7	707.352	2	40.68			56100				3	19665	Marjan_Trial1_P10_3_rep1O1.raw	1	0	0	1	0	0	0	48	59	Dimethylation(KR)	K10:Dimethylation(KR):18.53
3	6	P09591|EFTU_PSEAE	F.DQIDNAPEEK(+71.04)AR.G	Y	44.1	1455.7	12	0.4	728.855	2	39.36			390000				3	18942	Marjan_Trial1_P10_3_rep1O1.raw	2	0	0	2	0	0	0	48	59	Propionamide (K X@N-term)	K10:Propionamide (K X@N-term):149.27
3	6	P09591|EFTU_PSEAE	F.DQIDNAPEEK(+87.03)AR.G	Y	28.71	1471.69	12	1	736.853	2	29		0					2	12855	Marjan_Trial1_P10_2_rep1O1.raw	1	0	1	0	0	0	0	48	59	Glycidamide adduct	K10:Glycidamide adduct:109.88
3	6	P09591|EFTU_PSEAE	F.N(sub K)GYRPQFYFR.T	Y	34.04	1346.65	10	-0.3	449.891	3	82			113000000				3	46245	Marjan_Trial1_P10_3_rep1O1.raw	1	0	0	1	0	0	0	328	337	Mutation
3	6	P09591|EFTU_PSEAE	G.G(sub K)DDNGIGVSAVQK.L	Y	50.4	1258.62	13	0.9	630.316	2	39.86	6510000						1	16395	Marjan_Trial1_P10_1_rep1O1.raw	1	1	0	0	0	0	0	182	194	Mutation
3	6	P09591|EFTU_PSEAE	G.G(sub K)TTLTAALTK.V	Y	35.61	975.56	10	-0.5	488.787	2	43.71	102000000	181000000					2	20596	Marjan_Trial1_P10_2_rep1O1.raw	2	1	1	0	0	0	0	25	34	Mutation
3	6	P09591|EFTU_PSEAE	G.IT(+114.04)INTSHVEYDSAVR.H	Y	82.43	1817.89	15	1.2	909.954	2	56.38	226000000	556000000	325000000				1	25157	Marjan_Trial1_P10_1_rep1O1.raw	35	15	11	9	0	0	0	61	75	Ubiquitin	T2:Ubiquitin:45.70
3	6	P09591|EFTU_PSEAE	G.ITINTS(+114.04)HVEYDSAVR.H	Y	39.61	1817.89	15	0.3	909.953	2	53.59	71400000	508000000					2	26159	Marjan_Trial1_P10_2_rep1O1.raw	3	1	2	0	0	0	0	61	75	Ubiquitin	S6:Ubiquitin:0.00
3	6	P09591|EFTU_PSEAE	G.N(sub R)AGENVGILLR.G	Y	44.27	1154.64	11	0.6	578.328	2	89	4240000	7320000	11400000				1	44392	Marjan_Trial1_P10_1_rep1O1.raw	3	1	1	1	0	0	0	273	283	Mutation
3	6	P09591|EFTU_PSEAE	G.TIGHVDHGK.T	Y	61.17	962.493	9	-0.7	482.254	2	15.62				20500000	12200000	8580000	5	8439	Marjan_Trial1_PA10x_2_rep1O1.raw	3	0	0	0	1	1	1	17	25
3	6	P09591|EFTU_PSEAE	H.Y(+149.03)AHVDC(+57.02)PGHADYVK.N	Y	83.72	1779.75	14	17.1	890.897	2	22.72				46400000	502000000	43900000	5	13073	Marjan_Trial1_PA10x_2_rep1O1.raw	10	0	0	0	3	4	3	77	90	Benzyl isothiocyanate; Carbamidomethylation	Y1:Benzyl isothiocyanate:191.38;C6:Carbamidomethylation:1000.00
3	6	P09591|EFTU_PSEAE	I.APIAM(-48.00)EDGLR.F	Y	40.45	1023.53	10	-0.1	512.775	2	74.83	3840000	12800000	10300000				3	41305	Marjan_Trial1_P10_3_rep1O1.raw	4	1	2	1	0	0	0	368	377	Dethiomethyl	M5:Dethiomethyl:1000.00
3	6	P09591|EFTU_PSEAE	I.TINTSHVEYDSAVR.H	Y	75.59	1590.76	14	2.8	796.391	2	54.87	476000	2270000	1360000				2	26930	Marjan_Trial1_P10_2_rep1O1.raw	14	1	7	6	0	0	0	62	75
3	6	P09591|EFTU_PSEAE	K.A(+42.01)D(+43.99)MVDDAELLELVEMEVR.D	Y	84.94	2161.98	18	17.9	1082.01	2	117.31				802000000	7290000	14500000	4	85731	Marjan_Trial1_PA10x_1_rep1O1.raw	14	0	0	0	4	2	8	138	155	Acetylation (N-term); Carboxylation (DKW)	A1:Acetylation (N-term):1000.00;D2:Carboxylation (DKW):0.00
3	6	P09591|EFTU_PSEAE	K.A(+42.01)DMVD(+43.99)DAELLELVEMEVR.D	Y	89.34	2161.98	18	16.6	1082.01	2	111.38				357000000	6890000	256000000	4	80225	Marjan_Trial1_PA10x_1_rep1O1.raw	26	0	0	0	12	3	11	138	155	Acetylation (N-term); Carboxylation (DKW)	A1:Acetylation (N-term):1000.00;D5:Carboxylation (DKW):0.00
3	6	P09591|EFTU_PSEAE	K.A(+42.01)DMVDD(+43.99)AELLELVEMEVR.D	Y	91.6	2161.98	18	17.4	1082.01	2	114.28	4070000	11500000	50700000	246000000	1590000000	110000000	4	83074	Marjan_Trial1_PA10x_1_rep1O1.raw	33	1	2	2	7	15	6	138	155	Acetylation (N-term); Carboxylation (DKW)	A1:Acetylation (N-term):1000.00;D6:Carboxylation (DKW):0.00
3	6	P09591|EFTU_PSEAE	K.A(+42.01)DMVDDAE(+43.99)LLELVEMEVR.D	Y	79.16	2161.98	18	17.1	1082.01	2	116.3				910000		455000	4	84910	Marjan_Trial1_PA10x_1_rep1O1.raw	4	0	0	0	2	0	2	138	155	Acetylation (N-term); Carboxylation (E)	A1:Acetylation (N-term):1000.00;E8:Carboxylation (E):65.81
3	6	P09591|EFTU_PSEAE	K.ADMW(sub V)DDAELLELVEMEVR.D	Y	27.84	2162.99	18	14	1082.52	2	111.24					0		5	82335	Marjan_Trial1_PA10x_2_rep1O1.raw	1	0	0	0	0	1	0	138	155	Mutation
3	6	P09591|EFTU_PSEAE	K.ARGITIN(+.98)TSHVEYDSAVR.H	Y	31.74	1988.99	18	-18.1	995.485	2	73.03			40700000				3	40168	Marjan_Trial1_P10_3_rep1O1.raw	1	0	0	1	0	0	0	58	75	Deamidation (NQ)	N7:Deamidation (NQ):1000.00
3	6	P09591|EFTU_PSEAE	K.D(sub A)DMVDDE(sub A)ELLELVEM(+15.99)EVR.D	Y	37.52	2193.97	18	17	1098.01	2	107.59				201000000			4	76102	Marjan_Trial1_PA10x_1_rep1O1.raw	1	0	0	0	1	0	0	138	155	Oxidation (M); Mutation	M15:Oxidation (M):299.86
3	6	P09591|EFTU_PSEAE	K.D(sub A)DMVDDE(sub A)ELLELVEMEVR.D	Y	40.08	2177.97	18	17	1090.01	2	107.73				562000000		46500000	4	76252	Marjan_Trial1_PA10x_1_rep1O1.raw	2	0	0	0	1	0	1	138	155	Mutation
3	6	P09591|EFTU_PSEAE	K.DDNGIGVSAVQK.L	Y	100.35	1201.59	12	0.4	601.804	2	36.88	22500000	10300000			516000		1	15000	Marjan_Trial1_P10_1_rep1O1.raw	3	1	1	0	0	1	0	183	194
3	6	P09591|EFTU_PSEAE	K.EEGGRHTPFFK.G	Y	27.46	1303.63	11	0.1	652.823	2	23.37		0					2	10186	Marjan_Trial1_P10_2_rep1O1.raw	1	0	1	0	0	0	0	318	328
3	6	P09591|EFTU_PSEAE	K.FEC(+57.02)EVYVLSK.E	Y	99.49	1272.61	10	1	637.311	2	67.11	48600000	49400000	38400000				1	31265	Marjan_Trial1_P10_1_rep1O1.raw	7	3	3	1	0	0	0	308	317	Carbamidomethylation	C3:Carbamidomethylation:1000.00
3	6	P09591|EFTU_PSEAE	K.FEC(+57.02)EVYVLSKEEGGR.H	Y	34.34	1800.84	15	-0.5	601.285	3	62.45	0	1070000					2	31551	Marjan_Trial1_P10_2_rep1O1.raw	2	1	1	0	0	0	0	308	322	Carbamidomethylation	C3:Carbamidomethylation:1000.00
3	6	P09591|EFTU_PSEAE	K.FW(sub E)C(+57.02)EVYVLSK.E	Y	25.51	1329.64	10	-11.3	665.821	2	79.66			40300000				3	44647	Marjan_Trial1_P10_3_rep1O1.raw	1	0	0	1	0	0	0	308	317	Carbamidomethylation; Mutation	C3:Carbamidomethylation:1000.00
3	6	P09591|EFTU_PSEAE	K.GYRPQFYFR.T	Y	68.44	1232.61	9	-0.5	411.877	3	59.17	48900000	146000000	120000000				1	26697	Marjan_Trial1_P10_1_rep1O1.raw	13	6	4	3	0	0	0	329	337
3	6	P09591|EFTU_PSEAE	K.L(+43.01)LDEGR(+14.02)AGENVGILLR.G	Y	29.78	1780.98	16	1.7	594.668	3	84.52		17000000					2	45564	Marjan_Trial1_P10_2_rep1O1.raw	1	0	1	0	0	0	0	268	283	Carbamylation; Methylation(KR)	L1:Carbamylation:1000.00;R6:Methylation(KR):71.79
3	6	P09591|EFTU_PSEAE	K.LLDEGRAGENVGILLR.G	Y	65.58	1723.96	16	0.2	575.66	3	79.58	9980000	41900000	33700000				2	42328	Marjan_Trial1_P10_2_rep1O1.raw	16	3	7	6	0	0	0	268	283
3	6	P09591|EFTU_PSEAE	K.LR(sub V)ETLDSYIPEPVR.A	Y	49.19	1686.89	14	-6.6	844.449	2	90.63	106000000		73700000				1	45421	Marjan_Trial1_P10_1_rep1O1.raw	3	2	0	1	0	0	0	195	208	Mutation
3	6	P09591|EFTU_PSEAE	K.LVET(+114.04)LDSYIPEPVR.A	Y	31.42	1743.9	14	0.3	872.96	2	96.87	2200000						1	50183	Marjan_Trial1_P10_1_rep1O1.raw	1	1	0	0	0	0	0	195	208	Ubiquitin	T4:Ubiquitin:29.32
3	6	P09591|EFTU_PSEAE	K.LVETLDSYIPEPVR.A	Y	110.41	1629.86	14	0.3	815.938	2	95.16	174000000	231000000	165000000				1	48683	Marjan_Trial1_P10_1_rep1O1.raw	9	3	3	3	0	0	0	195	208
3	6	P09591|EFTU_PSEAE	K.LVETLDSYIPEPVRA.I	Y	38.25	1700.9	15	0.6	851.457	2	96.81	252000						1	50124	Marjan_Trial1_P10_1_rep1O1.raw	1	1	0	0	0	0	0	195	209
3	6	P09591|EFTU_PSEAE	K.LVETLDSYIPEPVRAIDQPFLMPIEDVFSISGRG.T	Y	43	3802.95	34	1.6	951.746	4	107.46	45200000	97100000					2	64275	Marjan_Trial1_P10_2_rep1O1.raw	2	1	1	0	0	0	0	195	228
3	6	P09591|EFTU_PSEAE	K.N(sub G)YRPQFYFR.T	Y	55.37	1289.63	9	-0.1	430.884	3	58.24	86100000	90100000	86600000				2	28954	Marjan_Trial1_P10_2_rep1O1.raw	9	4	2	3	0	0	0	329	337	Mutation
3	6	P09591|EFTU_PSEAE	K.NM(+15.99)ITGAAQMDGAV(sub I)LVV(sub C)SAADGPMPQTR.E	Y	51.88	2716.3	27	0.5	1359.16	2	98.12			1310000	76300000	14000000	25000000	5	68040	Marjan_Trial1_PA10x_2_rep1O1.raw	10	0	0	2	2	4	2	91	117	Oxidation (M); Mutation	M2:Oxidation (M):0.00
3	6	P09591|EFTU_PSEAE	K.NMITGAAE(sub Q)MDGAV(sub I)LVV(sub C)SAADGPMPQTR.E	Y	36.37	2701.29	27	0.5	1351.65	2	114.94			475000		0	12400000	3	74734	Marjan_Trial1_P10_3_rep1O1.raw	5	0	0	2	0	1	2	91	117	Mutation
3	6	P09591|EFTU_PSEAE	K.NMITGAAM(sub Q)MDGAV(sub I)LVV(sub C)SAADGPMPQTR.E	Y	37.83	2703.29	27	7.3	1352.66	2	104.99			158000				3	65125	Marjan_Trial1_P10_3_rep1O1.raw	1	0	0	1	0	0	0	91	117	Mutation
3	6	P09591|EFTU_PSEAE	K.NMITGAAQL(sub M)DGAILVCSAADGPM(+15.99)PQTR.E	Y	49.01	2716.3	27	1	906.441	3	100.65			24800000				3	60939	Marjan_Trial1_P10_3_rep1O1.raw	1	0	0	1	0	0	0	91	117	Oxidation (M); Mutation	M23:Oxidation (M):47.33
3	6	P09591|EFTU_PSEAE	K.NMITGAAQL(sub M)DGAILVCSAADGPMPQTR.E	Y	48.91	2700.3	27	-0.3	676.083	4	119.73						213000	6	89465	Marjan_Trial1_PA10x_3_rep1O1.raw	1	0	0	0	0	0	1	91	117	Mutation
3	6	P09591|EFTU_PSEAE	K.NMITGAAQM(+15.99)DGAV(sub I)LVV(sub C)SAADGPMPQTR.E	Y	43.04	2716.3	27	-3.4	1359.15	2	99.39						911000	6	69697	Marjan_Trial1_PA10x_3_rep1O1.raw	1	0	0	0	0	0	1	91	117	Oxidation (M); Mutation	M9:Oxidation (M):11.52
3	6	P09591|EFTU_PSEAE	K.NMITGAAQMDGAILP(sub V)CSAADGPMPQTR.E	Y	57.77	2716.24	27	18.2	1359.15	2	98.56				4590000			4	66555	Marjan_Trial1_PA10x_1_rep1O1.raw	1	0	0	0	1	0	0	91	117	Mutation
3	6	P09591|EFTU_PSEAE	K.NMITGAAQMDGAILVC(+57.02)SAADGPMPQT(+75.98)R.E	Y	28.06	2851.26	27	-9.6	951.419	3	30.12						0	6	19389	Marjan_Trial1_PA10x_3_rep1O1.raw	1	0	0	0	0	0	1	91	117	Carbamidomethylation; EDT	C16:Carbamidomethylation:1000.00;T26:EDT:7.94
3	6	P09591|EFTU_PSEAE	K.NMITGAAQMDGAILVCA(sub S)AADGPMPQTR.E	Y	41.44	2702.26	27	15.5	1352.16	2	109.52			0		1620000	1800000	6	80377	Marjan_Trial1_PA10x_3_rep1O1.raw	3	0	0	1	0	1	1	91	117	Mutation
3	6	P09591|EFTU_PSEAE	K.NMITGAAQMDGAILVCSAADGPL(sub M)PQTR.E	Y	52.72	2700.3	27	-0.3	901.108	3	110.64					641000000	616000000	6	81619	Marjan_Trial1_PA10x_3_rep1O1.raw	3	0	0	0	0	1	2	91	117	Mutation
3	6	P09591|EFTU_PSEAE	K.NMITGAAQMDGAILVCSAADGPM(+15.99)PQTR.E	Y	54	2734.25	27	17.4	1368.16	2	92.49				370000			4	60810	Marjan_Trial1_PA10x_1_rep1O1.raw	4	0	0	0	4	0	0	91	117	Oxidation (M)	M23:Oxidation (M):0.00
3	6	P09591|EFTU_PSEAE	K.NMITGAAQMDGAILVCSAADGPMPQTR.E	Y	53.43	2718.26	27	18.6	1360.16	2	118.33					13900		5	88675	Marjan_Trial1_PA10x_2_rep1O1.raw	2	0	0	0	0	2	0	91	117
3	6	P09591|EFTU_PSEAE	K.NMITGAAQMDGAILVCSAAP(sub D)GPMPQTR.E	Y	60.06	2700.29	27	7	901.109	3	115.24			35100000	841000000			4	83997	Marjan_Trial1_PA10x_1_rep1O1.raw	2	0	0	1	1	0	0	91	117	Mutation
3	6	P09591|EFTU_PSEAE	K.NMITGAAQMDGAV(sub I)LVV(sub C)SAADGPMPQTR.E	Y	79.61	2700.3	27	-1.2	1351.16	2	103.8	691000	2580000	29400000	1080000000	1110000000	654000000	3	64001	Marjan_Trial1_P10_3_rep1O1.raw	92	2	5	7	24	23	31	91	117	Mutation
3	6	P09591|EFTU_PSEAE	K.NMITGAAQMN(sub D)GAILVCSAADGPMPQTR.E	Y	51.29	2717.28	27	10.3	1359.66	2	96.26				39500000		100000	4	64274	Marjan_Trial1_PA10x_1_rep1O1.raw	7	0	0	0	6	0	1	91	117	Mutation
3	6	P09591|EFTU_PSEAE	K.NMIV(sub T)GAAQMDGAILVCSAADGPM(+15.99)PQTR.E	Y	32.99	2732.28	27	7	911.772	3	94.74			0				3	55369	Marjan_Trial1_P10_3_rep1O1.raw	1	0	0	1	0	0	0	91	117	Oxidation (M); Mutation	M23:Oxidation (M):33.86
3	6	P09591|EFTU_PSEAE	K.R(sub V)C(+57.02)SDTWGGSAR.A	Y	42.63	1251.54	11	-7.7	626.773	2	29.5	401000000	759000000	939000000				3	13489	Marjan_Trial1_P10_3_rep1O1.raw	8	2	4	2	0	0	0	35	45	Carbamidomethylation; Mutation	C2:Carbamidomethylation:1000.00
3	6	P09591|EFTU_PSEAE	K.R(sub V)QEEVEIVGIK.A	Y	42.77	1298.72	11	-7.4	650.362	2	66.52	106000000	101000000	78000000				2	34075	Marjan_Trial1_P10_2_rep1O1.raw	6	3	2	1	0	0	0	242	252	Mutation
3	6	P09591|EFTU_PSEAE	K.T(+58.01)TLTAALTK.V	Y	32.94	976.544	9	0	489.279	2	60.57	4790000						1	27521	Marjan_Trial1_P10_1_rep1O1.raw	1	1	0	0	0	0	0	26	34	Carboxymethyl (KW X@N-term)	T1:Carboxymethyl (KW X@N-term):94.40
3	6	P09591|EFTU_PSEAE	K.TTC(+57.02)TGVEM(+15.99)FR.K	Y	30.56	1216.52	10	-0.6	609.268	2	32.12		2600000					2	14467	Marjan_Trial1_P10_2_rep1O1.raw	1	0	1	0	0	0	0	257	266	Carbamidomethylation; Oxidation (M)	C3:Carbamidomethylation:1000.00;M8:Oxidation (M):1000.00
3	6	P09591|EFTU_PSEAE	K.TTC(+57.02)TGVEM(+15.99)FRK.L	Y	36.38	1344.62	11	0.5	673.316	2	20.41		414000	729000				2	8708	Marjan_Trial1_P10_2_rep1O1.raw	2	0	1	1	0	0	0	257	267	Carbamidomethylation; Oxidation (M)	C3:Carbamidomethylation:1000.00;M8:Oxidation (M):1000.00
3	6	P09591|EFTU_PSEAE	K.TTC(+57.02)TGVEM(-48.00)FR.K	Y	53.51	1152.52	10	-1.4	577.268	2	17.91		3010000					2	7518	Marjan_Trial1_P10_2_rep1O1.raw	1	0	1	0	0	0	0	257	266	Carbamidomethylation; Dethiomethyl	C3:Carbamidomethylation:1000.00;M8:Dethiomethyl:1000.00
3	6	P09591|EFTU_PSEAE	K.TTC(+57.02)TGVEM(-48.00)FRK.L	Y	38.6	1280.62	11	-0.8	641.316	2	11.51	0	1770000					2	4248	Marjan_Trial1_P10_2_rep1O1.raw	2	1	1	0	0	0	0	257	267	Carbamidomethylation; Dethiomethyl	C3:Carbamidomethylation:1000.00;M8:Dethiomethyl:1000.00
3	6	P09591|EFTU_PSEAE	K.TTLTAALTK(+114.04).V	Y	52.38	1032.58	9	0	517.298	2	41.05	5910000		37600000				1	16990	Marjan_Trial1_P10_1_rep1O1.raw	3	1	0	2	0	0	0	26	34	Ubiquitin	K9:Ubiquitin:27.96
3	6	P09591|EFTU_PSEAE	K.TTLTAALTK(+114.04)VC(+57.02)SDTWGGSAR.A	Y	45.87	2209.08	20	0	737.367	3	93.55			18900000				3	54372	Marjan_Trial1_P10_3_rep1O1.raw	1	0	0	1	0	0	0	26	45	Ubiquitin; Carbamidomethylation	K9:Ubiquitin:0.00;C11:Carbamidomethylation:1000.00
3	6	P09591|EFTU_PSEAE	K.TTLTAALTK.V	Y	79.13	918.539	9	0.6	460.277	2	38.64	159000000	314000000	320000000				1	15828	Marjan_Trial1_P10_1_rep1O1.raw	6	2	2	2	0	0	0	26	34
3	6	P09591|EFTU_PSEAE	K.TTLTAALTKVC(+57.02)SDTWGGSAR.A	Y	78.89	2095.04	20	1.8	699.354	3	91.59	2700000	19400000	15100000				3	52968	Marjan_Trial1_P10_3_rep1O1.raw	8	1	3	4	0	0	0	26	45	Carbamidomethylation	C11:Carbamidomethylation:1000.00
3	6	P09591|EFTU_PSEAE	K.V(sub A)DMVDDE(sub A)ELLELVEM(+15.99)EVR.D	Y	38	2178.01	18	0.3	1090.01	2	107.99				582000000	206000000		5	78762	Marjan_Trial1_PA10x_2_rep1O1.raw	2	0	0	0	1	1	0	138	155	Oxidation (M); Mutation	M15:Oxidation (M):266.11
3	6	P09591|EFTU_PSEAE	K.V(sub A)DMVDDE(sub A)ELLELVEMEVR.D	Y	35.06	2162.01	18	4.2	1082.02	2	114.73						413000	6	85779	Marjan_Trial1_PA10x_3_rep1O1.raw	1	0	0	0	0	0	1	138	155	Mutation
3	6	P09591|EFTU_PSEAE	K.VC(+57.02)S(+114.04)DTWGGSAR.A	Y	31.24	1308.55	11	0.4	655.283	2	54.21		10800000	8280000				2	26526	Marjan_Trial1_P10_2_rep1O1.raw	2	0	1	1	0	0	0	35	45	Carbamidomethylation; Ubiquitin	C2:Carbamidomethylation:1000.00;S3:Ubiquitin:30.83
3	6	P09591|EFTU_PSEAE	K.VC(+57.02)SD(+15.99)TWGGSAR.A	Y	27.14	1210.5	11	1.3	606.26	2	25.66		2320000	2070000				3	11422	Marjan_Trial1_P10_3_rep1O1.raw	2	0	1	1	0	0	0	35	45	Carbamidomethylation; Oxidation or Hydroxylation	C2:Carbamidomethylation:1000.00;D4:Oxidation or Hydroxylation:58.56
3	6	P09591|EFTU_PSEAE	K.VC(+57.02)SD(+21.98)TWGGSAR.A	Y	41.92	1216.49	11	-0.3	609.252	2	27.61			4480000				3	12473	Marjan_Trial1_P10_3_rep1O1.raw	1	0	0	1	0	0	0	35	45	Carbamidomethylation; Sodium adduct	C2:Carbamidomethylation:1000.00;D4:Sodium adduct:30.53
3	6	P09591|EFTU_PSEAE	K.VC(+57.02)SD(-18.01)TWGGSAR.A	Y	43.91	1176.5	11	1.2	589.257	2	27.01		1660000					2	11912	Marjan_Trial1_P10_2_rep1O1.raw	1	0	1	0	0	0	0	35	45	Carbamidomethylation; Dehydration	C2:Carbamidomethylation:1000.00;D4:Dehydration:17.01
3	6	P09591|EFTU_PSEAE	K.VC(+57.02)SDT(-2.02)WGGSAR.A	Y	33.91	1192.49	11	0.4	597.254	2	25.21	1370000						1	9756	Marjan_Trial1_P10_1_rep1O1.raw	1	1	0	0	0	0	0	35	45	Carbamidomethylation; 2-amino-3-oxo-butanoic_acid	C2:Carbamidomethylation:1000.00;T5:2-amino-3-oxo-butanoic_acid:24.32
3	6	P09591|EFTU_PSEAE	K.VC(+57.02)SDTW(+15.99)GGSAR.A	Y	63.94	1210.5	11	0.3	606.259	2	19.1	3450000	10100000	11000000				2	8079	Marjan_Trial1_P10_2_rep1O1.raw	4	1	1	2	0	0	0	35	45	Carbamidomethylation; Oxidation (HW)	C2:Carbamidomethylation:1000.00;W6:Oxidation (HW):1000.00
3	6	P09591|EFTU_PSEAE	K.VC(+57.02)SDTW(+151.03)GGSARAFDQIDNAPEEKAR.G	Y	29.81	2930.29	25	0.6	977.771	3	90.68						0	6	61937	Marjan_Trial1_PA10x_3_rep1O1.raw	1	0	0	0	0	0	1	35	59	Carbamidomethylation; HNSB(W)	C2:Carbamidomethylation:1000.00;W6:HNSB(W):1000.00
3	6	P09591|EFTU_PSEAE	K.VC(+57.02)SDTW(+31.99)GGSAR.A	Y	55.98	1226.5	11	-0.3	614.256	2	10.75	119000	262000	90900				2	3893	Marjan_Trial1_P10_2_rep1O1.raw	6	2	2	2	0	0	0	35	45	Carbamidomethylation; Dihydroxy	C2:Carbamidomethylation:1000.00;W6:Dihydroxy:96.85
3	6	P09591|EFTU_PSEAE	K.VC(+57.02)SDTWGGSAR.A	Y	91.95	1194.51	11	2.6	598.263	2	22.64	276000000	794000000	787000000				1	8694	Marjan_Trial1_P10_1_rep1O1.raw	14	3	3	8	0	0	0	35	45	Carbamidomethylation	C2:Carbamidomethylation:1000.00
3	6	P09591|EFTU_PSEAE	K.VC(+57.02)SDTWGGSQ(sub A)R.A	Y	49.6	1251.53	11	0.2	626.773	2	28.5		12200000	23500000				3	12932	Marjan_Trial1_P10_3_rep1O1.raw	2	0	1	1	0	0	0	35	45	Carbamidomethylation; Mutation	C2:Carbamidomethylation:1000.00
3	6	P09591|EFTU_PSEAE	K.VQEEVEIVGIK(+114.04).A	Y	29.1	1355.73	11	1.4	678.873	2	64.41	17200000						1	29725	Marjan_Trial1_P10_1_rep1O1.raw	1	1	0	0	0	0	0	242	252	Ubiquitin	K11:Ubiquitin:1000.00
3	6	P09591|EFTU_PSEAE	K.VQEEVEIVGIK.A	Y	85.74	1241.69	11	0.7	621.851	2	64.06	118000000	184000000	135000000				2	32601	Marjan_Trial1_P10_2_rep1O1.raw	15	5	6	4	0	0	0	242	252
3	6	P09591|EFTU_PSEAE	K.VQEEVEIVGV(sub I)KA.T	Y	40.72	1298.71	12	0.8	650.362	2	62.6	12500000						1	28701	Marjan_Trial1_P10_1_rep1O1.raw	1	1	0	0	0	0	0	242	253	Mutation
3	6	P09591|EFTU_PSEAE	K.VQEEVEIVN(sub G)IK.A	Y	52.05	1298.71	11	0	650.361	2	63.72		18200000					2	32391	Marjan_Trial1_P10_2_rep1O1.raw	1	0	1	0	0	0	0	242	252	Mutation
3	6	P09591|EFTU_PSEAE	M.A(+42.01)KEKFER.N	Y	25.17	948.503	7	0.2	475.259	2	10.18		13300000					2	3620	Marjan_Trial1_P10_2_rep1O1.raw	1	0	1	0	0	0	0	2	8	Acetylation (Protein N-term)	A1:Acetylation (Protein N-term):1000.00
3	6	P09591|EFTU_PSEAE	R.A(+163.05)FDQIDNAPEEK.A	Y	35.76	1538.67	12	-10.6	770.335	2	47.76						18400000	6	31785	Marjan_Trial1_PA10x_3_rep1O1.raw	1	0	0	0	0	0	1	46	57	Phenethyl isothiocyanate	A1:Phenethyl isothiocyanate:81.27
3	6	P09591|EFTU_PSEAE	R.AFD(+21.98)QIDNAPEEK(+14.02)AR.G	Y	51.54	1638.76	14	-0.2	820.388	2	35.51	60500	0					2	16143	Marjan_Trial1_P10_2_rep1O1.raw	2	1	1	0	0	0	0	46	59	Sodium adduct; Methylation(KR)	D3:Sodium adduct:57.45;K12:Methylation(KR):30.83
3	6	P09591|EFTU_PSEAE	R.AFDQID(+21.98)NAPEEK.A	Y	53.63	1397.61	12	1	699.812	2	40.75	567000						1	16848	Marjan_Trial1_P10_1_rep1O1.raw	1	1	0	0	0	0	0	46	57	Sodium adduct	D6:Sodium adduct:36.24
3	6	P09591|EFTU_PSEAE	R.AFDQID(-18.01)NAPEEK(+14.02)AR.G	Y	33.43	1598.77	14	1	800.393	2	47.84			94700				3	23952	Marjan_Trial1_P10_3_rep1O1.raw	1	0	0	1	0	0	0	46	59	Dehydration; Methylation(KR)	D6:Dehydration:49.37;K12:Methylation(KR):13.45
3	6	P09591|EFTU_PSEAE	R.AFDQIDNAP(+15.99)EEK.A	Y	60.21	1391.62	12	1.1	696.818	2	38	17200000	31900000	30000000				3	18141	Marjan_Trial1_P10_3_rep1O1.raw	4	1	1	2	0	0	0	46	57	Oxidation or Hydroxylation	P9:Oxidation or Hydroxylation:46.91
3	6	P09591|EFTU_PSEAE	R.AFDQIDNAP(+15.99)EEKAR.G	Y	49.39	1618.76	14	1.5	810.388	2	28.69	79400	857000	10200000				2	12694	Marjan_Trial1_P10_2_rep1O1.raw	4	1	1	2	0	0	0	46	59	Oxidation or Hydroxylation	P9:Oxidation or Hydroxylation:28.86
3	6	P09591|EFTU_PSEAE	R.AFDQIDNAPEEK(+114.04).A	Y	61.96	1489.67	12	0	745.841	2	42.11	1400000	935000	2710000				1	17533	Marjan_Trial1_P10_1_rep1O1.raw	3	1	1	1	0	0	0	46	57	Ubiquitin	K12:Ubiquitin:1000.00
3	6	P09591|EFTU_PSEAE	R.AFDQIDNAPEEK(+114.04)AR.G	Y	35.75	1716.81	14	0.3	573.276	3	40.5			3550000				3	19562	Marjan_Trial1_P10_3_rep1O1.raw	1	0	0	1	0	0	0	46	59	Ubiquitin	K12:Ubiquitin:1000.00
3	6	P09591|EFTU_PSEAE	R.AFDQIDNAPEEK(+14.02).A	Y	77.2	1389.64	12	0.8	695.828	2	42.97	1280000	3140000	2840000				2	20181	Marjan_Trial1_P10_2_rep1O1.raw	3	1	1	1	0	0	0	46	57	Methylation(KR)	K12:Methylation(KR):1000.00
3	6	P09591|EFTU_PSEAE	R.AFDQIDNAPEEK(+14.02)AR.G	Y	68.74	1616.78	14	0.6	809.398	2	34.85	155000000	708000000	70300000				1	14062	Marjan_Trial1_P10_1_rep1O1.raw	10	4	3	3	0	0	0	46	59	Methylation(KR)	K12:Methylation(KR):22.85
3	6	P09591|EFTU_PSEAE	R.AFDQIDNAPEEK(+28.03)AR.G	Y	84.65	1630.8	14	1	816.406	2	40.65	686000	6630000	4570000				3	19647	Marjan_Trial1_P10_3_rep1O1.raw	3	1	1	1	0	0	0	46	59	Dimethylation(KR)	K12:Dimethylation(KR):39.76
3	6	P09591|EFTU_PSEAE	R.AFDQIDNAPEEK(+44.03)AR.G	Y	57.09	1646.79	14	-1.3	824.401	2	34.56	3410000	17800000	13100000				3	16189	Marjan_Trial1_P10_3_rep1O1.raw	5	1	2	2	0	0	0	46	59	Ethanolation (KR)	K12:Ethanolation (KR):19.68
3	6	P09591|EFTU_PSEAE	R.AFDQIDNAPEEK(+71.04)AR.G	Y	57.69	1673.8	14	0.4	837.908	2	33.59	51600000	157000	174000000				1	13479	Marjan_Trial1_P10_1_rep1O1.raw	5	2	1	2	0	0	0	46	59	Propionamide (K X@N-term)	K12:Propionamide (K X@N-term):121.34
3	6	P09591|EFTU_PSEAE	R.AFDQIDNAPEEK(+87.03)AR.G	Y	43.27	1689.8	14	0.3	845.905	2	33.55	65800000	131000000	703000000				3	15600	Marjan_Trial1_P10_3_rep1O1.raw	6	2	2	2	0	0	0	46	59	Glycidamide adduct	K12:Glycidamide adduct:105.15
3	6	P09591|EFTU_PSEAE	R.AFDQIDNAPEEK.A	Y	85.48	1375.63	12	1.1	688.821	2	40.68	56200000	82200000	76900000				1	16811	Marjan_Trial1_P10_1_rep1O1.raw	9	3	3	3	0	0	0	46	57
3	6	P09591|EFTU_PSEAE	R.AFDQIDNAPEEKA.R	Y	43.17	1446.66	13	4.4	724.342	2	41.16	40200						1	17050	Marjan_Trial1_P10_1_rep1O1.raw	1	1	0	0	0	0	0	46	58
3	6	P09591|EFTU_PSEAE	R.AFDQIDNAPEEKAR(+14.02).G	Y	43.49	1616.78	14	0.2	539.934	3	39.88	144000000	651000000	571000000				3	19234	Marjan_Trial1_P10_3_rep1O1.raw	3	1	1	1	0	0	0	46	59	Methylation(KR)	R14:Methylation(KR):26.31
3	6	P09591|EFTU_PSEAE	R.AFDQIDNAPEEKAR(+15.99).G	Y	26.58	1618.76	14	-0.1	540.593	3	29.03		8990000					2	12869	Marjan_Trial1_P10_2_rep1O1.raw	1	0	1	0	0	0	0	46	59	Oxidation or Hydroxylation	R14:Oxidation or Hydroxylation:14.04
3	6	P09591|EFTU_PSEAE	R.AFDQIDNAPEEKAR.G	Y	69.45	1602.76	14	1.7	802.39	2	39.31	8720000	20400000	16300000				3	18910	Marjan_Trial1_P10_3_rep1O1.raw	6	2	2	2	0	0	0	46	59
3	6	P09591|EFTU_PSEAE	R.AFDQIDNAPEEKARG.I	Y	46.64	1659.79	15	-0.2	830.9	2	34.61		0	1100000				2	15698	Marjan_Trial1_P10_2_rep1O1.raw	2	0	1	1	0	0	0	46	60
3	6	P09591|EFTU_PSEAE	R.AFDQIDNAPEEKT(sub A)R.G	Y	53.1	1632.77	14	1	817.395	2	27.63	16100000	1140000	61400000				2	12199	Marjan_Trial1_P10_2_rep1O1.raw	3	1	1	1	0	0	0	46	59	Mutation
3	6	P09591|EFTU_PSEAE	R.AFDQIDNT(sub A)PEEK.A	Y	45.21	1405.64	12	0.9	703.826	2	34.79	1030000						1	14040	Marjan_Trial1_P10_1_rep1O1.raw	1	1	0	0	0	0	0	46	57	Mutation
3	6	P09591|EFTU_PSEAE	R.AGENVGILLR.G	Y	72.24	1040.6	10	0.2	521.306	2	61.02	233000000	418000000	407000000				1	27792	Marjan_Trial1_P10_1_rep1O1.raw	17	6	6	5	0	0	0	274	283
3	6	P09591|EFTU_PSEAE	R.AGENVGILLRGTK.R	Y	62.27	1326.76	13	0.3	664.389	2	58.27			5430000				3	30478	Marjan_Trial1_P10_3_rep1O1.raw	1	0	0	1	0	0	0	274	286
3	6	P09591|EFTU_PSEAE	R.AGENVGILLRGTKR.E	Y	26.08	1482.86	14	-0.9	495.295	3	49.83			7230000				3	25141	Marjan_Trial1_P10_3_rep1O1.raw	1	0	0	1	0	0	0	274	287
3	6	P09591|EFTU_PSEAE	R.AGENVGILLRGTKREDVER.G	Y	32.46	2111.14	19	0.2	704.722	3	46	4580000	23600					2	21849	Marjan_Trial1_P10_2_rep1O1.raw	2	1	1	0	0	0	0	274	292
3	6	P09591|EFTU_PSEAE	R.AIDQPFLM(-48.00)PIEDVFSISGR.G	Y	44.42	2086.07	19	-1.2	696.364	3	103.5	8030000						1	56303	Marjan_Trial1_P10_1_rep1O1.raw	1	1	0	0	0	0	0	209	227	Dethiomethyl	M8:Dethiomethyl:1000.00
3	6	P09591|EFTU_PSEAE	R.D(sub G)ITINTSHR(sub V)EYDSAVR.H	Y	41.95	1875.91	16	3	938.964	2	58.05	0						1	26078	Marjan_Trial1_P10_1_rep1O1.raw	2	1	0	1	0	0	0	60	75	Mutation
3	6	P09591|EFTU_PSEAE	R.DLLNTYDFPGDDTPIIIGSALM(-48.00).A	Y	38.77	2332.15	22	-0.2	1167.08	2	109.18	0						1	61863	Marjan_Trial1_P10_1_rep1O1.raw	2	2	0	0	0	0	0	156	177	Homoserine lactone	M22:Homoserine lactone:1000.00
3	6	P09591|EFTU_PSEAE	R.E(-18.01)GGRTVGAGVVAK.I	Y	45.6	1181.65	13	-0.4	591.833	2	31.68		9140000	2010000				3	14603	Marjan_Trial1_P10_3_rep1O1.raw	2	0	1	1	0	0	0	382	394	Pyro-glu from E	E1:Pyro-glu from E:1000.00
3	6	P09591|EFTU_PSEAE	R.E(-18.01)HILLSR.Q	Y	35.48	848.487	7	-0.4	425.25	2	45.3	4870000	11900000		47300000			2	21438	Marjan_Trial1_P10_2_rep1O1.raw	4	1	1	0	2	0	0	118	124	Pyro-glu from E	E1:Pyro-glu from E:1000.00
3	6	P09591|EFTU_PSEAE	R.E(sub A)FDQIDNAPEEKAR.G	Y	35.3	1660.77	14	11.4	831.401	2	34.76		27900					2	15771	Marjan_Trial1_P10_2_rep1O1.raw	1	0	1	0	0	0	0	46	59	Mutation
3	6	P09591|EFTU_PSEAE	R.EGGRT(+114.04)VGAGVVAK.I	Y	27.18	1313.71	13	0.4	657.86	2	26.94		1480000					2	11878	Marjan_Trial1_P10_2_rep1O1.raw	1	0	1	0	0	0	0	382	394	Ubiquitin	T5:Ubiquitin:78.57
3	6	P09591|EFTU_PSEAE	R.EGGRT(-18.01)VGAGVVAK.I	Y	42.21	1181.65	13	-0.5	394.891	3	19.61			9450000				3	8302	Marjan_Trial1_P10_3_rep1O1.raw	1	0	0	1	0	0	0	382	394	Dehydration	T5:Dehydration:1000.00
3	6	P09591|EFTU_PSEAE	R.EGGRTVGAGVVAK(+114.04).I	Y	31.79	1313.71	13	0.8	657.86	2	21.57			4140000				3	9269	Marjan_Trial1_P10_3_rep1O1.raw	2	0	0	2	0	0	0	382	394	Ubiquitin	K13:Ubiquitin:93.17
3	6	P09591|EFTU_PSEAE	R.EGGRTVGAGVVAK(+28.03).I	Y	27.41	1227.69	13	-8.8	614.849	2	46.56				1870000			4	27930	Marjan_Trial1_PA10x_1_rep1O1.raw	1	0	0	0	1	0	0	382	394	Dimethylation(KR)	K13:Dimethylation(KR):47.91
3	6	P09591|EFTU_PSEAE	R.EGGRTVGAGVVAK.I	Y	66.77	1199.66	13	-0.1	600.838	2	14.31	19800000	109000000	12400000				2	5783	Marjan_Trial1_P10_2_rep1O1.raw	4	1	2	1	0	0	0	382	394
3	6	P09591|EFTU_PSEAE	R.EHILLS(-18.01)R.Q	Y	26.63	848.487	7	0.3	425.251	2	26.42				10700000	19400000		4	15258	Marjan_Trial1_PA10x_1_rep1O1.raw	2	0	0	0	1	1	0	118	124	Dehydration	S6:Dehydration:1000.00
3	6	P09591|EFTU_PSEAE	R.EHILLSR.Q	Y	63.53	866.497	7	-0.9	434.256	2	24.63	34700000	83200000	59700000	1480000000	248000000	1900000000	6	15020	Marjan_Trial1_PA10x_3_rep1O1.raw	28	2	1	1	5	2	17	118	124
3	6	P09591|EFTU_PSEAE	R.FAIREGGR.T	Y	46.45	904.488	8	-0.4	453.251	2	24.05			17200000				3	10600	Marjan_Trial1_P10_3_rep1O1.raw	1	0	0	1	0	0	0	378	385
3	6	P09591|EFTU_PSEAE	R.GIIK(+114.04)VQEEVEIVGIK.A	Y	32.33	1767.01	15	-0.1	590.012	3	110.85	2560000	230000					1	63479	Marjan_Trial1_P10_1_rep1O1.raw	3	2	1	0	0	0	0	238	252	Ubiquitin	K4:Ubiquitin:52.83
3	6	P09591|EFTU_PSEAE	R.GIIKVQEEVEIVGIK.A	Y	65.37	1652.97	15	0.7	551.998	3	110.32	14400000	9720000	834000				2	67327	Marjan_Trial1_P10_2_rep1O1.raw	29	13	10	6	0	0	0	238	252
3	6	P09591|EFTU_PSEAE	R.GIR(sub T)INTSHVEYDSAVR.H	Y	49.55	1815.92	16	-9.6	908.96	2	59.56	42900						1	26940	Marjan_Trial1_P10_1_rep1O1.raw	1	1	0	0	0	0	0	60	75	Mutation
3	6	P09591|EFTU_PSEAE	R.GIT(+114.04)INTSHVEYDSAVR.H	Y	80.21	1874.91	16	1.4	938.465	2	70.81	145000000	391000000	537000000				1	33348	Marjan_Trial1_P10_1_rep1O1.raw	22	9	6	7	0	0	0	60	75	Ubiquitin	T3:Ubiquitin:67.21
3	6	P09591|EFTU_PSEAE	R.GIT(+59.02)INTSHVEYDSAVR.H	Y	27.24	1819.89	16	4.8	910.956	2	60.48	0						1	27473	Marjan_Trial1_P10_1_rep1O1.raw	1	1	0	0	0	0	0	60	75	Aminoethylcysteine	T3:Aminoethylcysteine:19.05
3	6	P09591|EFTU_PSEAE	R.GITID(sub N)TSHVEYDSAVR.H	Y	44.09	1761.85	16	11.6	881.944	2	53.77		44400					2	26269	Marjan_Trial1_P10_2_rep1O1.raw	2	0	2	0	0	0	0	60	75	Mutation
3	6	P09591|EFTU_PSEAE	R.GITINT(+114.04)SHVEYDSAVR.H	Y	39.7	1874.91	16	-0.2	938.463	2	59.05		10900000	39000000				3	30963	Marjan_Trial1_P10_3_rep1O1.raw	3	0	1	2	0	0	0	60	75	Ubiquitin	T6:Ubiquitin:0.00
3	6	P09591|EFTU_PSEAE	R.GITINTS(+114.04)HVEYDSAVR.H	Y	51.25	1874.91	16	0.5	625.978	3	52.12	163000000	301000000	291000000				1	22810	Marjan_Trial1_P10_1_rep1O1.raw	17	8	4	5	0	0	0	60	75	Ubiquitin	S7:Ubiquitin:10.11
3	6	P09591|EFTU_PSEAE	R.GITINTSHVEYDSAVR.H	Y	121.26	1760.87	16	0.6	881.442	2	55.31	121000000	437000000	315000000				1	24607	Marjan_Trial1_P10_1_rep1O1.raw	32	14	10	8	0	0	0	60	75
3	6	P09591|EFTU_PSEAE	R.GQVLAKPGTIK(+14.02)PHTK(+43.01).F	Y	33.84	1630.95	15	0	816.483	2	22.87			16400				3	9976	Marjan_Trial1_P10_3_rep1O1.raw	1	0	0	1	0	0	0	293	307	Methylation(KR); Carbamylation	K11:Methylation(KR):2.44;K15:Carbamylation:2.44
3	6	P09591|EFTU_PSEAE	R.GQVLAKPGTIK(+43.01)PHTK(+14.02).F	Y	30.25	1630.95	15	1.3	816.484	2	14.2		392000					2	5722	Marjan_Trial1_P10_2_rep1O1.raw	1	0	1	0	0	0	0	293	307	Carbamylation; Methylation(KR)	K11:Carbamylation:0.00;K15:Methylation(KR):0.00
3	6	P09591|EFTU_PSEAE	R.GQVLAKPGTIKPHTK.F	Y	76.58	1573.93	15	0.4	787.973	2	14.57		7060000	4850000				2	5915	Marjan_Trial1_P10_2_rep1O1.raw	4	0	2	2	0	0	0	293	307
3	6	P09591|EFTU_PSEAE	R.GT(+114.04)VVTGR.V	Y	26.83	802.43	7	-0.3	402.222	2	21		28800000					2	8996	Marjan_Trial1_P10_2_rep1O1.raw	1	0	1	0	0	0	0	228	234	Ubiquitin	T2:Ubiquitin:62.75
3	6	P09591|EFTU_PSEAE	R.GT(+114.04)VVTGRVER.G	Y	33.56	1186.64	10	0.4	594.328	2	27.18		72100000	78900000				2	11992	Marjan_Trial1_P10_2_rep1O1.raw	2	0	1	1	0	0	0	228	237	Ubiquitin	T2:Ubiquitin:47.36
3	6	P09591|EFTU_PSEAE	R.GTKREDVER.G	Y	43.13	1088.56	9	-0.5	545.286	2	7.04	195000	604000	592000				3	1965	Marjan_Trial1_P10_3_rep1O1.raw	3	1	1	1	0	0	0	284	292
3	6	P09591|EFTU_PSEAE	R.GTVVTGRVER.G	Y	56.04	1072.6	10	0.1	537.307	2	12.54		16600000	14300000				2	4846	Marjan_Trial1_P10_2_rep1O1.raw	2	0	1	1	0	0	0	228	237
3	6	P09591|EFTU_PSEAE	R.H(+27.99)YAHVDC(+57.02)PGHADYVK.N	Y	68.3	1795.77	15	-0.8	898.893	2	20.56				26900000	921000	1160000	4	11396	Marjan_Trial1_PA10x_1_rep1O1.raw	5	0	0	0	3	1	1	76	90	Formylation; Carbamidomethylation	H1:Formylation:117.18;C7:Carbamidomethylation:1000.00
3	6	P09591|EFTU_PSEAE	R.HTPFFK.G	Y	36.06	775.402	6	0.1	388.708	2	22.64	16600000	3190000	10000000				1	8691	Marjan_Trial1_P10_1_rep1O1.raw	3	1	1	1	0	0	0	323	328
3	6	P09591|EFTU_PSEAE	R.HTPFFKGYRPQFYFR.T	Y	25.02	1990	15	1.1	498.508	4	91.2		9080000					2	49740	Marjan_Trial1_P10_2_rep1O1.raw	1	0	1	0	0	0	0	323	337
3	6	P09591|EFTU_PSEAE	R.HYAH(+15.99)VDC(+57.02)PGHADYVK.N	Y	106.61	1783.77	15	-0.8	892.893	2	25.13				85900000	51700000	77200000	5	14686	Marjan_Trial1_PA10x_2_rep1O1.raw	9	0	0	0	2	3	4	76	90	Oxidation (HW); Carbamidomethylation	H4:Oxidation (HW):48.45;C7:Carbamidomethylation:1000.00
3	6	P09591|EFTU_PSEAE	R.HYAHF(sub V)DCPGHADYVK.N	Y	57.89	1758.76	15	-8.8	880.378	2	17.1				684000			4	9151	Marjan_Trial1_PA10x_1_rep1O1.raw	2	0	0	0	2	0	0	76	90	Mutation
3	6	P09591|EFTU_PSEAE	R.HYAHP(sub V)DC(+57.02)PGHADYVK.N	Y	40.87	1765.76	15	0	442.448	4	18.52					0		5	10503	Marjan_Trial1_PA10x_2_rep1O1.raw	3	0	0	0	0	3	0	76	90	Carbamidomethylation; Mutation	C7:Carbamidomethylation:1000.00
3	6	P09591|EFTU_PSEAE	R.HYAHVD(+15.99)C(+57.02)PGHADYVK.N	Y	25.88	1783.77	15	0	446.951	4	11.43				19700000			4	5309	Marjan_Trial1_PA10x_1_rep1O1.raw	1	0	0	0	1	0	0	76	90	Oxidation or Hydroxylation; Carbamidomethylation	D6:Oxidation or Hydroxylation:19.86;C7:Carbamidomethylation:1000.00
3	6	P09591|EFTU_PSEAE	R.HYAHVDC(+57.02)M(sub P)GHADYVK.N	Y	45.74	1801.77	15	11.4	901.901	2	19				590000			4	10320	Marjan_Trial1_PA10x_1_rep1O1.raw	1	0	0	0	1	0	0	76	90	Carbamidomethylation; Mutation	C7:Carbamidomethylation:1000.00
3	6	P09591|EFTU_PSEAE	R.HYAHVDC(+57.02)P(+31.99)GHADYVK.N	Y	63.85	1799.77	15	0.7	600.931	3	20				24600000	8440000		4	11009	Marjan_Trial1_PA10x_1_rep1O1.raw	3	0	0	0	2	1	0	76	90	Carbamidomethylation; Dihydroxy	C7:Carbamidomethylation:1000.00;P8:Dihydroxy:23.26
3	6	P09591|EFTU_PSEAE	R.HYAHVDC(+57.02)PGH(+15.99)ADYVK.N	Y	105.84	1783.77	15	0.5	892.894	2	21.26				11700000	32200000	50400000	4	11825	Marjan_Trial1_PA10x_1_rep1O1.raw	9	0	0	0	4	2	3	76	90	Carbamidomethylation; Oxidation (HW)	C7:Carbamidomethylation:1000.00;H10:Oxidation (HW):78.19
3	6	P09591|EFTU_PSEAE	R.HYAHVDC(+57.02)PGHAD(-18.01).Y	Y	32.49	1359.54	12	-0.3	454.188	3	19.21					1430000	0	5	10781	Marjan_Trial1_PA10x_2_rep1O1.raw	2	0	0	0	0	1	1	76	87	Carbamidomethylation; Dehydration	C7:Carbamidomethylation:1000.00;D12:Dehydration:38.89
3	6	P09591|EFTU_PSEAE	R.HYAHVDC(+57.02)PGHAD(-18.01)YVK.N	Y	32.88	1749.77	15	0.3	875.892	2	34.66					4440000		5	21231	Marjan_Trial1_PA10x_2_rep1O1.raw	1	0	0	0	0	1	0	76	90	Carbamidomethylation; Dehydration	C7:Carbamidomethylation:1000.00;D12:Dehydration:0.00
3	6	P09591|EFTU_PSEAE	R.HYAHVDC(+57.02)PGHAD.Y	Y	34.59	1377.55	12	-0.8	460.191	3	11.58						687000	6	5440	Marjan_Trial1_PA10x_3_rep1O1.raw	1	0	0	0	0	0	1	76	87	Carbamidomethylation	C7:Carbamidomethylation:1000.00
3	6	P09591|EFTU_PSEAE	R.HYAHVDC(+57.02)PGHADY(+162.08)V.K	Y	34.59	1801.76	14	11	901.9	2	24.34					5640000		5	14046	Marjan_Trial1_PA10x_2_rep1O1.raw	1	0	0	0	0	1	0	76	89	Carbamidomethylation; O-Pinacolylmethylphosphonylation	C7:Carbamidomethylation:1000.00;Y13:O-Pinacolylmethylphosphonylation:3.64
3	6	P09591|EFTU_PSEAE	R.HYAHVDC(+57.02)PGHADY(-18.01).V	Y	31.51	1522.6	13	-0.6	762.309	2	19					0		5	10686	Marjan_Trial1_PA10x_2_rep1O1.raw	1	0	0	0	0	1	0	76	88	Carbamidomethylation; Dehydration	C7:Carbamidomethylation:1000.00;Y13:Dehydration:7.65
3	6	P09591|EFTU_PSEAE	R.HYAHVDC(+57.02)PGHADY(-18.01)VK.N	Y	46.62	1749.77	15	1.3	875.893	2	34.52				2480000	4440000		5	21144	Marjan_Trial1_PA10x_2_rep1O1.raw	2	0	0	0	1	1	0	76	90	Carbamidomethylation; Dehydration	C7:Carbamidomethylation:1000.00;Y13:Dehydration:17.01
3	6	P09591|EFTU_PSEAE	R.HYAHVDC(+57.02)PGHADYVK(-.98).N	Y	40.44	1766.79	15	-10.5	884.395	2	15.45				329000	0	481000	4	8053	Marjan_Trial1_PA10x_1_rep1O1.raw	4	0	0	0	2	1	1	76	90	Carbamidomethylation; Amidation	C7:Carbamidomethylation:1000.00;K15:Amidation:1000.00
3	6	P09591|EFTU_PSEAE	R.HYAHVDC(+57.02)PGHADYVK(+156.12).N	Y	58.49	1923.89	15	-5.3	642.302	3	17.49				656000	1140000		5	9789	Marjan_Trial1_PA10x_2_rep1O1.raw	2	0	0	0	1	1	0	76	90	Carbamidomethylation; 4-hydroxynonenal (HNE)	C7:Carbamidomethylation:1000.00;K15:4-hydroxynonenal (HNE):32.32
3	6	P09591|EFTU_PSEAE	R.HYAHVDC(+57.02)PGHADYVK(+27.99).N	Y	31.06	1795.77	15	-1.1	599.598	3	28.96					3200000		5	17415	Marjan_Trial1_PA10x_2_rep1O1.raw	1	0	0	0	0	1	0	76	90	Carbamidomethylation; Formylation	C7:Carbamidomethylation:1000.00;K15:Formylation:44.41
3	6	P09591|EFTU_PSEAE	R.HYAHVDC(+57.02)PGHADYVK.N	Y	134.83	1767.78	15	0.6	884.897	2	20.21	173000	101000000	72200000	29600000000	6740000000	27700000000	5	11280	Marjan_Trial1_PA10x_2_rep1O1.raw	163	1	7	3	35	37	80	76	90	Carbamidomethylation	C7:Carbamidomethylation:1000.00
3	6	P09591|EFTU_PSEAE	R.HYAHVDC(+57.02)PGHADYVKN.M	Y	48.21	1881.82	16	2.4	628.283	3	13.26				531000	7160000		4	6684	Marjan_Trial1_PA10x_1_rep1O1.raw	3	0	0	0	1	2	0	76	91	Carbamidomethylation	C7:Carbamidomethylation:1000.00
3	6	P09591|EFTU_PSEAE	R.HYAHVDC(+57.02)PN(sub G)N(sub H)ADYVK.N	Y	39.17	1801.78	15	1	901.9	2	19.06				590000			4	10363	Marjan_Trial1_PA10x_1_rep1O1.raw	1	0	0	0	1	0	0	76	90	Carbamidomethylation; Mutation	C7:Carbamidomethylation:1000.00
3	6	P09591|EFTU_PSEAE	R.HYAHVDCPGHADYVKN.M	Y	30.88	1824.8	16	2.2	913.409	2	20.99		34100					2	8986	Marjan_Trial1_P10_2_rep1O1.raw	1	0	1	0	0	0	0	76	91
3	6	P09591|EFTU_PSEAE	R.HYQ(sub A)HVDC(+57.02)PGHADYVK.N	Y	56.11	1824.8	15	-0.8	913.407	2	32.44	47000		659000				3	15036	Marjan_Trial1_P10_3_rep1O1.raw	3	1	0	2	0	0	0	76	90	Carbamidomethylation; Mutation	C7:Carbamidomethylation:1000.00
3	6	P09591|EFTU_PSEAE	R.K(+114.04)LLDEGR.A	Y	26.21	943.509	7	-0.4	472.761	2	14.86		4560000					2	6038	Marjan_Trial1_P10_2_rep1O1.raw	1	0	1	0	0	0	0	267	273	Ubiquitin	K1:Ubiquitin:1000.00
3	6	P09591|EFTU_PSEAE	R.K(+43.01)(+14.02)LLDEGR.A	Y	32.42	886.487	7	-0.6	444.251	2	18.83	34700000	29400000	26800000				3	7922	Marjan_Trial1_P10_3_rep1O1.raw	3	1	1	1	0	0	0	267	273	Carbamylation; Methylation(KR)	K1:Carbamylation:1000.00;K1:Methylation(KR):108.94
3	6	P09591|EFTU_PSEAE	R.KLLDEGR.A	Y	51.7	829.466	7	-0.2	415.74	2	13.61		13200000	12800000				2	5403	Marjan_Trial1_P10_2_rep1O1.raw	2	0	1	1	0	0	0	267	273
3	6	P09591|EFTU_PSEAE	R.N(sub G)ITINTSHR(sub V)EYDSAVR.H	Y	53.87	1874.92	16	-4.6	938.465	2	55.51	194000	33800000	713000				2	27326	Marjan_Trial1_P10_2_rep1O1.raw	7	3	3	1	0	0	0	60	75	Mutation
3	6	P09591|EFTU_PSEAE	R.N(sub G)ITINTSHVEYDSAVR.H	Y	56.03	1817.89	16	-0.2	606.971	3	59.73			231000000				3	31415	Marjan_Trial1_P10_3_rep1O1.raw	1	0	0	1	0	0	0	60	75	Mutation
3	6	P09591|EFTU_PSEAE	R.N(sub G)QVLAKPGTIKPHTK.F	Y	42.25	1630.95	15	0.3	544.658	3	23.76			12400000				3	10418	Marjan_Trial1_P10_3_rep1O1.raw	1	0	0	1	0	0	0	293	307	Mutation
3	6	P09591|EFTU_PSEAE	R.N(sub G)TVVTGRVER.G	Y	45.95	1129.62	10	-0.1	565.817	2	12.71		15000000					2	4948	Marjan_Trial1_P10_2_rep1O1.raw	1	0	1	0	0	0	0	228	237	Mutation
3	6	P09591|EFTU_PSEAE	R.N(sub Q)VGVPA(sub Y)IVVFLNK.A	Y	36.09	1368.81	13	0.2	685.414	2	104.29				3090000000	409000000	450000000	6	74751	Marjan_Trial1_PA10x_3_rep1O1.raw	3	0	0	0	1	1	1	125	137	Mutation
3	6	P09591|EFTU_PSEAE	R.NKPHF(sub V)NVGTIGHVDHGK.T	Y	40.07	1855.94	17	-8.4	464.989	4	11.84				11400000	9380000		5	5966	Marjan_Trial1_PA10x_2_rep1O1.raw	2	0	0	0	1	1	0	9	25	Mutation
3	6	P09591|EFTU_PSEAE	R.NKPHVNVGTIGHVDHGK.T	Y	54.49	1807.94	17	-0.6	603.655	3	16.7		3590000	9390000				2	6955	Marjan_Trial1_P10_2_rep1O1.raw	3	0	2	1	0	0	0	9	25
3	6	P09591|EFTU_PSEAE	R.NKPQ(sub H)VNVGTIGHVDHGK.T	Y	35	1798.94	17	-19.4	900.462	2	13.89				183000	8700000		5	7154	Marjan_Trial1_PA10x_2_rep1O1.raw	2	0	0	0	1	1	0	9	25	Mutation
3	6	P09591|EFTU_PSEAE	R.Q(-17.03)R(sub V)GVPYIVVFLNK.A	Y	35.91	1514.86	13	-7.3	758.432	2	108.21	5930000						1	60850	Marjan_Trial1_P10_1_rep1O1.raw	1	1	0	0	0	0	0	125	137	Pyro-glu from Q; Mutation	Q1:Pyro-glu from Q:1000.00
3	6	P09591|EFTU_PSEAE	R.Q(-17.03)VGVPYIVVFLNK.A	Y	81.06	1457.83	13	0.7	729.922	2	108.4	7360000	13500000	4430000				2	65329	Marjan_Trial1_P10_2_rep1O1.raw	3	1	1	1	0	0	0	125	137	Pyro-glu from Q	Q1:Pyro-glu from Q:1000.00
3	6	P09591|EFTU_PSEAE	R.Q(-17.03)VGVPYIVVFLNKADQ(sub M)VDDAELLELVEMEVR.D	Y	44.89	3512.81	31	0.5	1171.94	3	117.84	11800000	21200000	133000000	1430000	1050000000	347000000	5	88286	Marjan_Trial1_PA10x_2_rep1O1.raw	45	2	3	12	6	11	11	125	155	Pyro-glu from Q; Mutation	Q1:Pyro-glu from Q:1000.00
3	6	P09591|EFTU_PSEAE	R.Q(sub A)FDQIDNAPEEK.A	Y	61.81	1432.65	12	0.6	717.331	2	42.08	49000000	50800000					2	19700	Marjan_Trial1_P10_2_rep1O1.raw	2	1	1	0	0	0	0	46	57	Mutation
3	6	P09591|EFTU_PSEAE	R.Q(sub A)FDQIDNAPEEKARA(sub G).I	Y	36.68	1730.82	15	0.3	866.419	2	39.55			19900000				3	19050	Marjan_Trial1_P10_3_rep1O1.raw	1	0	0	1	0	0	0	46	60	Mutation
3	6	P09591|EFTU_PSEAE	R.Q(sub A)GENVGILLR.G	Y	49.98	1097.62	10	0.3	549.817	2	68.9	113000000	121000000	153000000				3	37383	Marjan_Trial1_P10_3_rep1O1.raw	8	3	2	3	0	0	0	274	283	Mutation
3	6	P09591|EFTU_PSEAE	R.QVGVPY(-18.01)IVVFLNK.A	Y	31.11	1456.84	13	0.2	729.43	2	108.63		866000					2	65592	Marjan_Trial1_P10_2_rep1O1.raw	1	0	1	0	0	0	0	125	137	Dehydration	Y6:Dehydration:1000.00
3	6	P09591|EFTU_PSEAE	R.QVGVPY(-18.01)IVVFLNKADMVDDAELLELVEMEVR.D	Y	27.39	3514.81	31	4	1172.62	3	114.76			0				3	74608	Marjan_Trial1_P10_3_rep1O1.raw	1	0	0	1	0	0	0	125	155	Dehydration	Y6:Dehydration:5.16
3	6	P09591|EFTU_PSEAE	R.QVGVPYIVVFLNK.A	Y	68.23	1474.85	13	-1.2	492.625	3	103.71	44900000	17700000	42900000				1	56477	Marjan_Trial1_P10_1_rep1O1.raw	6	3	1	2	0	0	0	125	137
3	6	P09591|EFTU_PSEAE	R.QVGVPYIVVFLNKADL(sub M)VDDAELLELVEMEVR.D	Y	35.34	3514.86	31	-13.7	1172.61	3	114.61				0			4	83379	Marjan_Trial1_PA10x_1_rep1O1.raw	1	0	0	0	1	0	0	125	155	Mutation
3	6	P09591|EFTU_PSEAE	R.QVN(sub G)VPYIVVFLNK.A	Y	48.6	1531.88	13	-0.4	511.632	3	107.15		16600000	3670000				3	67122	Marjan_Trial1_P10_3_rep1O1.raw	2	0	1	1	0	0	0	125	137	Mutation
3	6	P09591|EFTU_PSEAE	R.TTDVTGNC(+57.02)ELPEGVEM(-48.00).V	Y	56.69	1702.74	16	0.6	852.376	2	72.23	2110000	8940000	7620000				2	37623	Marjan_Trial1_P10_2_rep1O1.raw	4	2	1	1	0	0	0	338	353	Carbamidomethylation; Homoserine lactone	C8:Carbamidomethylation:1000.00;M16:Homoserine lactone:1000.00
3	6	P09591|EFTU_PSEAE	R.TTDVTGNC(+57.02)ELPEGVEMVMPGD(-18.01)NIK(+14.02).M	Y	27.05	2601.18	24	1.2	868.067	3	66.42		0					2	34019	Marjan_Trial1_P10_2_rep1O1.raw	1	0	1	0	0	0	0	338	361	Carbamidomethylation; Dehydration; Methylation(KR)	C8:Carbamidomethylation:1000.00;D21:Dehydration:17.22;K24:Methylation(KR):1000.00
3	6	P09591|EFTU_PSEAE	R.TVGAGVVAK(+114.04).I	Y	59.18	914.519	9	-0.4	458.266	2	17.94	20900000	24900000	31600000				1	6691	Marjan_Trial1_P10_1_rep1O1.raw	3	1	1	1	0	0	0	386	394	Ubiquitin	K9:Ubiquitin:197.82
3	6	P09591|EFTU_PSEAE	R.TVGAGVVAK.I	Y	56.39	800.476	9	-0.8	401.245	2	21.2	189000000	331000000	308000000				3	9113	Marjan_Trial1_P10_3_rep1O1.raw	6	2	2	2	0	0	0	386	394
3	6	P09591|EFTU_PSEAE	R.TVGAGVVQ(sub A)K.I	Y	42.87	857.497	9	-0.8	429.755	2	21.16			32200000				3	9098	Marjan_Trial1_P10_3_rep1O1.raw	1	0	0	1	0	0	0	386	394	Mutation
3	6	P09591|EFTU_PSEAE	R.TVGQ(sub A)GVVAK.I	Y	37.41	857.497	9	-0.9	429.755	2	22.81			371000000				3	9938	Marjan_Trial1_P10_3_rep1O1.raw	1	0	0	1	0	0	0	386	394	Mutation
3	6	P09591|EFTU_PSEAE	R.VERGIIK.V	Y	36.56	813.507	7	-14.7	407.755	2	60.47				93600000	88400000	40900000	6	40688	Marjan_Trial1_PA10x_3_rep1O1.raw	5	0	0	0	1	2	2	235	241
3	6	P09591|EFTU_PSEAE	R.W(sub G)V(sub I)TINTSHVEYDSAVR.H	Y	44.95	1875.91	16	2.3	938.965	2	73.2		0					2	38289	Marjan_Trial1_P10_2_rep1O1.raw	4	1	2	1	0	0	0	60	75	Mutation
3	6	P09591|EFTU_PSEAE	T.G(sub K)FEC(+57.02)EVYVLSK.E	Y	41.61	1329.63	11	1	665.822	2	75.44	45800000	41700000	40300000				1	36063	Marjan_Trial1_P10_1_rep1O1.raw	4	2	1	1	0	0	0	307	317	Carbamidomethylation; Mutation	C4:Carbamidomethylation:1000.00
3	6	P09591|EFTU_PSEAE	T.IGHVDHGK.T	Y	45.38	861.446	8	-0.3	431.73	2	16.3					3880000	5610000	6	9014	Marjan_Trial1_PA10x_3_rep1O1.raw	2	0	0	0	0	1	1	18	25
3	6	P09591|EFTU_PSEAE	T.W(+42.01)GGS(+79.97)ARAFDQIDNAPEEK.A	Y	43.95	2111.89	18	1.7	1056.96	2	46.98				281000000	60700000	72600000	4	28237	Marjan_Trial1_PA10x_1_rep1O1.raw	6	0	0	0	3	1	2	40	57	Acetylation (N-term); Phosphorylation (STY)	W1:Acetylation (N-term):1000.00;S4:Phosphorylation (STY):1000.00
3	6	P09591|EFTU_PSEAE	V.C(+57.02)SDTWGGSAR.A	Y	70.02	1095.44	10	-2.5	548.726	2	27.78			184000				3	12575	Marjan_Trial1_P10_3_rep1O1.raw	1	0	0	1	0	0	0	36	45	Carbamidomethylation	C1:Carbamidomethylation:1000.00
3	6	P09591|EFTU_PSEAE	V.DC(+57.02)PGHADYVK.N	Y	26.92	1160.49	10	0	581.253	2	13.47				519000			4	6820	Marjan_Trial1_PA10x_1_rep1O1.raw	2	0	0	0	2	0	0	81	90	Carbamidomethylation	C2:Carbamidomethylation:1000.00
3	6	P09591|EFTU_PSEAE	V.GTIGHVDHGK.T	Y	68.69	1019.51	10	-0.7	510.764	2	16.21				16100000		10500000	6	8955	Marjan_Trial1_PA10x_3_rep1O1.raw	4	0	0	0	2	0	2	16	25
3	6	P09591|EFTU_PSEAE	V.N(sub R)HYAHVDC(+57.02)PGHADYVK.N	Y	37	1881.82	16	-0.5	471.462	4	32.79			28900000				3	15232	Marjan_Trial1_P10_3_rep1O1.raw	1	0	0	1	0	0	0	75	90	Carbamidomethylation; Mutation	C8:Carbamidomethylation:1000.00
3	6	P09591|EFTU_PSEAE	V.N(sub R)HYAHVDC(+57.02)PN(sub G)HADYVK.N	Y	35.33	1938.84	16	0.4	970.429	2	26.49		110000					2	11652	Marjan_Trial1_P10_2_rep1O1.raw	1	0	1	0	0	0	0	75	90	Carbamidomethylation; Mutation	C8:Carbamidomethylation:1000.00
3	6	P09591|EFTU_PSEAE	V.R(-42.02)HYAHVDC(+57.02)PGHADYVK.N	Y	32.68	1881.86	16	-17.8	941.92	2	26.6		130000					2	11707	Marjan_Trial1_P10_2_rep1O1.raw	2	0	2	0	0	0	0	75	90	Ornithine from Arginine; Carbamidomethylation	R1:Ornithine from Arginine:1000.00;C8:Carbamidomethylation:1000.00
3	6	P09591|EFTU_PSEAE	V.RHYAHVDC(+57.02)PGHADYVK.N	Y	85.11	1923.88	16	2.3	962.949	2	18.17				4660000	202000	22600000	5	10308	Marjan_Trial1_PA10x_2_rep1O1.raw	3	0	0	0	1	1	1	75	90	Carbamidomethylation	C8:Carbamidomethylation:1000.00
3	6	P09591|EFTU_PSEAE	Y.IVVFLNK.A	Y	25.77	831.522	7	-0.3	416.768	2	55.38	3940000						1	24639	Marjan_Trial1_P10_1_rep1O1.raw	1	1	0	0	0	0	0	131	137
645	438	P0C2B2|DSBA_PSEAE	K.LADYLIEK.E	Y	30.89	963.528	8	0	482.771	2	55.32		4430000					2	27199	Marjan_Trial1_P10_2_rep1O1.raw	1	0	1	0	0	0	0	197	204			P0C2B2|DSBA_PSEAE	P0C2B2	4	0
645	438	P0C2B2|DSBA_PSEAE	R.FDIGSAGGPEETLK.L	Y	84.44	1419.69	14	0.9	710.852	2	67.39	6420000	6830000	5110000				1	31411	Marjan_Trial1_P10_1_rep1O1.raw	3	1	1	1	0	0	0	183	196
1046	959	P0C348|RF2_PSEAE	R.DGPEQRLPGHPGRLR.R	Y	28.12	1683.89	15	16.3	562.314	3	30.33					108000000		5	18356	Marjan_Trial1_PA10x_2_rep1O1.raw	1	0	0	0	0	1	0	120	134			P0C348|RF2_PSEAE	P0C348	0	1
198	130	P0DP44|PPK1_PSEAE	K.LAAPVLTAR	Y	54.8	910.56	9	-0.4	456.287	2	53.9	9970000	20300000	13500000				3	27644	Marjan_Trial1_P10_3_rep1O1.raw	3	1	1	1	0	0	0	682	690			P0DP44|PPK1_PSEAE	P0DP44	21	2
198	130	P0DP44|PPK1_PSEAE	K.LQ(sub A)APVLTAR	Y	35.97	967.581	9	-0.1	484.798	2	50.23		11400000	9420000				2	24216	Marjan_Trial1_P10_2_rep1O1.raw	2	0	1	1	0	0	0	682	690	Mutation
198	130	P0DP44|PPK1_PSEAE	K.VSGPVNLTR.L	Y	37.37	941.529	9	-0.2	471.772	2	32.05	2400000						1	12781	Marjan_Trial1_P10_1_rep1O1.raw	1	1	0	0	0	0	0	292	300
198	130	P0DP44|PPK1_PSEAE	R.EAAQAALGQPAHIM(+15.99)AK.V	Y	25.82	1621.82	16	-5.7	811.915	2	34.95	0						1	14105	Marjan_Trial1_P10_1_rep1O1.raw	1	1	0	0	0	0	0	521	536	Oxidation (M)	M14:Oxidation (M):1000.00
198	130	P0DP44|PPK1_PSEAE	R.LSPTGNQNPR.N	Y	59.61	1082.55	10	0	542.281	2	14.36	6720000	5680000	3690000				3	5626	Marjan_Trial1_P10_3_rep1O1.raw	3	1	1	1	0	0	0	663	672
198	130	P0DP44|PPK1_PSEAE	R.NADLSVDTEDVEDLAR.A	Y	99.78	1760.81	16	0.5	881.411	2	85.97	5190000	5610000	3880000				1	42520	Marjan_Trial1_P10_1_rep1O1.raw	4	2	1	1	0	0	0	232	247
198	130	P0DP44|PPK1_PSEAE	R.NQ(sub A)DLSVDTEDVEDLAR.A	Y	69.04	1817.83	16	1.1	909.922	2	90.87		2560000	1730000				2	49529	Marjan_Trial1_P10_2_rep1O1.raw	3	0	1	2	0	0	0	232	247	Mutation
198	130	P0DP44|PPK1_PSEAE	R.NTQATLLEK.L	Y	55.28	1016.55	9	0.1	509.282	2	26.42		10100000	9460000				2	11621	Marjan_Trial1_P10_2_rep1O1.raw	3	0	1	2	0	0	0	673	681
198	130	P0DP44|PPK1_PSEAE	R.SGANSEIVDALVEAA.R	Y	38.83	1444.7	15	-4.4	723.356	2	71.35					35200000	25100000	5	46381	Marjan_Trial1_PA10x_2_rep1O1.raw	2	0	0	0	0	1	1	376	390
198	130	P0DP44|PPK1_PSEAE	R.SGANSEIVDALVEAAR.N	Y	52.91	1600.81	16	1.3	534.61	3	98.03	993000						1	51208	Marjan_Trial1_P10_1_rep1O1.raw	1	1	0	0	0	0	0	376	391
4	195	P11221|OPRI_PSEAE	A.A(+27.99)QKAQQTADEANER.A	Y	57.69	1586.73	14	2.1	794.373	2	21.8		11700	325000				3	9393	Marjan_Trial1_P10_3_rep1O1.raw	2	0	1	1	0	0	0	59	72	Formylation	A1:Formylation:5.99	P11221|OPRI_PSEAE	P11221	636	6
4	195	P11221|OPRI_PSEAE	A.AQK(-1.03)AQQTADEANER.A	Y	32.51	1557.7	14	-0.6	779.858	2	18.03		290000	19000				3	7533	Marjan_Trial1_P10_3_rep1O1.raw	2	0	1	1	0	0	0	59	72	Lysine oxidation to aminoadipic semialdehyde	K3:Lysine oxidation to aminoadipic semialdehyde:1000.00
4	195	P11221|OPRI_PSEAE	A.Q(+27.99)QTADEANER.A	Y	50.14	1188.5	10	-1	595.257	2	14.06			495000				3	5478	Marjan_Trial1_P10_3_rep1O1.raw	1	0	0	1	0	0	0	63	72	Formylation	Q1:Formylation:1000.00
4	195	P11221|OPRI_PSEAE	A.QK(+27.99)AQQTADEANER.A	Y	47.37	1515.69	13	0.5	758.853	2	11.55		279000					2	4274	Marjan_Trial1_P10_2_rep1O1.raw	1	0	1	0	0	0	0	60	72	Formylation	K2:Formylation:0.00
4	195	P11221|OPRI_PSEAE	A.QK(+97.02)AQQTADEANER.A	Y	27.11	1584.71	13	1.4	793.365	2	13.76		55100					2	5488	Marjan_Trial1_P10_2_rep1O1.raw	1	0	1	0	0	0	0	60	72	Maleimide	K2:Maleimide:1000.00
4	195	P11221|OPRI_PSEAE	D.EALGAAQKAQQTADEANER.A	Y	71.69	1999.96	19	-0.3	1000.98	2	33.19	4570000	7470000					1	13310	Marjan_Trial1_P10_1_rep1O1.raw	3	2	1	0	0	0	0	54	72
4	195	P11221|OPRI_PSEAE	K.A(+42.01)DEALGAAQ(+.98)K(+14.02)AQQTADEANER.A	Y	47.28	2243.03	21	5.9	748.688	3	45.39	4340000	4250000					1	19178	Marjan_Trial1_P10_1_rep1O1.raw	5	4	1	0	0	0	0	52	72	Acetylation (N-term); Deamidation (NQ); Methylation(KR)	A1:Acetylation (N-term):1000.00;Q9:Deamidation (NQ):34.87;K10:Methylation(KR):86.40
4	195	P11221|OPRI_PSEAE	K.A(+43.01)DEALGAAQK(+14.02)AQQTADEANER.A	Y	65.54	2243.04	21	0.9	748.688	3	47.12	127000000	90800000	74900000				1	20059	Marjan_Trial1_P10_1_rep1O1.raw	20	8	6	6	0	0	0	52	72	Carbamylation; Methylation(KR)	A1:Carbamylation:1000.00;K10:Methylation(KR):132.83
4	195	P11221|OPRI_PSEAE	K.A(+58.01)DEALGAAQKAQQTADEANER.A	Y	28.16	2244.03	21	9.2	1123.03	2	50.36			515				3	25447	Marjan_Trial1_P10_3_rep1O1.raw	1	0	0	1	0	0	0	52	72	Carboxymethyl (KW X@N-term)	A1:Carboxymethyl (KW X@N-term):17.67
4	195	P11221|OPRI_PSEAE	K.AD(-18.01)EALGAAQKAQQ(+.98)TADEANER.A	Y	25.6	2168.99	21	9.4	724.012	3	43.57	25700						1	18275	Marjan_Trial1_P10_1_rep1O1.raw	1	1	0	0	0	0	0	52	72	Dehydration; Deamidation (NQ)	D2:Dehydration:31.10;Q13:Deamidation (NQ):0.00
4	195	P11221|OPRI_PSEAE	K.AD(-18.01)EALGAAQKAQQTADEANER.A	Y	47.88	2168.01	21	0.5	723.677	3	43.99		0					2	20733	Marjan_Trial1_P10_2_rep1O1.raw	1	0	1	0	0	0	0	52	72	Dehydration	D2:Dehydration:33.78
4	195	P11221|OPRI_PSEAE	K.ADEALGAAQ(+.98)KAQQTADEANER.A	Y	56.49	2187	21	8.2	730.015	3	55.37	0	553000	2080000				3	28568	Marjan_Trial1_P10_3_rep1O1.raw	5	1	2	2	0	0	0	52	72	Deamidation (NQ)	Q9:Deamidation (NQ):0.00
4	195	P11221|OPRI_PSEAE	K.ADEALGAAQK(+114.04).A	Y	54.7	1086.53	10	-0.7	544.272	2	13.75	7200000		2370000				1	4881	Marjan_Trial1_P10_1_rep1O1.raw	2	1	0	1	0	0	0	52	61	Ubiquitin	K10:Ubiquitin:1000.00
4	195	P11221|OPRI_PSEAE	K.ADEALGAAQK(+114.04)AQQTADEANER.A	Y	98.92	2300.06	21	-1.1	1151.04	2	48.86	36800000	9950000	25800000				1	20997	Marjan_Trial1_P10_1_rep1O1.raw	19	8	3	8	0	0	0	52	72	Ubiquitin	K10:Ubiquitin:68.53
4	195	P11221|OPRI_PSEAE	K.ADEALGAAQK.A	Y	84.38	972.487	10	0.2	487.251	2	15.32	59500000	16900000	8040000				3	6081	Marjan_Trial1_P10_3_rep1O1.raw	6	2	3	1	0	0	0	52	61
4	195	P11221|OPRI_PSEAE	K.ADEALGAAQKAQ(+.98)QTADEANER.A	Y	31.35	2187	21	10.8	730.016	3	48.57		547000					2	23305	Marjan_Trial1_P10_2_rep1O1.raw	1	0	1	0	0	0	0	52	72	Deamidation (NQ)	Q12:Deamidation (NQ):12.33
4	195	P11221|OPRI_PSEAE	K.ADEALGAAQKAQQ(+.98)TADEANER.A	Y	38.21	2187	21	9.9	730.016	3	48.58	42900		1070				1	20854	Marjan_Trial1_P10_1_rep1O1.raw	2	1	0	1	0	0	0	52	72	Deamidation (NQ)	Q13:Deamidation (NQ):23.10
4	195	P11221|OPRI_PSEAE	K.ADEALGAAQKAQQT(-18.01)ADEANER.A	Y	48.47	2168.01	21	0.5	723.677	3	45.6			627000				3	22594	Marjan_Trial1_P10_3_rep1O1.raw	2	0	0	2	0	0	0	52	72	Dehydration	T14:Dehydration:0.00
4	195	P11221|OPRI_PSEAE	K.ADEALGAAQKAQQTAD(-18.01)EANER.A	Y	56.32	2168.01	21	0.1	723.677	3	41.97		342000					2	19641	Marjan_Trial1_P10_2_rep1O1.raw	2	0	2	0	0	0	0	52	72	Dehydration	D16:Dehydration:14.63
4	195	P11221|OPRI_PSEAE	K.ADEALGAAQKAQQTAD.E	Y	51.9	1586.75	16	1.1	794.385	2	35.3	24800						1	14283	Marjan_Trial1_P10_1_rep1O1.raw	1	1	0	0	0	0	0	52	67
4	195	P11221|OPRI_PSEAE	K.ADEALGAAQKAQQTADEAN(+.98)ER.A	Y	61.97	2187	21	1.5	730.01	3	45.02	246000	34800					1	18994	Marjan_Trial1_P10_1_rep1O1.raw	2	1	1	0	0	0	0	52	72	Deamidation (NQ)	N19:Deamidation (NQ):30.57
4	195	P11221|OPRI_PSEAE	K.ADEALGAAQKAQQTADEANER.A	Y	153.4	2186.02	21	0.9	1094.02	2	46.87	224000000	224000000	142000000				1	19931	Marjan_Trial1_P10_1_rep1O1.raw	21	9	7	5	0	0	0	52	72
4	195	P11221|OPRI_PSEAE	K.ADEALGAAQKAQQTADEANERALR.M	Y	49.73	2526.24	24	0.6	632.568	4	56.89		1620000					2	28129	Marjan_Trial1_P10_2_rep1O1.raw	2	0	2	0	0	0	0	52	75
4	195	P11221|OPRI_PSEAE	K.ADEALGAAQKAQQTADEANW(sub E)R.A	Y	54.5	2243.06	21	-7.6	748.687	3	51.28			65800000				3	26042	Marjan_Trial1_P10_3_rep1O1.raw	1	0	0	1	0	0	0	52	72	Mutation
4	195	P11221|OPRI_PSEAE	K.ADEALGAQ(sub A)QK.A	Y	39.23	1029.51	10	0	515.762	2	12.89		1040000					2	5035	Marjan_Trial1_P10_2_rep1O1.raw	1	0	1	0	0	0	0	52	61	Mutation
4	195	P11221|OPRI_PSEAE	K.AQQT(+114.04)ADEANER.A	Y	34.81	1345.59	11	0.4	673.801	2	14.73	17200000	13000000	16700000				1	5304	Marjan_Trial1_P10_1_rep1O1.raw	4	2	1	1	0	0	0	62	72	Ubiquitin	T4:Ubiquitin:1000.00
4	195	P11221|OPRI_PSEAE	K.AQQTAD(-18.01)EANER.A	Y	46.73	1213.53	11	0.5	607.774	2	7.89		479000	421000				2	2546	Marjan_Trial1_P10_2_rep1O1.raw	2	0	1	1	0	0	0	62	72	Dehydration	D6:Dehydration:22.85
4	195	P11221|OPRI_PSEAE	K.AQQTADEANER(+14.02).A	Y	47.16	1245.56	11	0.5	623.787	2	8.51	35900						1	2709	Marjan_Trial1_P10_1_rep1O1.raw	1	1	0	0	0	0	0	62	72	Methylation(KR)	R11:Methylation(KR):1000.00
4	195	P11221|OPRI_PSEAE	K.AQQTADEANER.A	Y	88.26	1231.54	11	0.2	616.779	2	7.17	1670000	3100000	2680000				2	1895	Marjan_Trial1_P10_2_rep1O1.raw	4	1	2	1	0	0	0	62	72
4	195	P11221|OPRI_PSEAE	K.AQQTADEANERALR.M	Y	48.28	1571.77	14	0.1	524.929	3	17.88		30300000	17900000				3	7455	Marjan_Trial1_P10_3_rep1O1.raw	4	0	2	2	0	0	0	62	75
4	195	P11221|OPRI_PSEAE	K.AQQTADEQ(sub A)NER.A	Y	56.63	1288.56	11	0.4	645.29	2	7.12	3420000						1	1804	Marjan_Trial1_P10_1_rep1O1.raw	1	1	0	0	0	0	0	62	72	Mutation
4	195	P11221|OPRI_PSEAE	K.E(sub A)DEALGAAQKQ(sub A)QQTADEANER.A	Y	49.79	2301.05	21	6.5	1151.54	2	46.75	0						1	19878	Marjan_Trial1_P10_1_rep1O1.raw	2	1	1	0	0	0	0	52	72	Mutation
4	195	P11221|OPRI_PSEAE	K.F(+42.01)SALALAAVLATGC(+57.02)SSHSK(+42.01).E	Y	26.79	1973.99	19	12.1	659.011	3	80.43						119000000	6	54674	Marjan_Trial1_PA10x_3_rep1O1.raw	1	0	0	0	0	0	1	7	25	Acetylation (Protein N-term); Carbamidomethylation; Acetylation (K)	F1:Acetylation (Protein N-term):1000.00;C14:Carbamidomethylation:1000.00;K19:Acetylation (K):1000.00
4	195	P11221|OPRI_PSEAE	K.FS(-18.01)ALALAAVLATGC(+57.02)SSHSK.E	Y	25.27	1871.96	19	13.3	936.998	2	55.43						0	6	37247	Marjan_Trial1_PA10x_3_rep1O1.raw	1	0	0	0	0	0	1	7	25	Dehydration; Carbamidomethylation	S2:Dehydration:0.00;C14:Carbamidomethylation:1000.00
4	195	P11221|OPRI_PSEAE	K.FSALALAAVLAT(-18.01)GC(+57.02)SSHSK.E	Y	26.21	1871.96	19	19.2	937.003	2	91.89					0		5	62010	Marjan_Trial1_PA10x_2_rep1O1.raw	1	0	0	0	0	1	0	7	25	Dehydration; Carbamidomethylation	T12:Dehydration:3.29;C14:Carbamidomethylation:1000.00
4	195	P11221|OPRI_PSEAE	K.FSALALAAVLATGC(+57.02).S	Y	25.04	1363.72	14	15	682.876	2	36.49						760000	6	24026	Marjan_Trial1_PA10x_3_rep1O1.raw	1	0	0	0	0	0	1	7	20	Carbamidomethylation	C14:Carbamidomethylation:1000.00
4	195	P11221|OPRI_PSEAE	K.FSALALAAVLATGC(+57.02)SS(-18.01)HSK(+14.02)ETEAR.L	Y	29.28	2472.24	24	0.6	825.089	3	90.92		281000					2	49559	Marjan_Trial1_P10_2_rep1O1.raw	1	0	1	0	0	0	0	7	30	Carbamidomethylation; Dehydration; Methylation(KR)	C14:Carbamidomethylation:1000.00;S16:Dehydration:0.00;K19:Methylation(KR):0.00
4	195	P11221|OPRI_PSEAE	K.FSALALAAVLATGC(+57.02)SSHSKETEAR.L	Y	29.9	2476.24	24	6.2	826.425	3	96.06	158000				0		5	65925	Marjan_Trial1_PA10x_2_rep1O1.raw	2	1	0	0	0	1	0	7	30	Carbamidomethylation	C14:Carbamidomethylation:1000.00
4	195	P11221|OPRI_PSEAE	K.FSALALAAVLATGC(+57.02)SSHSKETEARLTATEDAAA.R	Y	31.91	3319.64	33	-5.4	1107.55	3	72.94				5230000			4	46295	Marjan_Trial1_PA10x_1_rep1O1.raw	1	0	0	0	1	0	0	7	39	Carbamidomethylation	C14:Carbamidomethylation:1000.00
4	195	P11221|OPRI_PSEAE	K.Q(sub A)DEALGAAQK.A	Y	44.26	1029.51	10	-0.5	515.761	2	12.88	41800000						1	4466	Marjan_Trial1_P10_1_rep1O1.raw	2	2	0	0	0	0	0	52	61	Mutation
4	195	P11221|OPRI_PSEAE	K.Q(sub A)DEALGAAQKAQQTADEQ(sub A)NER.A	Y	44.67	2300.06	21	1.1	767.696	3	48.1		9570000					2	23028	Marjan_Trial1_P10_2_rep1O1.raw	1	0	1	0	0	0	0	52	72	Mutation
4	195	P11221|OPRI_PSEAE	K.Q(sub A)QQTADEANER.A	Y	61.05	1288.56	11	-0.1	645.289	2	7.62		2520000	2010000				3	2432	Marjan_Trial1_P10_3_rep1O1.raw	2	0	1	1	0	0	0	62	72	Mutation
4	195	P11221|OPRI_PSEAE	K.Q(sub A)QQTADEQ(sub A)NER.A	Y	42.18	1345.59	11	0.3	673.8	2	7.47		1190000					2	2177	Marjan_Trial1_P10_2_rep1O1.raw	1	0	1	0	0	0	0	62	72	Mutation
4	195	P11221|OPRI_PSEAE	K.V(sub A)R(sub Q)QTADEANER.A	Y	30.33	1287.62	11	5.6	644.819	2	7.18		354000					2	1906	Marjan_Trial1_P10_2_rep1O1.raw	1	0	1	0	0	0	0	62	72	Mutation
4	195	P11221|OPRI_PSEAE	K.W(sub A)QQTADEANER.A	Y	43.24	1346.59	11	3.5	674.302	2	13.31		0					2	5255	Marjan_Trial1_P10_2_rep1O1.raw	1	0	1	0	0	0	0	62	72	Mutation
4	195	P11221|OPRI_PSEAE	Q.K(+27.99)AQQTADEANER.A	Y	42.01	1387.63	12	0.8	694.824	2	10.3	73600	319000	463000				2	3683	Marjan_Trial1_P10_2_rep1O1.raw	6	2	3	1	0	0	0	61	72	Formylation	K1:Formylation:1000.00
4	195	P11221|OPRI_PSEAE	R.A(+42.01)DEAYRK(+14.02)ADEALGAAQKAQQTADEANER.A	Y	29.26	3075.45	28	-1.7	1026.16	3	64.69		0					2	32974	Marjan_Trial1_P10_2_rep1O1.raw	2	1	1	0	0	0	0	45	72	Acetylation (N-term); Methylation(KR)	A1:Acetylation (N-term):1000.00;K7:Methylation(KR):0.00
4	195	P11221|OPRI_PSEAE	R.A(+43.01)DEAYR(+14.02)KADEALGAAQK.A	Y	66.68	1862.91	17	1.4	932.465	2	37.91	18700000	199000000	166000000				1	15461	Marjan_Trial1_P10_1_rep1O1.raw	15	4	6	5	0	0	0	45	61	Carbamylation; Methylation(KR)	A1:Carbamylation:10.92;R6:Methylation(KR):23.10
4	195	P11221|OPRI_PSEAE	R.A(+43.01)DEAYR(+14.02)KADEALGAAQKAQQTADEANER.A	Y	86.26	3076.44	28	1.2	1026.49	3	70.92	270000000	396000000	217000000				1	33407	Marjan_Trial1_P10_1_rep1O1.raw	20	8	9	3	0	0	0	45	72	Carbamylation; Methylation(KR)	A1:Carbamylation:6.67;R6:Methylation(KR):14.02
4	195	P11221|OPRI_PSEAE	R.A(+43.01)DEAYRK(+14.02)ADEALGAAQK.A	Y	31.18	1862.91	17	0	621.978	3	37.26			16200000				3	17713	Marjan_Trial1_P10_3_rep1O1.raw	1	0	0	1	0	0	0	45	61	Carbamylation; Methylation(KR)	A1:Carbamylation:56.70;K7:Methylation(KR):0.00
4	195	P11221|OPRI_PSEAE	R.A(+43.01)DEAYRK(+14.02)ADEALGAAQKAQQTADEANER.A	Y	67.22	3076.44	28	0.1	770.119	4	66.27	292000000	381000000	30300000				1	30786	Marjan_Trial1_P10_1_rep1O1.raw	4	2	1	1	0	0	0	45	72	Carbamylation; Methylation(KR)	A1:Carbamylation:18.27;K7:Methylation(KR):12.28
4	195	P11221|OPRI_PSEAE	R.A(+43.01)QAR(+14.02)ADEAYR.K	Y	28.92	1206.57	10	0.1	604.294	2	7.9		523000					2	2551	Marjan_Trial1_P10_2_rep1O1.raw	1	0	1	0	0	0	0	41	50	Carbamylation; Methylation(KR)	A1:Carbamylation:1000.00;R4:Methylation(KR):121.05
4	195	P11221|OPRI_PSEAE	R.AD(-18.01)EAYRKADEALGAAQK.A	Y	52.7	1787.88	17	-0.2	596.967	3	52.43		3550000	4240000				2	25456	Marjan_Trial1_P10_2_rep1O1.raw	2	0	1	1	0	0	0	45	61	Dehydration	D2:Dehydration:32.97
4	195	P11221|OPRI_PSEAE	R.AD(-18.01)EAYRKADEALGAAQKAQQTADEANER.A	Y	40.03	3001.41	28	2.3	751.362	4	47.65		463000	168000				2	22777	Marjan_Trial1_P10_2_rep1O1.raw	2	0	1	1	0	0	0	45	72	Dehydration	D2:Dehydration:0.00
4	195	P11221|OPRI_PSEAE	R.ADEAY(-18.01)RKADEALGAAQKAQQTADEANER.A	Y	51.17	3001.41	28	-0.8	751.36	4	52.16			168000				3	26609	Marjan_Trial1_P10_3_rep1O1.raw	1	0	0	1	0	0	0	45	72	Dehydration	Y5:Dehydration:11.27
4	195	P11221|OPRI_PSEAE	R.ADEAYR(+14.02)K(+42.01)ADEALGAAQKAQQTADEANER.A	Y	37.53	3075.45	28	-0.3	1026.16	3	69.91	0						1	32824	Marjan_Trial1_P10_1_rep1O1.raw	2	2	0	0	0	0	0	45	72	Methylation(KR); Acetylation (K)	R6:Methylation(KR):15.66;K7:Acetylation (K):18.54
4	195	P11221|OPRI_PSEAE	R.ADEAYR(+14.02)K(+43.01)ADEALGAAQK.A	Y	55.47	1862.91	17	0.4	621.978	3	36.74	546000000	389000000	153000000				1	14938	Marjan_Trial1_P10_1_rep1O1.raw	18	8	7	3	0	0	0	45	61	Methylation(KR); Carbamylation	R6:Methylation(KR):100.46;K7:Carbamylation:0.00
4	195	P11221|OPRI_PSEAE	R.ADEAYR(+14.02)K(+43.01)ADEALGAAQKAQQTADEANER.A	Y	79.37	3076.44	28	1.6	1026.49	3	63.68	558000000	721000000	294000000				2	32364	Marjan_Trial1_P10_2_rep1O1.raw	31	11	10	10	0	0	0	45	72	Methylation(KR); Carbamylation	R6:Methylation(KR):127.06;K7:Carbamylation:9.87
4	195	P11221|OPRI_PSEAE	R.ADEAYRK(+114.04)ADEALGAAQK.A	Y	55.95	1919.93	17	0.7	640.986	3	41.36	17300000	10600000	28300000				1	17165	Marjan_Trial1_P10_1_rep1O1.raw	15	5	6	4	0	0	0	45	61	Ubiquitin	K7:Ubiquitin:129.31
4	195	P11221|OPRI_PSEAE	R.ADEAYRK(+114.04)ADEALGAAQKAQQTADEANER.A	Y	73.44	3133.47	28	0	1045.5	3	66.81	110000000	41000000	148000000				1	31104	Marjan_Trial1_P10_1_rep1O1.raw	31	15	10	6	0	0	0	45	72	Ubiquitin	K7:Ubiquitin:72.22
4	195	P11221|OPRI_PSEAE	R.ADEAYRK(+14.02)ADE(+43.99)ALGAAQKAQQTADEANER.A	Y	34.19	3077.43	28	7.1	1026.82	3	66.82	136000	0					1	31112	Marjan_Trial1_P10_1_rep1O1.raw	2	1	1	0	0	0	0	45	72	Methylation(KR); Carboxylation (E)	K7:Methylation(KR):0.00;E10:Carboxylation (E):0.00
4	195	P11221|OPRI_PSEAE	R.ADEAYRK(+14.02)ADEALGAAQK(+43.01)AQQTADEANER.A	Y	30.11	3076.44	28	0.5	616.297	5	71.98	266000000						1	34028	Marjan_Trial1_P10_1_rep1O1.raw	1	1	0	0	0	0	0	45	72	Methylation(KR); Carbamylation	K7:Methylation(KR):0.00;K17:Carbamylation:13.73
4	195	P11221|OPRI_PSEAE	R.ADEAYRK(+172.05)ADEALGAAQKAQQTADEANER.A	Y	29.91	3191.48	28	6.4	1064.84	3	71.15	0						1	33540	Marjan_Trial1_P10_1_rep1O1.raw	1	1	0	0	0	0	0	45	72	Menadione hydroquinone derivative	K7:Menadione hydroquinone derivative:0.00
4	195	P11221|OPRI_PSEAE	R.ADEAYRK(+43.01)ADEALGAAQK(+14.02)AQQTADEANER.A	Y	28.47	3076.44	28	0	616.296	5	62.61		330000000					2	31664	Marjan_Trial1_P10_2_rep1O1.raw	1	0	1	0	0	0	0	45	72	Carbamylation; Methylation(KR)	K7:Carbamylation:0.00;K17:Methylation(KR):0.00
4	195	P11221|OPRI_PSEAE	R.ADEAYRK(+59.05)ADEALGAAQKAQQTADEANER.A	Y	29.12	3078.47	28	-6.2	1027.16	3	64.9			0				3	34804	Marjan_Trial1_P10_3_rep1O1.raw	1	0	0	1	0	0	0	45	72	5-hydroxy-N6 N6 N6-trimethyl	K7:5-hydroxy-N6 N6 N6-trimethyl:22.96
4	195	P11221|OPRI_PSEAE	R.ADEAYRKADEALGAAM(sub Q)KAQQTADEANER.A	Y	37.65	3022.41	28	-16.3	1008.46	3	68.93	420000						1	32266	Marjan_Trial1_P10_1_rep1O1.raw	1	1	0	0	0	0	0	45	72	Mutation
4	195	P11221|OPRI_PSEAE	R.ADEAYRKADEALGAAQ(+.98)KAQ(+.98)QTADEANER.A	Y	34.67	3021.39	28	12.1	1008.15	3	65.34			0				3	35091	Marjan_Trial1_P10_3_rep1O1.raw	1	0	0	1	0	0	0	45	72	Deamidation (NQ)	Q16:Deamidation (NQ):25.11;Q19:Deamidation (NQ):9.34
4	195	P11221|OPRI_PSEAE	R.ADEAYRKADEALGAAQ(+.98)KAQQTADEANER.A	Y	65.15	3020.41	28	6.9	1007.82	3	73.89	335000	370000	139000				1	35167	Marjan_Trial1_P10_1_rep1O1.raw	6	3	2	1	0	0	0	45	72	Deamidation (NQ)	Q16:Deamidation (NQ):22.78
4	195	P11221|OPRI_PSEAE	R.ADEAYRKADEALGAAQK(+114.04).A	Y	44.93	1919.93	17	-0.1	960.974	2	39.24	170000						1	16122	Marjan_Trial1_P10_1_rep1O1.raw	3	3	0	0	0	0	0	45	61	Ubiquitin	K17:Ubiquitin:67.09
4	195	P11221|OPRI_PSEAE	R.ADEAYRKADEALGAAQK(+114.04)AQQTADEANER.A	Y	67.06	3133.47	28	1.1	1045.5	3	70.38	109000000	109000000	93600000				1	33098	Marjan_Trial1_P10_1_rep1O1.raw	18	4	8	6	0	0	0	45	72	Ubiquitin	K17:Ubiquitin:0.00
4	195	P11221|OPRI_PSEAE	R.ADEAYRKADEALGAAQK(+56.06)AQQTADEANER.A	Y	27.15	3075.49	28	-12.3	1026.16	3	65.96		0					2	33722	Marjan_Trial1_P10_2_rep1O1.raw	1	0	1	0	0	0	0	45	72	Diethylation	K17:Diethylation:26.67
4	195	P11221|OPRI_PSEAE	R.ADEAYRKADEALGAAQK(+58.01)AQQTADEANER.A	Y	37.35	3077.43	28	6.9	1026.82	3	66.1	27400		10300				3	35580	Marjan_Trial1_P10_3_rep1O1.raw	2	1	0	1	0	0	0	45	72	Carboxymethyl (KW X@N-term)	K17:Carboxymethyl (KW X@N-term):0.00
4	195	P11221|OPRI_PSEAE	R.ADEAYRKADEALGAAQK(-1.03)AQQTADEANER.A	Y	39.89	3018.39	28	10.2	1007.15	3	60.71		0					2	30464	Marjan_Trial1_P10_2_rep1O1.raw	1	0	1	0	0	0	0	45	72	Lysine oxidation to aminoadipic semialdehyde	K17:Lysine oxidation to aminoadipic semialdehyde:64.64
4	195	P11221|OPRI_PSEAE	R.ADEAYRKADEALGAAQK.A	Y	112.28	1805.89	17	0.9	602.971	3	38.35	784000000	828000000	574000000				1	15687	Marjan_Trial1_P10_1_rep1O1.raw	42	18	14	10	0	0	0	45	61
4	195	P11221|OPRI_PSEAE	R.ADEAYRKADEALGAAQKAQQT(+114.04)ADEANER.A	Y	62.71	3133.47	28	0.5	1045.5	3	69.42			38000				3	37718	Marjan_Trial1_P10_3_rep1O1.raw	1	0	0	1	0	0	0	45	72	Ubiquitin	T21:Ubiquitin:0.00
4	195	P11221|OPRI_PSEAE	R.ADEAYRKADEALGAAQKAQQTADEANER.A	Y	122.02	3019.42	28	1.7	1007.48	3	72.19	781000000	1040000000	836000000				1	34153	Marjan_Trial1_P10_1_rep1O1.raw	78	31	24	23	0	0	0	45	72
4	195	P11221|OPRI_PSEAE	R.ADEAYRKADEQ(sub A)LGAAQK.A	Y	36.05	1862.91	17	-0.7	466.735	4	37.05		204000000					2	16971	Marjan_Trial1_P10_2_rep1O1.raw	1	0	1	0	0	0	0	45	61	Mutation
4	195	P11221|OPRI_PSEAE	R.ADEAYRKADEW(sub A)LGAAQKAQQTADEANER.A	Y	53.67	3134.47	28	0.6	1045.83	3	65		0					2	33147	Marjan_Trial1_P10_2_rep1O1.raw	1	0	1	0	0	0	0	45	72	Mutation
4	195	P11221|OPRI_PSEAE	R.ADEAYRKQ(sub A)DEALGAAQK.A	Y	40.73	1862.91	17	0.1	466.735	4	39.4	288000000						1	16186	Marjan_Trial1_P10_1_rep1O1.raw	1	1	0	0	0	0	0	45	61	Mutation
4	195	P11221|OPRI_PSEAE	R.ADEAYRKQ(sub A)DEALGAAQKAQQTADEANER.A	Y	50.83	3076.44	28	0.6	616.297	5	65.65		330000000					2	33540	Marjan_Trial1_P10_2_rep1O1.raw	1	0	1	0	0	0	0	45	72	Mutation
4	195	P11221|OPRI_PSEAE	R.ADEAYRR(sub K)ADEALGAAQR(sub K)AQQTADEANER.A	Y	28.49	3075.44	28	1.9	1026.15	3	67.9	0						1	31699	Marjan_Trial1_P10_1_rep1O1.raw	1	1	0	0	0	0	0	45	72	Mutation
4	195	P11221|OPRI_PSEAE	R.AQARADEAYR.K	Y	56.13	1149.55	10	-0.1	575.784	2	7.34	655000	1130000	480000				1	2019	Marjan_Trial1_P10_1_rep1O1.raw	3	1	1	1	0	0	0	41	50
4	195	P11221|OPRI_PSEAE	R.AQARADEAYRK.A	Y	30.25	1277.65	11	0.6	639.832	2	7.68			95200				3	2495	Marjan_Trial1_P10_3_rep1O1.raw	1	0	0	1	0	0	0	41	51
4	195	P11221|OPRI_PSEAE	R.AQARADEAYRKADEALGAAQK.A	Y	47.92	2232.12	21	0.1	559.038	4	46.95	12800000		30200000				3	23397	Marjan_Trial1_P10_3_rep1O1.raw	4	1	0	3	0	0	0	41	61
4	195	P11221|OPRI_PSEAE	R.K(+114.04)ADEALGAAQK.A	Y	65.82	1214.63	11	0.8	608.321	2	23.72	7550000	14400000	5500000				3	10398	Marjan_Trial1_P10_3_rep1O1.raw	6	1	4	1	0	0	0	51	61	Ubiquitin	K1:Ubiquitin:168.06
4	195	P11221|OPRI_PSEAE	R.K(+114.04)ADEALGAAQKAQQTADEANER.A	Y	68.4	2428.16	22	0.3	810.393	3	40.7	106000000	74300000	74100000				1	16826	Marjan_Trial1_P10_1_rep1O1.raw	13	5	3	5	0	0	0	51	72	Ubiquitin	K1:Ubiquitin:28.78
4	195	P11221|OPRI_PSEAE	R.K(+170.04)ADEALGAAQKAQQTADEANER.A	Y	25.48	2484.15	22	9.5	829.066	3	41.77	0						1	17366	Marjan_Trial1_P10_1_rep1O1.raw	1	1	0	0	0	0	0	51	72	Menadione quinone derivative	K1:Menadione quinone derivative:15.94
4	195	P11221|OPRI_PSEAE	R.K(+42.01)(+14.02)ADEALGAAQKAQQTADEANER.A	Y	60.74	2370.14	22	-5	1186.07	2	41.52	0						1	17245	Marjan_Trial1_P10_1_rep1O1.raw	1	1	0	0	0	0	0	51	72	Acetylation (N-term); Methylation(KR)	K1:Acetylation (N-term):1000.00;K1:Methylation(KR):59.20
4	195	P11221|OPRI_PSEAE	R.K(+42.01)ADEALGAAQ(+.98)KAQQTADEANER.A	Y	25.39	2357.11	22	-9.9	786.703	3	51.96			0				3	26481	Marjan_Trial1_P10_3_rep1O1.raw	1	0	0	1	0	0	0	51	72	Acetylation (N-term); Deamidation (NQ)	K1:Acetylation (N-term):1000.00;Q10:Deamidation (NQ):11.27
4	195	P11221|OPRI_PSEAE	R.K(+43.01)(+14.02)ADEALGAAQK.A	Y	62.26	1157.6	11	0.3	579.809	2	9.18	47500000	53100000	2120000				2	3229	Marjan_Trial1_P10_2_rep1O1.raw	10	6	3	1	0	0	0	51	61	Carbamylation; Methylation(KR)	K1:Carbamylation:152.36;K1:Methylation(KR):143.07
4	195	P11221|OPRI_PSEAE	R.K(+43.01)(+14.02)ADEALGAAQKAQQTADEANER.A	Y	113.02	2371.14	22	0.9	1186.58	2	41.19	249000000	161000000	193000000				1	17072	Marjan_Trial1_P10_1_rep1O1.raw	27	12	7	8	0	0	0	51	72	Carbamylation; Methylation(KR)	K1:Carbamylation:132.72;K1:Methylation(KR):132.72
4	195	P11221|OPRI_PSEAE	R.K(+58.01)ADEALGAAQKAQQTADEANER.A	Y	42.29	2372.12	22	7	1187.08	2	40.43		6.06					2	18766	Marjan_Trial1_P10_2_rep1O1.raw	1	0	1	0	0	0	0	51	72	Carboxymethyl (KW X@N-term)	K1:Carboxymethyl (KW X@N-term):82.30
4	195	P11221|OPRI_PSEAE	R.KADEALGAAQ(+.98)K(+42.01)AQQ(+.98)TADEANER.A	Y	26.73	2358.09	22	-2.8	787.036	3	45.9	0						1	19468	Marjan_Trial1_P10_1_rep1O1.raw	1	1	0	0	0	0	0	51	72	Deamidation (NQ); Acetylation (K)	Q10:Deamidation (NQ):22.34;K11:Acetylation (K):0.00;Q14:Deamidation (NQ):9.34
4	195	P11221|OPRI_PSEAE	R.KADEALGAAQ(+.98)K(+42.01)AQQTADEANER.A	Y	64.88	2357.11	22	-11.6	1179.55	2	48.77	9880000		5970000				1	20949	Marjan_Trial1_P10_1_rep1O1.raw	5	4	0	1	0	0	0	51	72	Deamidation (NQ); Acetylation (K)	Q10:Deamidation (NQ):32.97;K11:Acetylation (K):21.00
4	195	P11221|OPRI_PSEAE	R.KADEALGAAQK(-.98).A	Y	55.07	1099.6	11	0	550.807	2	7.94		55900	147000				2	2588	Marjan_Trial1_P10_2_rep1O1.raw	2	0	1	1	0	0	0	51	61	Amidation	K11:Amidation:1000.00
4	195	P11221|OPRI_PSEAE	R.KADEALGAAQK(+114.04).A	Y	42.95	1214.63	11	1.3	608.321	2	8.42	7170000						1	2674	Marjan_Trial1_P10_1_rep1O1.raw	1	1	0	0	0	0	0	51	61	Ubiquitin	K11:Ubiquitin:89.02
4	195	P11221|OPRI_PSEAE	R.KADEALGAAQK(+114.04)AQQTADEANER.A	Y	70.09	2428.16	22	0.6	810.394	3	46.05	85500000	461000	10200000				3	22847	Marjan_Trial1_P10_3_rep1O1.raw	5	2	2	1	0	0	0	51	72	Ubiquitin	K11:Ubiquitin:52.74
4	195	P11221|OPRI_PSEAE	R.KADEALGAAQK(+21.98).A	Y	27.62	1122.56	11	-0.7	562.289	2	8.28		104000					2	2798	Marjan_Trial1_P10_2_rep1O1.raw	1	0	1	0	0	0	0	51	61	Sodium adduct	K11:Sodium adduct:17.51
4	195	P11221|OPRI_PSEAE	R.KADEALGAAQK(+43.01)AQQTADEANER.A	Y	46.34	2357.12	22	-13.9	786.703	3	49.59	9870000						1	21394	Marjan_Trial1_P10_1_rep1O1.raw	1	1	0	0	0	0	0	51	72	Carbamylation	K11:Carbamylation:17.73
4	195	P11221|OPRI_PSEAE	R.KADEALGAAQK(+58.01)AQQTADEANER.A	Y	32.39	2372.12	22	9.4	791.721	3	41.66		0					2	19449	Marjan_Trial1_P10_2_rep1O1.raw	1	0	1	0	0	0	0	51	72	Carboxymethyl (KW X@N-term)	K11:Carboxymethyl (KW X@N-term):12.20
4	195	P11221|OPRI_PSEAE	R.KADEALGAAQK.A	Y	85.63	1100.58	11	-0.6	551.298	2	7.95	86600000	26000000	16000000				1	2465	Marjan_Trial1_P10_1_rep1O1.raw	11	6	2	3	0	0	0	51	61
4	195	P11221|OPRI_PSEAE	R.KADEALGAAQKAQ(+.98)QTADEANER.A	Y	46.81	2315.1	22	7	772.712	3	40.88		2100000					2	19024	Marjan_Trial1_P10_2_rep1O1.raw	2	0	2	0	0	0	0	51	72	Deamidation (NQ)	Q13:Deamidation (NQ):0.00
4	195	P11221|OPRI_PSEAE	R.KADEALGAAQKAQQ(+.98)TADEANER.A	Y	31.81	2315.1	22	8.4	1158.57	2	40.02	0						1	16471	Marjan_Trial1_P10_1_rep1O1.raw	1	1	0	0	0	0	0	51	72	Deamidation (NQ)	Q14:Deamidation (NQ):0.00
4	195	P11221|OPRI_PSEAE	R.KADEALGAAQKAQQT(+59.02)ADEANER.A	Y	25.81	2373.13	22	2.3	792.054	3	45.48			10000				3	22516	Marjan_Trial1_P10_3_rep1O1.raw	1	0	0	1	0	0	0	51	72	Aminoethylcysteine	T15:Aminoethylcysteine:1000.00
4	195	P11221|OPRI_PSEAE	R.KADEALGAAQKAQQTADEAN(+.98)ER.A	Y	34.74	2315.1	22	9.1	1158.57	2	43.94			14200				3	21604	Marjan_Trial1_P10_3_rep1O1.raw	1	0	0	1	0	0	0	51	72	Deamidation (NQ)	N20:Deamidation (NQ):0.00
4	195	P11221|OPRI_PSEAE	R.KADEALGAAQKAQQTADEANER(-.98).A	Y	43.19	2313.13	22	-6.2	1157.57	2	41.02	0						1	16974	Marjan_Trial1_P10_1_rep1O1.raw	1	1	0	0	0	0	0	51	72	Amidation	R22:Amidation:1000.00
4	195	P11221|OPRI_PSEAE	R.KADEALGAAQKAQQTADEANER.A	Y	141.69	2314.11	22	1.3	1158.07	2	41.44	284000000	352000000	205000000				1	17210	Marjan_Trial1_P10_1_rep1O1.raw	34	15	12	7	0	0	0	51	72
4	195	P11221|OPRI_PSEAE	R.KADEALGAAQKAQQTADEANERALR.M	Y	30.93	2654.34	25	-1.6	664.591	4	55.38			3610000				3	28576	Marjan_Trial1_P10_3_rep1O1.raw	1	0	0	1	0	0	0	51	75
4	195	P11221|OPRI_PSEAE	R.KE(sub A)DEALGAAQKAQQTADEANER.A	Y	49.49	2372.12	22	8.3	1187.08	2	39.57		0					2	18316	Marjan_Trial1_P10_2_rep1O1.raw	1	0	1	0	0	0	0	51	72	Mutation
4	195	P11221|OPRI_PSEAE	R.KM(sub A)DQ(sub E)ALGAAQKAQQTADEANER.A	Y	47.6	2373.13	22	4.9	1187.58	2	44.63			0				3	22021	Marjan_Trial1_P10_3_rep1O1.raw	1	0	0	1	0	0	0	51	72	Mutation
4	195	P11221|OPRI_PSEAE	R.LT(+114.04)ATEDAAAR.A	Y	38.53	1131.55	10	-0.9	566.783	2	45.26	7280000		5870000				3	22387	Marjan_Trial1_P10_3_rep1O1.raw	2	1	0	1	0	0	0	31	40	Ubiquitin	T2:Ubiquitin:54.01
4	195	P11221|OPRI_PSEAE	R.LTAT(-18.01)EDAAAR.A	Y	33.62	999.499	10	-0.2	500.756	2	17.72			627000				3	7383	Marjan_Trial1_P10_3_rep1O1.raw	1	0	0	1	0	0	0	31	40	Dehydration	T4:Dehydration:0.00
4	195	P11221|OPRI_PSEAE	R.LTATED(-18.01)AAAR.A	Y	40.2	999.499	10	0.2	500.757	2	15.66	2640000	2440000					1	5719	Marjan_Trial1_P10_1_rep1O1.raw	2	1	1	0	0	0	0	31	40	Dehydration	D6:Dehydration:30.83
4	195	P11221|OPRI_PSEAE	R.LTATEDAAAR.A	Y	99.72	1017.51	10	0.6	509.762	2	13.97	887000000	373000000	352000000				1	4980	Marjan_Trial1_P10_1_rep1O1.raw	15	8	2	5	0	0	0	31	40
4	195	P11221|OPRI_PSEAE	R.LTATEDAAARAQAR.A	Y	55.27	1443.74	14	0.2	722.879	2	20.36	57100	2570000	1590000				2	8682	Marjan_Trial1_P10_2_rep1O1.raw	6	3	2	1	0	0	0	31	44
4	195	P11221|OPRI_PSEAE	R.LTATEDQ(sub A)AAR.A	Y	43	1074.53	10	0.1	538.273	2	13.95	30500000						1	4970	Marjan_Trial1_P10_1_rep1O1.raw	2	2	0	0	0	0	0	31	40	Mutation
4	195	P11221|OPRI_PSEAE	R.LTQ(sub A)TEDAAAR.A	Y	45.26	1074.53	10	0.1	538.273	2	19.36	535000000	169000000	203000000				3	8168	Marjan_Trial1_P10_3_rep1O1.raw	11	6	1	4	0	0	0	31	40	Mutation
4	195	P11221|OPRI_PSEAE	R.N(sub K)ADEALGAAQK.A	Y	47.3	1086.53	11	0.8	544.273	2	33.07	3470000						1	13246	Marjan_Trial1_P10_1_rep1O1.raw	1	1	0	0	0	0	0	51	61	Mutation
4	195	P11221|OPRI_PSEAE	R.Q(sub A)DEQ(sub A)YRKADEALGAAQK.A	Y	38.76	1919.93	17	2.1	640.986	3	39.94		10300000					2	18513	Marjan_Trial1_P10_2_rep1O1.raw	1	0	1	0	0	0	0	45	61	Mutation
4	195	P11221|OPRI_PSEAE	Y.RK(+14.96)ADEALGAAQKAQQTADEANER.A	Y	53.2	2485.18	23	2.1	829.402	3	42.78	7100000		458000				1	17875	Marjan_Trial1_P10_1_rep1O1.raw	3	2	0	1	0	0	0	50	72	Alpha-amino adipic acid	K2:Alpha-amino adipic acid:11.49
4	195	P11221|OPRI_PSEAE	Y.RKADEALGAAQK(+14.96)AQQTADEANER.A	Y	32.95	2485.18	23	2	829.402	3	41.9	7100000		8000000				1	17428	Marjan_Trial1_P10_1_rep1O1.raw	4	1	0	3	0	0	0	50	72	Alpha-amino adipic acid	K12:Alpha-amino adipic acid:0.00
245	208	P11436|AMIE_PSEAE	R.ANDQSQNHLFK.I	Y	40.08	1300.62	11	-0.5	651.315	2	14.96	73900	117000					1	5415	Marjan_Trial1_P10_1_rep1O1.raw	2	1	1	0	0	0	0	268	278			P11436|AMIE_PSEAE	P11436	17	0
245	208	P11436|AMIE_PSEAE	R.GYS(+114.04)GLQASGDGDRGLAEC(+57.02)PFEFYR.T	Y	77.56	2765.21	24	0.6	1383.62	2	100.82			0				3	61116	Marjan_Trial1_P10_3_rep1O1.raw	1	0	0	1	0	0	0	283	306	Ubiquitin; Carbamidomethylation	S3:Ubiquitin:20.54;C18:Carbamidomethylation:1000.00
245	208	P11436|AMIE_PSEAE	R.GYSGLQASGDGDR.G	Y	54.46	1281.56	13	-0.4	641.786	2	26.89			339000				3	12094	Marjan_Trial1_P10_3_rep1O1.raw	1	0	0	1	0	0	0	283	295
245	208	P11436|AMIE_PSEAE	R.GYSGLQASGDGDRGLAEC(+57.02)PFEFYR.T	Y	80.22	2651.17	24	0.5	884.731	3	95.53	1780000	5870000	6060000				3	56095	Marjan_Trial1_P10_3_rep1O1.raw	3	1	1	1	0	0	0	283	306	Carbamidomethylation	C18:Carbamidomethylation:1000.00
245	208	P11436|AMIE_PSEAE	R.GYSGLQW(sub A)SGDGDRGLAEC(+57.02)PFEFYR.T	Y	39.82	2766.21	24	3.3	1384.12	2	100.83			112000				3	61125	Marjan_Trial1_P10_3_rep1O1.raw	1	0	0	1	0	0	0	283	306	Carbamidomethylation; Mutation	C18:Carbamidomethylation:1000.00
245	208	P11436|AMIE_PSEAE	R.LHTAAEVLDNAR.K	Y	47.55	1308.68	12	-0.1	437.233	3	39.31		6660000	6850000				2	18164	Marjan_Trial1_P10_2_rep1O1.raw	2	0	1	1	0	0	0	25	36
245	208	P11436|AMIE_PSEAE	R.STTGVAQC(+57.02)PVGR.L	Y	68.89	1231.6	12	0.1	616.806	2	20.7		2020000	3030000				2	8841	Marjan_Trial1_P10_2_rep1O1.raw	2	0	1	1	0	0	0	325	336	Carbamidomethylation	C8:Carbamidomethylation:1000.00
245	208	P11436|AMIE_PSEAE	R.STTGVAQC(+57.02)PVGRLPYEGLEK.E	Y	88.24	2161.08	20	0.6	1081.55	2	65.63	6510000	47400	10400000				2	33525	Marjan_Trial1_P10_2_rep1O1.raw	3	1	1	1	0	0	0	325	344	Carbamidomethylation	C8:Carbamidomethylation:1000.00
245	208	P11436|AMIE_PSEAE	R.STTGVAQC(+57.02)PVGRLPYEGLEKEA	Y	50.92	2361.16	22	1	788.062	3	69.49	4520000		17200000				1	32560	Marjan_Trial1_P10_1_rep1O1.raw	2	1	0	1	0	0	0	325	346	Carbamidomethylation	C8:Carbamidomethylation:1000.00
1202	681	P11720|TRPI_PSEAE	R.LAQETGLAQAPAAR.L	Y	41.57	1395.75	14	1.4	698.882	2	41.58			187000				3	20208	Marjan_Trial1_P10_3_rep1O1.raw	1	0	0	1	0	0	0	174	187			P11720|TRPI_PSEAE	P11720	1	0
1	20	P13794|PORF_PSEAE	A.NVTVDANGC(+57.02)PAVAEVVR.V	Y	83.89	1769.87	17	-0.3	885.943	2	94.61			0				3	55269	Marjan_Trial1_P10_3_rep1O1.raw	1	0	0	1	0	0	0	221	237	Carbamidomethylation	C9:Carbamidomethylation:1000.00	P13794|PORF_PSEAE	P13794	1540	6
1	20	P13794|PORF_PSEAE	A.Q(-17.03)GQNSVEIEAFGK.R	Y	75.75	1388.66	13	0.4	695.336	2	80.1	8170000	21600000	14500000				1	38903	Marjan_Trial1_P10_1_rep1O1.raw	4	1	1	2	0	0	0	25	37	Pyro-glu from Q	Q1:Pyro-glu from Q:1000.00
1	20	P13794|PORF_PSEAE	A.Q(-17.03)GQNSVEIEAFGKR.Y	Y	91.68	1544.76	14	0.1	773.386	2	62.02	142000000	512000000	411000000				1	28366	Marjan_Trial1_P10_1_rep1O1.raw	38	7	19	12	0	0	0	25	38	Pyro-glu from Q	Q1:Pyro-glu from Q:1000.00
1	20	P13794|PORF_PSEAE	A.Q(-17.03)GQNSVEIEAFGKRN(sub Y).F	Y	35.18	1658.8	15	-0.1	830.408	2	67.78			0				3	36647	Marjan_Trial1_P10_3_rep1O1.raw	1	0	0	1	0	0	0	25	39	Pyro-glu from Q; Mutation	Q1:Pyro-glu from Q:1000.00
1	20	P13794|PORF_PSEAE	A.Q(-17.03)GQNSVEIEAFN(sub G)KR.Y	Y	39.71	1601.78	14	1.1	801.898	2	58.94		134000000	3890000				2	29396	Marjan_Trial1_P10_2_rep1O1.raw	3	0	2	1	0	0	0	25	38	Pyro-glu from Q; Mutation	Q1:Pyro-glu from Q:1000.00
1	20	P13794|PORF_PSEAE	A.Q(-17.03)GQNSVEIEAFW(sub G)L(sub K)R.Y	Y	35.47	1658.81	14	-0.7	830.409	2	63.18	9380000						1	29045	Marjan_Trial1_P10_1_rep1O1.raw	1	1	0	0	0	0	0	25	38	Pyro-glu from Q; Mutation	Q1:Pyro-glu from Q:1000.00
1	20	P13794|PORF_PSEAE	A.QGQNSVEIEAFGK(+114.04)R.Y	Y	52.07	1675.83	14	1.4	838.922	2	44.1	2600000	12400000	16900000				2	20795	Marjan_Trial1_P10_2_rep1O1.raw	7	1	3	3	0	0	0	25	38	Ubiquitin	K13:Ubiquitin:135.04
1	20	P13794|PORF_PSEAE	A.QGQNSVEIEAFGK.R	Y	86.47	1405.68	13	0.6	703.85	2	59.61		44000000	26800000				3	31338	Marjan_Trial1_P10_3_rep1O1.raw	6	0	3	3	0	0	0	25	37
1	20	P13794|PORF_PSEAE	A.QGQNSVEIEAFGKR.Y	Y	88.19	1561.78	14	0.5	781.9	2	42.79	81500000	647000000	46700000				2	20084	Marjan_Trial1_P10_2_rep1O1.raw	13	6	6	1	0	0	0	25	38
1	20	P13794|PORF_PSEAE	A.QGQNSVEIEAFN(sub G)KR.Y	Y	39.46	1618.81	14	-1	810.41	2	48.63			67100000				3	24435	Marjan_Trial1_P10_3_rep1O1.raw	1	0	0	1	0	0	0	25	38	Mutation
1	20	P13794|PORF_PSEAE	A.QN(sub G)QNSVEIEAFGK.R	Y	50.51	1462.71	13	0.5	732.36	2	59.88			33500000				3	31519	Marjan_Trial1_P10_3_rep1O1.raw	2	0	0	2	0	0	0	25	37	Mutation
1	20	P13794|PORF_PSEAE	A.QN(sub G)QNSVEIEAFGKR.Y	Y	56.1	1618.81	14	0.4	810.411	2	49.63	21300000	64500000	67100000				3	25024	Marjan_Trial1_P10_3_rep1O1.raw	6	3	1	2	0	0	0	25	38	Mutation
1	20	P13794|PORF_PSEAE	A.SLDGQYGLEKR.D	Y	37.52	1264.64	11	-0.8	633.327	2	37.93			3270000				3	18099	Marjan_Trial1_P10_3_rep1O1.raw	1	0	0	1	0	0	0	156	166
1	20	P13794|PORF_PSEAE	C.PDTPAN(+162.05)VTVDANGC(+57.02)PAVAEVVR.V	Y	28.73	2413.14	22	-5.4	1207.57	2	84.53			0				3	47970	Marjan_Trial1_P10_3_rep1O1.raw	2	1	0	1	0	0	0	216	237	Hexose (NSY); Carbamidomethylation	N6:Hexose (NSY):71.27;C14:Carbamidomethylation:1000.00
1	20	P13794|PORF_PSEAE	D.ANGC(+57.02)PAVAEVVR.V	Y	64.08	1241.62	12	0.6	621.817	2	41.71		8430000	8940000				2	19476	Marjan_Trial1_P10_2_rep1O1.raw	2	0	1	1	0	0	0	226	237	Carbamidomethylation	C4:Carbamidomethylation:1000.00
1	20	P13794|PORF_PSEAE	D.GVC(+57.02)DNVDKC(+57.02)PDTPAN(+.98)VTVDAN(+.98)GC(+57.02)PAVAEVVR.V	Y	59.6	3300.47	31	5.4	1101.17	3	80.7	51400		0				1	39313	Marjan_Trial1_P10_1_rep1O1.raw	3	1	1	1	0	0	0	207	237	Carbamidomethylation; Deamidation (NQ)	C3:Carbamidomethylation:1000.00;C9:Carbamidomethylation:1000.00;N15:Deamidation (NQ):31.46;N21:Deamidation (NQ):90.71;C23:Carbamidomethylation:1000.00
1	20	P13794|PORF_PSEAE	D.GVC(+57.02)DNVDKC(+57.02)PDTPAN(+.98)VTVDANGC(+57.02)PAVAEVVR.V	Y	56.42	3299.49	31	6.9	1100.84	3	82.98	40700		0				3	46926	Marjan_Trial1_P10_3_rep1O1.raw	3	1	1	1	0	0	0	207	237	Carbamidomethylation; Deamidation (NQ)	C3:Carbamidomethylation:1000.00;C9:Carbamidomethylation:1000.00;N15:Deamidation (NQ):30.26;C23:Carbamidomethylation:1000.00
1	20	P13794|PORF_PSEAE	D.GVC(+57.02)DNVDKC(+57.02)PDTPANVT(+59.02)VDANGC(+57.02)PAVAEVVR.V	Y	33.31	3357.52	31	2.2	1120.18	3	82.91			0				3	46876	Marjan_Trial1_P10_3_rep1O1.raw	1	0	0	1	0	0	0	207	237	Carbamidomethylation; Aminoethylcysteine	C3:Carbamidomethylation:1000.00;C9:Carbamidomethylation:1000.00;T17:Aminoethylcysteine:22.08;C23:Carbamidomethylation:1000.00
1	20	P13794|PORF_PSEAE	D.GVC(+57.02)DNVDKC(+57.02)PDTPANVTVDAN(+.98)GC(+57.02)PAVAEVVR.V	Y	62.07	3299.49	31	0.2	1100.84	3	84.32			0				3	47814	Marjan_Trial1_P10_3_rep1O1.raw	1	0	0	1	0	0	0	207	237	Carbamidomethylation; Deamidation (NQ)	C3:Carbamidomethylation:1000.00;C9:Carbamidomethylation:1000.00;N21:Deamidation (NQ):72.73;C23:Carbamidomethylation:1000.00
1	20	P13794|PORF_PSEAE	D.GVC(+57.02)DNVDKC(+57.02)PDTPANVTVDANGC(+57.02)PAVAEVVR.V	Y	107.49	3298.5	31	-1.8	1100.51	3	79.09	3510000	9930000	1860000				1	38245	Marjan_Trial1_P10_1_rep1O1.raw	9	4	4	1	0	0	0	207	237	Carbamidomethylation	C3:Carbamidomethylation:1000.00;C9:Carbamidomethylation:1000.00;C23:Carbamidomethylation:1000.00
1	20	P13794|PORF_PSEAE	D.KC(+57.02)PD(+53.92)TPANVTVDANGC(+57.02)PAVAEVVR.V	Y	27.85	2593.14	24	-3.2	1297.57	2	91.82	0						1	46166	Marjan_Trial1_P10_1_rep1O1.raw	1	1	0	0	0	0	0	214	237	Carbamidomethylation; Replacement of 2 protons by iron	C2:Carbamidomethylation:1000.00;D4:Replacement of 2 protons by iron:21.55;C16:Carbamidomethylation:1000.00
1	20	P13794|PORF_PSEAE	D.KC(+57.02)PDT(+79.97)PAN(+.98)VTVDANGC(+57.02)PAVAEVVR.V	Y	25.87	2620.17	24	-3.5	1311.09	2	85.84	0						1	42440	Marjan_Trial1_P10_1_rep1O1.raw	1	1	0	0	0	0	0	214	237	Carbamidomethylation; Phosphorylation (STY); Deamidation (NQ)	C2:Carbamidomethylation:1000.00;T5:Phosphorylation (STY):27.82;N8:Deamidation (NQ):28.13;C16:Carbamidomethylation:1000.00
1	20	P13794|PORF_PSEAE	D.KC(+57.02)PDTPAN(+.98)VT(+79.97)VDANGC(+57.02)PAVAEVVR.V	Y	38.51	2620.17	24	-6.5	1311.08	2	94.19			0				3	54862	Marjan_Trial1_P10_3_rep1O1.raw	1	0	0	1	0	0	0	214	237	Carbamidomethylation; Deamidation (NQ); Phosphorylation (STY)	C2:Carbamidomethylation:1000.00;N8:Deamidation (NQ):25.98;T10:Phosphorylation (STY):10.53;C16:Carbamidomethylation:1000.00
1	20	P13794|PORF_PSEAE	D.KC(+57.02)PDTPANVTVDANGC(+57.02)PAVAEVVR.V	Y	67.52	2539.22	24	1.4	847.414	3	68.85	390000						1	32223	Marjan_Trial1_P10_1_rep1O1.raw	1	1	0	0	0	0	0	214	237	Carbamidomethylation	C2:Carbamidomethylation:1000.00;C16:Carbamidomethylation:1000.00
1	20	P13794|PORF_PSEAE	D.KCPDS(sub T)PANVTVDANGC(+57.02)PAVAEVVR.V	Y	42.09	2468.18	24	-13.8	1235.08	2	85.13		0					2	45962	Marjan_Trial1_P10_2_rep1O1.raw	1	0	1	0	0	0	0	214	237	Carbamidomethylation; Mutation	C16:Carbamidomethylation:1000.00
1	20	P13794|PORF_PSEAE	D.N(sub K)CPDTPANVTVDANGC(+57.02)PAVAEVVR.V	Y	63.63	2468.14	24	1.9	1235.08	2	84.2		0					2	45324	Marjan_Trial1_P10_2_rep1O1.raw	1	0	1	0	0	0	0	214	237	Carbamidomethylation; Mutation	C16:Carbamidomethylation:1000.00
1	20	P13794|PORF_PSEAE	D.NDGVC(+57.02)DNVDKC(+57.02)PDTPAN(+.98)VTVDANGC(+57.02)PAVAEVVR.V	Y	49.03	3528.56	33	6.2	1177.2	3	80.97	0	189000					2	43181	Marjan_Trial1_P10_2_rep1O1.raw	2	1	1	0	0	0	0	205	237	Carbamidomethylation; Deamidation (NQ)	C5:Carbamidomethylation:1000.00;C11:Carbamidomethylation:1000.00;N17:Deamidation (NQ):0.00;C25:Carbamidomethylation:1000.00
1	20	P13794|PORF_PSEAE	D.NDGVC(+57.02)DNVDKC(+57.02)PDTPANVTVDANGC(+57.02)PAVAEVVR.V	Y	83.15	3527.57	33	0.9	1176.87	3	81.28	120000	627000	270000				2	43383	Marjan_Trial1_P10_2_rep1O1.raw	4	1	1	2	0	0	0	205	237	Carbamidomethylation	C5:Carbamidomethylation:1000.00;C11:Carbamidomethylation:1000.00;C25:Carbamidomethylation:1000.00
1	20	P13794|PORF_PSEAE	D.NVDKC(+57.02)PDTPANVTVDANGC(+57.02)PAVAEVVR.V	Y	95.28	2867.35	27	0	956.792	3	72.44	1770000	1770000	108000				1	34299	Marjan_Trial1_P10_1_rep1O1.raw	5	2	2	1	0	0	0	211	237	Carbamidomethylation	C5:Carbamidomethylation:1000.00;C19:Carbamidomethylation:1000.00
1	20	P13794|PORF_PSEAE	D.SDN(+.98)DGVC(+57.02)DN(+.98)VDKC(+57.02)PDTPANVTVDANGC(+57.02)PAVAEVVR.V	Y	35.99	3731.6	35	12.8	1244.89	3	82.39		25500					2	44117	Marjan_Trial1_P10_2_rep1O1.raw	1	0	1	0	0	0	0	203	237	Deamidation (NQ); Carbamidomethylation	N3:Deamidation (NQ):5.61;C7:Carbamidomethylation:1000.00;N9:Deamidation (NQ):7.40;C13:Carbamidomethylation:1000.00;C27:Carbamidomethylation:1000.00
1	20	P13794|PORF_PSEAE	D.SDNDGVC(+57.02)DNVDKC(+57.02)PDTPAN(+.98)VTVDANGC(+57.02)PAVAEVVR.V	Y	51.97	3730.61	35	3.9	1244.55	3	84.91			217000				3	48257	Marjan_Trial1_P10_3_rep1O1.raw	2	0	0	2	0	0	0	203	237	Carbamidomethylation; Deamidation (NQ)	C7:Carbamidomethylation:1000.00;C13:Carbamidomethylation:1000.00;N19:Deamidation (NQ):19.20;C27:Carbamidomethylation:1000.00
1	20	P13794|PORF_PSEAE	D.SDNDGVC(+57.02)DNVDKC(+57.02)PDTPANVTVDANGC(+57.02)PAVAEVVR.V	Y	72.09	3729.63	35	0.4	1244.22	3	84.92	560000	1030000	1580000				3	48268	Marjan_Trial1_P10_3_rep1O1.raw	9	3	3	3	0	0	0	203	237	Carbamidomethylation	C7:Carbamidomethylation:1000.00;C13:Carbamidomethylation:1000.00;C27:Carbamidomethylation:1000.00
1	20	P13794|PORF_PSEAE	D.SVGTDAYNQK.L	Y	60.58	1081.5	10	0.1	541.759	2	13.82	1400000	2300000					2	5519	Marjan_Trial1_P10_2_rep1O1.raw	2	1	1	0	0	0	0	282	291
1	20	P13794|PORF_PSEAE	D.SVGTDAYNQKLSER.R	Y	59.39	1566.76	14	-0.2	784.389	2	28.14	8560	1040000					2	12426	Marjan_Trial1_P10_2_rep1O1.raw	2	1	1	0	0	0	0	282	295
1	20	P13794|PORF_PSEAE	D.TPAN(+.98)VTVDAN(+.98)GC(+57.02)PAVAEVVR.V	Y	32.43	2040.98	20	10.8	1021.51	2	75.83		0					2	39977	Marjan_Trial1_P10_2_rep1O1.raw	1	0	1	0	0	0	0	218	237	Deamidation (NQ); Carbamidomethylation	N4:Deamidation (NQ):1000.00;N10:Deamidation (NQ):1000.00;C12:Carbamidomethylation:1000.00
1	20	P13794|PORF_PSEAE	D.TPANVTVDAN(+.98)GC(+57.02)PAVAEVVR.V	Y	89.93	2039.99	20	1	1021.01	2	79.03	49400	470000	1000000				3	44183	Marjan_Trial1_P10_3_rep1O1.raw	4	1	1	2	0	0	0	218	237	Deamidation (NQ); Carbamidomethylation	N10:Deamidation (NQ):132.53;C12:Carbamidomethylation:1000.00
1	20	P13794|PORF_PSEAE	D.TPANVTVDANGC(+57.02)PAVAEVVR.V	Y	114.77	2039.01	20	0.3	1020.51	2	77.14	7200000	23000000	20200000				3	42865	Marjan_Trial1_P10_3_rep1O1.raw	7	2	2	3	0	0	0	218	237	Carbamidomethylation	C12:Carbamidomethylation:1000.00
1	20	P13794|PORF_PSEAE	D.VC(+57.02)SDSDNDGVC(+57.02)DNVDKC(+57.02)PDTPANVTVDANGC(+57.02)PAVAEVVR.V	Y	68.99	4190.79	39	1.3	1048.71	4	82.9	637000	1330000					2	44463	Marjan_Trial1_P10_2_rep1O1.raw	4	1	3	0	0	0	0	199	237	Carbamidomethylation	C2:Carbamidomethylation:1000.00;C11:Carbamidomethylation:1000.00;C17:Carbamidomethylation:1000.00;C31:Carbamidomethylation:1000.00
1	20	P13794|PORF_PSEAE	D.VLVNEYGVEGGR.V	Y	64.74	1290.66	12	0.4	646.336	2	52.9		1530000	3970000				3	27049	Marjan_Trial1_P10_3_rep1O1.raw	2	0	1	1	0	0	0	303	314
1	20	P13794|PORF_PSEAE	D.VLVNEYGVEGGRVNAVGYGESRPVADNATAEGR.A	Y	29.05	3404.67	33	0.3	852.175	4	64.44	150000	6370000					2	32834	Marjan_Trial1_P10_2_rep1O1.raw	2	1	1	0	0	0	0	303	335
1	20	P13794|PORF_PSEAE	F.A(+43.01)QGQNSVEIEAFGKR.Y	Y	55.25	1675.83	15	0.7	838.922	2	59.63	0	3380000					2	29862	Marjan_Trial1_P10_2_rep1O1.raw	5	1	4	0	0	0	0	24	38	Carbamylation	A1:Carbamylation:99.79
1	20	P13794|PORF_PSEAE	F.G(sub A)QGQNSVEIEAFGKR.Y	Y	52.43	1618.81	15	0.5	810.411	2	43.76		64500000					2	20618	Marjan_Trial1_P10_2_rep1O1.raw	2	0	2	0	0	0	0	24	38	Mutation
1	20	P13794|PORF_PSEAE	F.N(sub A)QGQNSVEIEAFGKR.Y	Y	43.01	1675.83	15	2.4	838.923	2	63.25			0				3	33711	Marjan_Trial1_P10_3_rep1O1.raw	1	0	0	1	0	0	0	24	38	Mutation
1	20	P13794|PORF_PSEAE	G.E(-18.01)SRPVADNATAEGR.A	Y	72.53	1453.69	14	0.3	727.853	2	22.68		5130000	8820000				3	9865	Marjan_Trial1_P10_3_rep1O1.raw	2	0	1	1	0	0	0	322	335	Pyro-glu from E	E1:Pyro-glu from E:1000.00
1	20	P13794|PORF_PSEAE	G.N(sub V)GFNFGGSK.A	Y	34.65	926.425	9	-0.2	464.219	2	59.91		6870000	8310000				2	30007	Marjan_Trial1_P10_2_rep1O1.raw	2	0	1	1	0	0	0	180	188	Mutation
1	20	P13794|PORF_PSEAE	G.Q(+225.09)NSVEIEAFGKR.Y	Y	49.7	1601.8	12	-11.1	801.898	2	66.16	44300000	130000000	146000000				3	35612	Marjan_Trial1_P10_3_rep1O1.raw	6	2	2	2	0	0	0	27	38	Iminobiotinylation	Q1:Iminobiotinylation:226.64
1	20	P13794|PORF_PSEAE	G.V(+42.01)C(+57.02)DNVDK(+14.02)C(+57.02)PDTPANVTVDANGC(+57.02)PAVAEVVR.V	Y	39.34	3297.51	30	-1.6	1100.17	3	83.08			0				3	46999	Marjan_Trial1_P10_3_rep1O1.raw	1	0	0	1	0	0	0	208	237	Acetylation (N-term); Carbamidomethylation; Methylation(KR)	V1:Acetylation (N-term):1000.00;C2:Carbamidomethylation:1000.00;K7:Methylation(KR):103.49;C8:Carbamidomethylation:1000.00;C22:Carbamidomethylation:1000.00
1	20	P13794|PORF_PSEAE	H.TDSVGTDAYNQK.L	Y	26.99	1297.58	12	0.5	649.797	2	21.62			0				3	9295	Marjan_Trial1_P10_3_rep1O1.raw	1	0	0	1	0	0	0	280	291
1	20	P13794|PORF_PSEAE	K.A(+42.01)S(+79.97)LDGQYGLEKR.D	Y	29.19	1457.66	12	-1.2	729.834	2	37.47		1170000					2	17199	Marjan_Trial1_P10_2_rep1O1.raw	1	0	1	0	0	0	0	155	166	Acetylation (N-term); Phosphorylation (STY)	A1:Acetylation (N-term):1000.00;S2:Phosphorylation (STY):7.38
1	20	P13794|PORF_PSEAE	K.A(+58.01)APAPEPVADVC(+57.02)SDSDNDGVC(+57.02)DNVDK.C	Y	30.8	2774.13	26	7.3	1388.08	2	62.5		0	13400				2	31592	Marjan_Trial1_P10_2_rep1O1.raw	2	0	1	1	0	0	0	189	214	Carboxymethyl (KW X@N-term); Carbamidomethylation	A1:Carboxymethyl (KW X@N-term):79.46;C12:Carbamidomethylation:1000.00;C21:Carbamidomethylation:1000.00
1	20	P13794|PORF_PSEAE	K.AAPAPEPVADVC(+57.02)S(+114.04)DSDNDGVC(+57.02)DNVDK.C	Y	26.4	2830.17	26	-0.8	944.395	3	60.93	0						1	27743	Marjan_Trial1_P10_1_rep1O1.raw	1	1	0	0	0	0	0	189	214	Carbamidomethylation; Ubiquitin	C12:Carbamidomethylation:1000.00;S13:Ubiquitin:7.32;C21:Carbamidomethylation:1000.00
1	20	P13794|PORF_PSEAE	K.AAPAPEPVADVC(+57.02)SD.S	Y	45.06	1397.61	14	1.2	699.815	2	56.69	1270000	180000	4400000				2	28008	Marjan_Trial1_P10_2_rep1O1.raw	3	1	1	1	0	0	0	189	202	Carbamidomethylation	C12:Carbamidomethylation:1000.00
1	20	P13794|PORF_PSEAE	K.AAPAPEPVADVC(+57.02)SDSD(-18.01)NDGVC(+57.02)DNVDK.C	Y	28.17	2698.11	26	0.7	900.379	3	61.6	0						1	28118	Marjan_Trial1_P10_1_rep1O1.raw	1	1	0	0	0	0	0	189	214	Carbamidomethylation; Dehydration	C12:Carbamidomethylation:1000.00;D16:Dehydration:0.00;C21:Carbamidomethylation:1000.00
1	20	P13794|PORF_PSEAE	K.AAPAPEPVADVC(+57.02)SDSD.N	Y	51.23	1599.67	16	1	800.844	2	58.84		1890000	304000				2	29328	Marjan_Trial1_P10_2_rep1O1.raw	2	0	1	1	0	0	0	189	204	Carbamidomethylation	C12:Carbamidomethylation:1000.00
1	20	P13794|PORF_PSEAE	K.AAPAPEPVADVC(+57.02)SDSDN(+.98)D(-18.01)GVC(+57.02)DNVDK.C	Y	46.83	2699.1	26	7.2	900.712	3	65.79			100000				3	35393	Marjan_Trial1_P10_3_rep1O1.raw	2	0	0	2	0	0	0	189	214	Carbamidomethylation; Deamidation (NQ); Dehydration	C12:Carbamidomethylation:1000.00;N17:Deamidation (NQ):47.92;D18:Dehydration:19.05;C21:Carbamidomethylation:1000.00
1	20	P13794|PORF_PSEAE	K.AAPAPEPVADVC(+57.02)SDSDN(+.98)DGVC(+57.02)D(-18.01)NVDK.C	Y	36.28	2699.1	26	7.9	900.713	3	63.71		15600					2	32382	Marjan_Trial1_P10_2_rep1O1.raw	1	0	1	0	0	0	0	189	214	Carbamidomethylation; Deamidation (NQ); Dehydration	C12:Carbamidomethylation:1000.00;N17:Deamidation (NQ):13.71;C21:Carbamidomethylation:1000.00;D22:Dehydration:0.00
1	20	P13794|PORF_PSEAE	K.AAPAPEPVADVC(+57.02)SDSDN(+.98)DGVC(+57.02)DNVDK.C	Y	58.24	2717.11	26	8.1	906.717	3	61.32	0	316					1	27963	Marjan_Trial1_P10_1_rep1O1.raw	2	1	1	0	0	0	0	189	214	Carbamidomethylation; Deamidation (NQ)	C12:Carbamidomethylation:1000.00;N17:Deamidation (NQ):36.87;C21:Carbamidomethylation:1000.00
1	20	P13794|PORF_PSEAE	K.AAPAPEPVADVC(+57.02)SDSDN(+.98)DGVC(+57.02)DNVDKC(+57.02)PD.T	Y	26.07	3089.22	29	5.1	1545.62	2	69.1			0				3	37515	Marjan_Trial1_P10_3_rep1O1.raw	1	0	0	1	0	0	0	189	217	Carbamidomethylation; Deamidation (NQ)	C12:Carbamidomethylation:1000.00;N17:Deamidation (NQ):29.67;C21:Carbamidomethylation:1000.00;C27:Carbamidomethylation:1000.00
1	20	P13794|PORF_PSEAE	K.AAPAPEPVADVC(+57.02)SDSDN(+.98)DGVC(+57.02)DNVDKC(+57.02)PDTPANVTVD.A	Y	42.43	3886.61	37	6.7	1296.55	3	85.07			355000				3	48372	Marjan_Trial1_P10_3_rep1O1.raw	1	0	0	1	0	0	0	189	225	Carbamidomethylation; Deamidation (NQ)	C12:Carbamidomethylation:1000.00;N17:Deamidation (NQ):0.00;C21:Carbamidomethylation:1000.00;C27:Carbamidomethylation:1000.00
1	20	P13794|PORF_PSEAE	K.AAPAPEPVADVC(+57.02)SDSDN.D	Y	48.96	1713.72	17	-2.1	857.863	2	57.94			41000				3	30249	Marjan_Trial1_P10_3_rep1O1.raw	1	0	0	1	0	0	0	189	205	Carbamidomethylation	C12:Carbamidomethylation:1000.00
1	20	P13794|PORF_PSEAE	K.AAPAPEPVADVC(+57.02)SDSDND(-15.99)GVC(+57.02)DNVDK.C	Y	33.08	2700.13	26	-3.8	901.047	3	63.78		0					2	32436	Marjan_Trial1_P10_2_rep1O1.raw	1	0	1	0	0	0	0	189	214	Carbamidomethylation; Deoxy	C12:Carbamidomethylation:1000.00;D18:Deoxy:8.26;C21:Carbamidomethylation:1000.00
1	20	P13794|PORF_PSEAE	K.AAPAPEPVADVC(+57.02)SDSDND(-18.01)GVC(+57.02)DNVDK.C	Y	67.09	2698.11	26	1.5	900.379	3	63.14	544000	271000					1	29013	Marjan_Trial1_P10_1_rep1O1.raw	4	3	1	0	0	0	0	189	214	Carbamidomethylation; Dehydration	C12:Carbamidomethylation:1000.00;D18:Dehydration:24.32;C21:Carbamidomethylation:1000.00
1	20	P13794|PORF_PSEAE	K.AAPAPEPVADVC(+57.02)SDSDND.G	Y	78.12	1828.74	18	0.1	915.378	2	60.34		7970000	5480000				3	31813	Marjan_Trial1_P10_3_rep1O1.raw	5	0	3	2	0	0	0	189	206	Carbamidomethylation	C12:Carbamidomethylation:1000.00
1	20	P13794|PORF_PSEAE	K.AAPAPEPVADVC(+57.02)SDSDNDGV(-.98).C	Y	35.57	1983.85	20	0.1	992.931	2	67.57		0	32100				3	36518	Marjan_Trial1_P10_3_rep1O1.raw	2	0	1	1	0	0	0	189	208	Carbamidomethylation; Amidation	C12:Carbamidomethylation:1000.00;V20:Amidation:1000.00
1	20	P13794|PORF_PSEAE	K.AAPAPEPVADVC(+57.02)SDSDNDGV.C	Y	64.18	1984.83	20	1	993.424	2	72.44		53700					2	37756	Marjan_Trial1_P10_2_rep1O1.raw	1	0	1	0	0	0	0	189	208	Carbamidomethylation	C12:Carbamidomethylation:1000.00
1	20	P13794|PORF_PSEAE	K.AAPAPEPVADVC(+57.02)SDSDNDGVC(+57.02)D.N	Y	31.27	2259.89	22	0.2	754.304	3	70.62		405000					2	36619	Marjan_Trial1_P10_2_rep1O1.raw	1	0	1	0	0	0	0	189	210	Carbamidomethylation	C12:Carbamidomethylation:1000.00;C21:Carbamidomethylation:1000.00
1	20	P13794|PORF_PSEAE	K.AAPAPEPVADVC(+57.02)SDSDNDGVC(+57.02)DNVD.K	Y	47.25	2588.03	25	0.2	863.683	3	77.21	199000						1	37104	Marjan_Trial1_P10_1_rep1O1.raw	2	2	0	0	0	0	0	189	213	Carbamidomethylation	C12:Carbamidomethylation:1000.00;C21:Carbamidomethylation:1000.00
1	20	P13794|PORF_PSEAE	K.AAPAPEPVADVC(+57.02)SDSDNDGVC(+57.02)DNVDK(+114.04).C	Y	68.46	2830.17	26	2.9	944.399	3	62.23	2240000	313000	2080000				1	28474	Marjan_Trial1_P10_1_rep1O1.raw	5	2	2	1	0	0	0	189	214	Carbamidomethylation; Ubiquitin	C12:Carbamidomethylation:1000.00;C21:Carbamidomethylation:1000.00;K26:Ubiquitin:50.74
1	20	P13794|PORF_PSEAE	K.AAPAPEPVADVC(+57.02)SDSDNDGVC(+57.02)DNVDK(+172.05)C(+57.02)P.D	Y	38.45	3145.26	28	1.5	1049.43	3	68.78		1280000	5410000				3	37306	Marjan_Trial1_P10_3_rep1O1.raw	2	0	1	1	0	0	0	189	216	Carbamidomethylation; Menadione hydroquinone derivative	C12:Carbamidomethylation:1000.00;C21:Carbamidomethylation:1000.00;K26:Menadione hydroquinone derivative:1000.00;C27:Carbamidomethylation:1000.00
1	20	P13794|PORF_PSEAE	K.AAPAPEPVADVC(+57.02)SDSDNDGVC(+57.02)DNVDK.C	Y	112.25	2716.12	26	0.4	1359.07	2	61.56	21700000	42900000	29600000				1	28090	Marjan_Trial1_P10_1_rep1O1.raw	14	5	5	4	0	0	0	189	214	Carbamidomethylation	C12:Carbamidomethylation:1000.00;C21:Carbamidomethylation:1000.00
1	20	P13794|PORF_PSEAE	K.AAPAPEPVADVC(+57.02)SDSDNDGVC(+57.02)DNVDKC(+57.02)PD.T	Y	77.97	3088.23	29	0.1	1545.12	2	69.04		13600000	10600000				3	37481	Marjan_Trial1_P10_3_rep1O1.raw	6	0	3	3	0	0	0	189	217	Carbamidomethylation	C12:Carbamidomethylation:1000.00;C21:Carbamidomethylation:1000.00;C27:Carbamidomethylation:1000.00
1	20	P13794|PORF_PSEAE	K.AAPAPEPVADVC(+57.02)SDSDNDGVC(+57.02)DNVDKC(+57.02)PDTPANVTVD.A	Y	46.75	3885.62	37	2.2	1296.22	3	84.95	175000	0	2060000				3	48288	Marjan_Trial1_P10_3_rep1O1.raw	4	1	1	2	0	0	0	189	225	Carbamidomethylation	C12:Carbamidomethylation:1000.00;C21:Carbamidomethylation:1000.00;C27:Carbamidomethylation:1000.00
1	20	P13794|PORF_PSEAE	K.AAPAPEPVADVC(+57.02)SDSDNDGVC(+57.02)DNVDKC(+57.02)PDTPANVTVDANGC(+57.02)PAVAEVV.R	Y	35.85	4953.13	48	2.4	1239.29	4	98.26	1920000	5560000					1	51424	Marjan_Trial1_P10_1_rep1O1.raw	2	1	1	0	0	0	0	189	236	Carbamidomethylation	C12:Carbamidomethylation:1000.00;C21:Carbamidomethylation:1000.00;C27:Carbamidomethylation:1000.00;C41:Carbamidomethylation:1000.00
1	20	P13794|PORF_PSEAE	K.AAPAPEPVADVC(+57.02)SDSDNDGVC(+57.02)DNVDKC(+57.02)PDTPANVTVDANGC(+57.02)PAVAEVVR.V	Y	75.74	5109.23	49	1.3	1278.32	4	95.28	452000000	1240000000	939000000				3	55864	Marjan_Trial1_P10_3_rep1O1.raw	28	6	9	13	0	0	0	189	237	Carbamidomethylation	C12:Carbamidomethylation:1000.00;C21:Carbamidomethylation:1000.00;C27:Carbamidomethylation:1000.00;C41:Carbamidomethylation:1000.00
1	20	P13794|PORF_PSEAE	K.AAPAPEPVADVC(+57.02)SDSDNDGVCDNVDK(+42.01).C	Y	30.8	2701.11	26	1.2	901.379	3	65.83			0				3	35421	Marjan_Trial1_P10_3_rep1O1.raw	1	0	0	1	0	0	0	189	214	Carbamidomethylation; Acetylation (K)	C12:Carbamidomethylation:1000.00;K26:Acetylation (K):1000.00
1	20	P13794|PORF_PSEAE	K.AAPAPQ(sub E)PT(sub V)ADVC(+57.02)SDSDNDGVC(+57.02)DNVDK.C	Y	43.61	2717.12	26	1.1	1359.57	2	61.57	55300						1	28096	Marjan_Trial1_P10_1_rep1O1.raw	1	1	0	0	0	0	0	189	214	Carbamidomethylation; Mutation	C12:Carbamidomethylation:1000.00;C21:Carbamidomethylation:1000.00
1	20	P13794|PORF_PSEAE	K.AS(+114.04)LDGQYGLEK.R	Y	61.35	1293.62	11	0.3	647.817	2	67.07	3030000	12900000	6040000				1	31240	Marjan_Trial1_P10_1_rep1O1.raw	3	1	1	1	0	0	0	155	165	Ubiquitin	S2:Ubiquitin:143.22
1	20	P13794|PORF_PSEAE	K.AS(+114.04)LDGQYGLEKR.D	Y	70.27	1449.72	12	0	725.868	2	52.75		8380000	12900000				2	25647	Marjan_Trial1_P10_2_rep1O1.raw	2	0	1	1	0	0	0	155	166	Ubiquitin	S2:Ubiquitin:153.19
1	20	P13794|PORF_PSEAE	K.ASLD(-18.01)GQYGLEK.R	Y	43.73	1161.57	11	-0.2	581.79	2	48.61			7180000				3	24423	Marjan_Trial1_P10_3_rep1O1.raw	1	0	0	1	0	0	0	155	165	Dehydration	D4:Dehydration:12.33
1	20	P13794|PORF_PSEAE	K.ASLD(-18.01)GQYGLEKR.D	Y	50.99	1317.67	12	0.2	659.841	2	32.38	6910000	3130000	2100000				2	14598	Marjan_Trial1_P10_2_rep1O1.raw	4	2	1	1	0	0	0	155	166	Dehydration	D4:Dehydration:0.00
1	20	P13794|PORF_PSEAE	K.ASLDGQY(-18.01)GLEK.R	Y	48.86	1161.57	11	0.7	581.791	2	42.07	3130000						1	17505	Marjan_Trial1_P10_1_rep1O1.raw	1	1	0	0	0	0	0	155	165	Dehydration	Y7:Dehydration:0.00
1	20	P13794|PORF_PSEAE	K.ASLDGQYGLEK(+114.04).R	Y	74.8	1293.62	11	0.3	647.817	2	48.52	18400000	8480000	8110000				3	24371	Marjan_Trial1_P10_3_rep1O1.raw	7	3	2	2	0	0	0	155	165	Ubiquitin	K11:Ubiquitin:186.74
1	20	P13794|PORF_PSEAE	K.ASLDGQYGLEK(+114.04)R.D	Y	58.07	1449.72	12	-0.2	725.868	2	32.73	1770000	4380000	6160000				1	13095	Marjan_Trial1_P10_1_rep1O1.raw	3	1	1	1	0	0	0	155	166	Ubiquitin	K11:Ubiquitin:123.34
1	20	P13794|PORF_PSEAE	K.ASLDGQYGLEK(+43.01)R(+14.02).D	Y	54.65	1392.7	12	1.6	697.358	2	31.73	34500000	12700000	13100000				2	14265	Marjan_Trial1_P10_2_rep1O1.raw	4	1	2	1	0	0	0	155	166	Carbamylation; Methylation(KR)	K11:Carbamylation:131.72;R12:Methylation(KR):1000.00
1	20	P13794|PORF_PSEAE	K.ASLDGQYGLEK.R	Y	90.44	1179.58	11	0.3	590.796	2	43.42	128000000	348000000	212000000				2	20439	Marjan_Trial1_P10_2_rep1O1.raw	11	3	5	3	0	0	0	155	165
1	20	P13794|PORF_PSEAE	K.ASLDGQYGLEKR.D	Y	84.45	1335.68	12	0.4	668.847	2	31.53	195000000	740000000	447000000				1	12537	Marjan_Trial1_P10_1_rep1O1.raw	13	4	4	5	0	0	0	155	166
1	20	P13794|PORF_PSEAE	K.ASLDGQYGLW(sub E)K.R	Y	37.14	1236.61	11	-12.2	619.307	2	42.48		201000000					2	19918	Marjan_Trial1_P10_2_rep1O1.raw	1	0	1	0	0	0	0	155	165	Mutation
1	20	P13794|PORF_PSEAE	K.ASLDGQYN(sub G)LEK.R	Y	45.61	1236.6	11	-1.2	619.306	2	49.85			3800000				3	25150	Marjan_Trial1_P10_3_rep1O1.raw	1	0	0	1	0	0	0	155	165	Mutation
1	20	P13794|PORF_PSEAE	K.C(+57.02)PD(-15.99)TPANVTVDANGC(+57.02)PAVAEVVR.V	Y	43.66	2395.13	23	-11	1198.56	2	98.62	43800						1	51766	Marjan_Trial1_P10_1_rep1O1.raw	1	1	0	0	0	0	0	215	237	Carbamidomethylation; Deoxy	C1:Carbamidomethylation:1000.00;D3:Deoxy:0.00;C15:Carbamidomethylation:1000.00
1	20	P13794|PORF_PSEAE	K.C(+57.02)PDT(+59.02)PANVTVDANGC(+57.02)PAVAEVVR.V	Y	63.86	2470.14	23	4.4	1236.08	2	83.35	0						1	40924	Marjan_Trial1_P10_1_rep1O1.raw	1	1	0	0	0	0	0	215	237	Carbamidomethylation; Aminoethylcysteine	C1:Carbamidomethylation:1000.00;T4:Aminoethylcysteine:46.62;C15:Carbamidomethylation:1000.00
1	20	P13794|PORF_PSEAE	K.C(+57.02)PDT(-18.01)PAN(+.98)VTVDANGC(+57.02)PAVAEVVR.V	Y	28.83	2394.09	23	0.2	799.039	3	98.73		3150000					2	56052	Marjan_Trial1_P10_2_rep1O1.raw	1	0	1	0	0	0	0	215	237	Carbamidomethylation; Dehydration; Deamidation (NQ)	C1:Carbamidomethylation:1000.00;T4:Dehydration:0.00;N7:Deamidation (NQ):16.36;C15:Carbamidomethylation:1000.00
1	20	P13794|PORF_PSEAE	K.C(+57.02)PDTPAN(+.98)VT(-18.01)VDANGC(+57.02)PAVAEVVR.V	Y	56.14	2394.09	23	0.7	799.039	3	98.69	3180000						1	51828	Marjan_Trial1_P10_1_rep1O1.raw	1	1	0	0	0	0	0	215	237	Carbamidomethylation; Deamidation (NQ); Dehydration	C1:Carbamidomethylation:1000.00;N7:Deamidation (NQ):37.35;T9:Dehydration:10.19;C15:Carbamidomethylation:1000.00
1	20	P13794|PORF_PSEAE	K.C(+57.02)PDTPAN(-17.03)VTVDANGC(+57.02)PAVAEVVR.V	Y	96.31	2394.09	23	1.1	1198.06	2	98.81	79300	0					2	56112	Marjan_Trial1_P10_2_rep1O1.raw	2	1	1	0	0	0	0	215	237	Carbamidomethylation; Ammonia-loss (N)	C1:Carbamidomethylation:1000.00;N7:Ammonia-loss (N):143.72;C15:Carbamidomethylation:1000.00
1	20	P13794|PORF_PSEAE	K.C(+57.02)PDTPANVT(+108.00)VDANGC(+57.02)PAVAEVVR.V	Y	38.14	2519.12	23	2.4	1260.57	2	94.17		0					2	51917	Marjan_Trial1_P10_2_rep1O1.raw	1	0	1	0	0	0	0	215	237	Carbamidomethylation; O-Ethylphosphorylation	C1:Carbamidomethylation:1000.00;T9:O-Ethylphosphorylation:2.87;C15:Carbamidomethylation:1000.00
1	20	P13794|PORF_PSEAE	K.C(+57.02)PDTPANVTVDAN(+.98)GC(+57.02)PAVAEVVR.V	Y	64.16	2412.11	23	2.8	805.044	3	82.58	38500	219000	549000				1	40452	Marjan_Trial1_P10_1_rep1O1.raw	3	1	1	1	0	0	0	215	237	Carbamidomethylation; Deamidation (NQ)	C1:Carbamidomethylation:1000.00;N13:Deamidation (NQ):78.19;C15:Carbamidomethylation:1000.00
1	20	P13794|PORF_PSEAE	K.C(+57.02)PDTPANVTVDANGC(+57.02)PAVAEVVR(-.98).V	Y	40.47	2410.14	23	-6.6	1206.07	2	81.48		707000					2	43512	Marjan_Trial1_P10_2_rep1O1.raw	1	0	1	0	0	0	0	215	237	Carbamidomethylation; Amidation	C1:Carbamidomethylation:1000.00;C15:Carbamidomethylation:1000.00;R23:Amidation:1000.00
1	20	P13794|PORF_PSEAE	K.C(+57.02)PDTPANVTVDANGC(+57.02)PAVAEVVR.V	Y	112.15	2411.12	23	0.1	1206.57	2	81.48	9530000	11600000	0				2	43516	Marjan_Trial1_P10_2_rep1O1.raw	5	2	2	1	0	0	0	215	237	Carbamidomethylation	C1:Carbamidomethylation:1000.00;C15:Carbamidomethylation:1000.00
1	20	P13794|PORF_PSEAE	K.C(+57.02)PDTPE(sub A)NVTVDANGC(+57.02)PAVAEVVR.V	Y	53.37	2469.13	23	6.8	1235.58	2	86.63			1270				3	49462	Marjan_Trial1_P10_3_rep1O1.raw	3	0	1	2	0	0	0	215	237	Carbamidomethylation; Mutation	C1:Carbamidomethylation:1000.00;C15:Carbamidomethylation:1000.00
1	20	P13794|PORF_PSEAE	K.C(+57.02)PDTPQ(sub A)NVTVDANGC(+57.02)PAVAEVVR.V	Y	63.59	2468.14	23	2.2	1235.08	2	83.98	23200000	26100000					1	41331	Marjan_Trial1_P10_1_rep1O1.raw	4	3	1	0	0	0	0	215	237	Carbamidomethylation; Mutation	C1:Carbamidomethylation:1000.00;C15:Carbamidomethylation:1000.00
1	20	P13794|PORF_PSEAE	K.C(+58.01)PDTPANVTVDANGC(+57.02)PAVAEVVR.V	Y	46.07	2412.11	23	9.3	1207.07	2	81.5	0	2.07					2	43521	Marjan_Trial1_P10_2_rep1O1.raw	2	1	1	0	0	0	0	215	237	Carboxymethyl; Carbamidomethylation	C1:Carboxymethyl:65.97;C15:Carbamidomethylation:1000.00
1	20	P13794|PORF_PSEAE	K.CPDR(sub T)PE(sub A)NVTVDANGC(+57.02)PAVAEVVR.V	Y	34.49	2467.16	23	-8.2	1234.58	2	83.36	0						1	40931	Marjan_Trial1_P10_1_rep1O1.raw	1	1	0	0	0	0	0	215	237	Carbamidomethylation; Mutation	C15:Carbamidomethylation:1000.00
1	20	P13794|PORF_PSEAE	K.E(sub Q)YPSTSTTVEGHTDSVGTDAYNQK.L	Y	54.92	2586.14	24	8.3	1294.09	2	42.56		0					2	19957	Marjan_Trial1_P10_2_rep1O1.raw	1	0	1	0	0	0	0	268	291	Mutation
1	20	P13794|PORF_PSEAE	K.E(sub Q)YPSTSTTVEGHTDSVGTDQ(sub A)YNQK.L	Y	40.53	2643.16	24	7	1322.6	2	42.63		55300	0				2	20005	Marjan_Trial1_P10_2_rep1O1.raw	2	0	1	1	0	0	0	268	291	Mutation
1	20	P13794|PORF_PSEAE	K.ENSYADIK.N	Y	54.01	938.434	8	-0.2	470.224	2	20.02	15200000					11900000	1	7544	Marjan_Trial1_P10_1_rep1O1.raw	2	1	0	0	0	0	1	253	260
1	20	P13794|PORF_PSEAE	K.FDFDKSK.V	Y	50.23	885.423	7	-0.1	443.719	2	26.05	10900000		15900000				3	11650	Marjan_Trial1_P10_3_rep1O1.raw	2	1	0	1	0	0	0	244	250
1	20	P13794|PORF_PSEAE	K.G(sub R)YFTDSVR.N	Y	54.77	943.44	8	0.4	472.727	2	35.51	213000000	454000000					1	14392	Marjan_Trial1_P10_1_rep1O1.raw	3	1	2	0	0	0	0	38	45	Mutation
1	20	P13794|PORF_PSEAE	K.NLADFM(-48.00)KQYPSTSTTVEGHTDSVGTDAYNQK.L	Y	59.55	3356.54	31	3	840.146	4	57.5	2320000		405000				3	29972	Marjan_Trial1_P10_3_rep1O1.raw	3	2	0	1	0	0	0	261	291	Dethiomethyl	M6:Dethiomethyl:1000.00
1	20	P13794|PORF_PSEAE	K.NLADFMKH(sub Q)YPSTSTTVEGHTDSVGTDAYNQK.L	Y	63.47	3413.55	31	3.8	854.397	4	54.8	0	458000					2	26890	Marjan_Trial1_P10_2_rep1O1.raw	2	1	1	0	0	0	0	261	291	Mutation
1	20	P13794|PORF_PSEAE	K.NLADW(sub F)MR(sub K)QYPSTSTTVEGHTDSVGTDAYNQK.L	Y	26.04	3471.56	31	7.3	868.904	4	58.47			241000				3	30603	Marjan_Trial1_P10_3_rep1O1.raw	1	0	0	1	0	0	0	261	291	Mutation
1	20	P13794|PORF_PSEAE	K.NLAH(sub D)FMKQYPSTSTTVEGHTDSVGTDAYNQK.L	Y	48.07	3426.58	31	-9.1	857.644	4	65.22			0				3	35020	Marjan_Trial1_P10_3_rep1O1.raw	1	0	0	1	0	0	0	261	291	Mutation
1	20	P13794|PORF_PSEAE	K.Q(+.98)YPSTSTTVEGHTDSVGTDAYNQK.L	Y	56.67	2586.14	24	6.6	1294.08	2	46.08	0		4610				3	22862	Marjan_Trial1_P10_3_rep1O1.raw	2	1	0	1	0	0	0	268	291	Deamidation (NQ)	Q1:Deamidation (NQ):76.22
1	20	P13794|PORF_PSEAE	K.Q(+42.01)YPSTSTTVEGHTDSVGTDAYNQKLSER.R	Y	37.75	3112.42	28	-2.8	1038.48	3	63.11			0				3	33625	Marjan_Trial1_P10_3_rep1O1.raw	1	0	0	1	0	0	0	268	295	Acetylation (N-term)	Q1:Acetylation (N-term):1000.00
[truncated: 7,021 more rows]
